# Supplementary material for: Transcriptomic study reveals lncRNA-mediated downregulation of innate immune and inflammatory response in the SARS-CoV-2 vaccination breakthrough infections
Source: Front Immunol. 2022 Nov 18;13:1035111. doi: 10.3389/fimmu.2022.1035111 (PMC9716354; doi:10.3389/fimmu.2022.1035111)
Supplement: Supplementary Table S1 — Clinical and demographic details of the study participants. [file Table_1.xlsx]

## Sheet: Sheet1
Supplementary Table S1
Demographic and Clinical Data of COVID-19 Patients
Sample ID	Age (Years)	Gender	Date of RT PCR	Ct (RdRp)	SPO2 (%)	Oxygen support	Hospital stay (days)	Status	Outcome	Present Complaint							Vaccination Status	Date of 1st Dose	Date of 2nd Dose	Interval between vaccination and infection (days)
IGIB1130482058V	28	female	2021-03-05	17.06	98	No	3	Hospitalized	Discharged	Fever	Cough	Sore Throat	Headache	Bodyache	Breathing difficulty	Others	Vaccinated	2021-02-19	2021-02-04	29
IGIB1130534086V	66	male	2021-07-04	22.93	98	No	3	Hospitalized	Discharged	No	Yes	Yes	No	No	Yes	No	Vaccinated	2021-02-09	2021-03-16	110
IGIB113050041V	66	male	2021-03-05	15.05	98	No	9	Hospitalized	Discharged	Yes	Yes	No	No	No	No	Yes	Vaccinated	2021-01-16	2021-09-03	48
IGIB1130469734V	46	male	2021-04-24	25.98	97	No	11	Hospitalized	Discharged	Yes	Yes	Yes	No	No	No	No	Vaccinated	2021-02-03	2021-03-03	52
IGIB1130519233V	24	female	2021-05-02	22.97	95	No	7	Hospitalized	Discharged	Yes	Yes	No	No	Yes	No	No	Vaccinated	2021-02-03	2021-03-05	58
IGIB1130519238V	24	female	2021-05-02	18.44	96	No	8	Hospitalized	Discharged	No	Yes	No	No	No	Yes	Yes	Vaccinated	2021-02-02	2021-03-03	60
IGIB1130536690V	23	female	2021-05-03	15.55	95	No	9	Hospitalized	Discharged	Yes	No	Yes	No	No	No	No	Vaccinated	2021-02-17	2021-03-18	46
IGIB1130429966V	32	female	2021-04-16	23.14	96	No	11	Hospitalized	Discharged	No	No	Yes	No	No	No	Yes	Vaccinated	2021-03-06	2021-07-04	41
IGIB1130534678V	21	female	2021-04-22	18.4	91	No	6	Hospitalized	Discharged	Yes	Yes	No	No	Yes	No	No	Vaccinated	2021-02-13	2021-03-27	26
IGIB1130540315V	24	female	2021-04-26	14.11	98	No	6	Hospitalized	Discharged	Yes	Yes	Yes	Yes	No	No	No	Vaccinated	2021-02-17	2021-03-20	37
IGIB1130532747V	23	female	2021-04-27	24.48	99	No	9	Hospitalized	Discharged	Yes	Yes	No	Yes	No	No	Yes	Vaccinated	2021-02-18	2021-03-19	39
IGIB1130797709V	26	female	2021-04-27	18.51	99	No	9	Hospitalized	Discharged	No	Yes	No	No	No	No	No	Vaccinated	2021-02-04	2021-03-05	53
IGIB1130493051V	25	female	2021-04-29	13.59	99	No	6	Hospitalized	Discharged	Yes	No	No	Yes	No	No	No	Vaccinated	2021-02-04	2021-03-05	55
IGIB1130538756V	21	female	2021-04-30	21.33	97	No	9	Hospitalized	Discharged	No	Yes	No	No	No	No	No	Vaccinated	2021-01-20	2021-02-24	65
IGIB1130527553V	23	female	2021-04-30	13.97	96	No	13	Hospitalized	Discharged	Yes	Yes	Yes	No	No	No	No	Vaccinated	2021-02-04	2021-03-10	51
IGIB11301042671V	75	male	2021-05-05	16.92	88	No	0	Home Isolation	Discharged	Yes	Yes	Yes	No	Yes	No	yes	Vaccinated	2021-03-03	2021-10-04	63
IGIB1130111V	36	male	2021-05-05	14.04	98	No	0	Home Isolation	Discharged	Yes	Yes	No	Yes	Yes	No	No	Vaccinated	2021-02-06	2021-06-03	88
IGIB1130359925V	64	male	2021-04-30	16.48	96	No	0	Home Isolation	Discharged	Yes	No	No	No	No	No	No	Vaccinated	2021-01-18	2021-02-18	71
IGIB1130371022V	58	female	2021-04-30	15.91	96	No	0	Home Isolation	Discharged	Yes	No	No	Yes	No	No	No	Vaccinated	2021-01-27	2021-02-24	65
IGIB113023885V	56	female	2021-05-04	18.03	97	No	0	Home Isolation	Discharged	Yes	No	No	Yes	Yes	No	Yes	Vaccinated	2021-01-21	2021-02-18	75
IGIB113059193V	39	male	2021-03-27	14.56	97	No	0	Home Isolation	Discharged	No	Yes	No	No	No	No	Yes	Vaccinated	2021-02-04	2021-05-03	51
IGIB1130228653V	64	male	2021-04-14	16.98	97	No	0	Home Isolation	Discharged	No	No	Yes	No	No	No	No	Vaccinated	2021-01-22	2021-02-25	48
IGIB1130341678V	48	female	2021-04-16	23	96	No	0	Home Isolation	Discharged	Yes	No	No	No	No	No	Yes	Vaccinated	2021-01-30	2021-05-03	76
IGIB1130412732V	36	male	2021-04-20	14.1	97	No	0	Home Isolation	Discharged	Yes	Yes	No	No	Yes	No	Yes	Vaccinated	2021-02-13	2021-10-04	66
IGIB1130508933V	38	male	2021-05-23	22.63	98	No	7	Hospitalized	Discharged	No	No	Yes	No	No	No	Yes	Vaccinated	2021-01-25	2021-09-03	118
IGIB113094002V	60	male	2021-08-04	Not Available	95	No	1	Hospitalized	Discharged	No	No	Yes	Yes	Yes	No	No	Vaccinated	2021-01-02	2021-03-03	154
IGIB1130222666V	49	female	2021-04-21	Not Available	98	No	10	Hospitalized	Discharged	Yes	Yes	No	No	Yes	No	Yes	Vaccinated	2021-02-05	2021-03-06	46
IGIB1130515988V	25	male	2021-04-22	Not Available	96	No	8	Hospitalized	Discharged	No	No	No	No	No	Yes	Yes	Vaccinated	2021-02-09	2021-03-15	38
IGIB11302272	62	male	2021-06-21	21.5	95	Yes	16	Hospitalized	Discharged	Yes	Yes	No	No	No	No	No	Unvaccinated	NA	NA	NA
IGIB11303580	40	male	2021-07-15	28.02	95	Yes	25	Hospitalized	Discharged	Yes	No	No	No	Yes	Yes	Yes	Unvaccinated	NA	NA	NA
IGIB11303722	74	male	2021-06-30	15.33	95	Yes	27	Hospitalized	Discharged	Yes	No	No	No	No	No	No	Unvaccinated	NA	NA	NA
IGIB11303770	63	male	2021-07-07	24.62	96	No	18	Hospitalized	Discharged	Yes	No	No	No	Yes	No	No	Unvaccinated	NA	NA	NA
IGIB11303953	46	female	2021-07-15	26.11	96	No	10	Hospitalized	Discharged	Yes	Yes	No	No	No	No	No	Unvaccinated	NA	NA	NA
IGIB113041961	73	male	2021-11-06	31.94	96	No	19	Hospitalized	Discharged	Yes	No	No	No	No	No	Yes	Unvaccinated	NA	NA	NA
IGIB113042520	46	male	2021-06-22	23.65	96	No	11	Hospitalized	Discharged	Yes	Yes	Yes	No	No	No	Yes	Unvaccinated	NA	NA	NA
IGIB113052554	73	female	2021-06-15	25.62	98	No	13	Hospitalized	Discharged	Yes	No	No	No	No	No	No	Unvaccinated	NA	NA	NA
IGIB113011563	49	male	2021-11-06	24.21	97	No	7	Hospitalized	Discharged	Yes	No	No	No	Yes	No	No	Unvaccinated	NA	NA	NA
IGIB11301567	30	male	2021-06-22	24.21	94	Yes	24	Hospitalized	Discharged	Yes	Yes	No	No	No	Yes	No	Unvaccinated	NA	NA	NA
IGIB11301748	23	female	2021-10-06	23.12	98	No	17	Hospitalized	Discharged	Yes	Yes	No	No	No	No	No	Unvaccinated	NA	NA	NA
IGIB11302237	36	female	2021-06-22	18.25	98	No	12	Hospitalized	Discharged	Yes	No	Yes	No	No	No	Yes	Unvaccinated	NA	NA	NA
IGIB11302559	56	male	2021-06-26	26.18	99	No	7	Hospitalized	Discharged	Yes	No	Yes	No	No	No	No	Unvaccinated	NA	NA	NA
IGIB11303523	43	male	2021-07-06	25.47	96	No	7	Hospitalized	Discharged	Yes	Yes	No	No	No	Yes	No	Unvaccinated	NA	NA	NA
IGIB11303563	61	male	2021-06-07	26.39	95	Yes	18	Hospitalized	Discharged	Yes	Yes	No	No	No	No	No	Unvaccinated	NA	NA	NA
IGIB11303602	64	male	2021-06-07	32.81	98	No	8	Hospitalized	Discharged	No	No	Yes	No	No	No	No	Unvaccinated	NA	NA	NA
IGIB11303711	31	male	2021-01-07	23.92	95	No	35	Hospitalized	Discharged	No	Yes	Yes	No	Yes	Yes	No	Unvaccinated	NA	NA	NA
IGIB11303788	77	male	2021-07-14	17.36	96	No	11	Hospitalized	Discharged	Yes	No	No	No	No	No	No	Unvaccinated	NA	NA	NA
IGIB113071357	30	male	2021-05-06	19.68	100	No	10	Hospitalized	Discharged	Yes	No	Yes	No	No	No	No	Unvaccinated	NA	NA	NA
IGIB113071549	29	male	2021-02-06	22.61	98	No	28	Hospitalized	Discharged	Yes	Yes	No	No	Yes	No	No	Unvaccinated	NA	NA	NA
IGIB113081916	38	male	2021-06-17	27.69	98	No	11	Hospitalized	Discharged	Yes	Yes	Yes	No	No	No	No	Unvaccinated	NA	NA	NA
IGIB11301795	70	male	2021-06-29	26.11	95	Yes	18	Hospitalized	Discharged	Yes	No	No	No	No	Yes	No	Unvaccinated	NA	NA	NA
IGIB11301798	63	female	2021-08-06	23.52	60	Yes	14	Hospitalized	Discharged	Yes	No	No	No	No	Yes	No	Unvaccinated	NA	NA	NA
IGIB11301829	56	male	2021-06-15	23.59	95	Yes	16	Hospitalized	Discharged	Yes	No	No	No	No	Yes	Yes	Unvaccinated	NA	NA	NA
IGIB11301910	60	male	2021-06-16	20.55	98	Yes	12	Hospitalized	Discharged	Yes	Yes	No	No	No	Yes	No	Unvaccinated	NA	NA	NA
IGIB11301955	83	male	2021-11-06	26.51	92	Yes	6	Hospitalized	Dead	Yes	Yes	No	No	No	Yes	No	Unvaccinated	NA	NA	NA
IGIB11302264	69	male	2021-06-16	20.59	96	Yes	6	Hospitalized	Dead	Yes	No	No	No	No	Yes	No	Unvaccinated	NA	NA	NA
IGIB11301775	55	female	2021-12-06	28.16	76	Yes	5	Hospitalized	Dead	No	No	No	No	No	Yes	No	Unvaccinated	NA	NA	NA
IGIB11303605	60	female	2021-01-07	27.91	99	No	7	Hospitalized	Discharged	Yes	No	No	No	Yes	No	No	Unvaccinated	NA	NA	NA
