# Supplementary material for: Transcriptomic study reveals lncRNA-mediated downregulation of innate immune and inflammatory response in the SARS-CoV-2 vaccination breakthrough infections
Source: Front Immunol. 2022 Nov 18;13:1035111. doi: 10.3389/fimmu.2022.1035111 (PMC9716354; doi:10.3389/fimmu.2022.1035111)
Supplement: Supplementary Table S2 — Differential expression of lncRNAs between VBT and unvaccinated. [file Table_2.xlsx]

## Sheet: Sheet1
Supplementary Table S2
Differentially Expressed lncRNAs between VBT and Unvaccinated
Transcript	baseMean	log2FoldChange	lfcSE	stat	pvalue	padj
lnc-EPHA6-1:5	1142.94	6.85952	0.796924	8.6075	7.46737e-18	1.47932e-13
lnc-MYO16-7:1	17929.1	5.22988	0.68158	7.67317	1.67797e-14	1.66207e-10
LINC00273:11	519.979	4.99878	0.693707	7.2059	5.76627e-13	2.85582e-09
LINC00273:13	158.478	4.79435	0.650467	7.37063	1.69824e-13	1.34572e-09
lnc-EPHA6-1:3	550.32	4.17632	0.742076	5.62789	1.82425e-08	2.00774e-05
lnc-KCNE1B-157:1	146.562	4.17446	0.586379	7.11904	1.08681e-12	4.78449e-09
lnc-PRR32-4:2	4635.82	4.04208	0.664253	6.08515	1.16384e-09	2.30562e-06
lnc-KCNAB2-3:1	27.6369	4.04185	0.625037	6.46658	1.00247e-10	3.30991e-07
lnc-KCNE1B-155:1	617162	3.85776	0.631685	6.1071	1.01458e-09	2.23326e-06
LINC01597:6	7.91132	3.69136	0.582949	6.33221	2.41668e-10	6.83937e-07
LINC00273:1	30364.5	3.68236	0.637811	5.77345	7.76666e-09	9.92654e-06
lnc-KCNE1B-3:3	205333	3.59143	0.639239	5.61829	1.92856e-08	2.06518e-05
lnc-KCNE1B-3:2	42.6534	3.50402	0.552697	6.33985	2.29982e-10	6.83937e-07
ROR1-AS1:6	6.59757	3.46502	0.566003	6.12192	9.24539e-10	2.15477e-06
lnc-FBXO9-1:1	6.51449	3.4294	0.617034	5.55788	2.73068e-08	2.7048e-05
lnc-IRS4-2:1	237832	3.3876	0.644944	5.25256	1.50001e-07	0.000104266
lnc-STIM2-7:1	1962.99	3.38278	0.63997	5.28585	1.25126e-07	8.85286e-05
lnc-ZNF131-1:20	18.6375	3.19154	0.536116	5.95307	2.63153e-09	4.17055e-06
lnc-PCSK9-4:6	5.44373	3.18005	0.546	5.82426	5.73646e-09	7.57614e-06
lnc-OXGR1-6:3	5.14356	3.10334	0.475742	6.52315	6.88473e-11	2.47982e-07
lnc-FRG2-13:2	5.26299	3.0516	0.507828	6.00912	1.86533e-09	3.21332e-06
lnc-KCNE1B-3:1	69.629	3.04342	0.562546	5.41007	6.29988e-08	5.3108e-05
lnc-FAM153C-5:15	4.84058	2.99332	0.511281	5.85456	4.78277e-09	6.53442e-06
lnc-GNG2-1:1	4.41065	2.83695	0.525065	5.40304	6.55211e-08	5.40836e-05
lnc-GPR39-10:1	424.853	2.75287	0.589428	4.67041	3.00604e-06	0.00086936
UGDH-AS1:11	71.034	2.72616	0.712562	3.82585	0.000130322	0.00928382
lnc-KCNE1B-3:6	47.0015	2.70091	0.550424	4.90696	9.24984e-07	0.000366488
MIR124-2HG:20	8.45883	2.63268	0.528514	4.98129	6.31633e-07	0.00028119
lnc-GPR39-7:1	37124.3	2.62556	0.612098	4.28945	1.79115e-05	0.00280437
lnc-KCNE1B-3:5	4626.2	2.59184	0.588576	4.40358	1.06478e-05	0.00197209
lnc-UTY-17:1	142804	2.56364	0.592966	4.32343	1.53625e-05	0.0024844
DISC1-IT1:1	3.48897	2.42081	0.480562	5.03746	4.71757e-07	0.000236601
lnc-ADAMTS15-5:5	16.9223	2.41351	0.591096	4.08312	4.44359e-05	0.00511801
LINC01776:29	4.4812	2.39114	0.489909	4.88078	1.05664e-06	0.000398717
MIR3681HG:31	4.35526	2.38777	0.545788	4.37491	1.2148e-05	0.00211338
lnc-PYGL-1:1	3.36109	2.32827	0.51993	4.47805	7.53277e-06	0.00158753
LINC01733:4	4.00656	2.31981	0.472749	4.90707	9.24477e-07	0.000366488
LINC01766:11	4010.34	2.29236	0.728625	3.14615	0.00165435	0.0404862
lnc-SQOR-1:5	8.10262	2.24789	0.467864	4.80457	1.55083e-06	0.000525174
lnc-LARP1B-1:29	17.5784	2.22991	0.5752	3.87676	0.000105858	0.00842681
lnc-ARHGEF39-1:1	6.10721	2.20183	0.60928	3.61383	0.000301707	0.0155773
lnc-WNT10A-4:3	4.35162	2.19927	0.4626	4.75414	1.99295e-06	0.000658021
lnc-PXDC1-15:8	6.74685	2.19312	0.53003	4.13772	3.50772e-05	0.00445447
lnc-CHRNA7-4:2	19.9985	2.17892	0.530267	4.1091	3.97202e-05	0.0048127
lnc-GPR39-10:2	9.82033	2.14917	0.432851	4.96515	6.86497e-07	0.000298898
lnc-SMNDC1-2:7	2.97289	2.14719	0.485891	4.41907	9.91249e-06	0.00188982
lnc-PAWR-1:3	12.0782	2.14474	0.508256	4.2198	2.44514e-05	0.00347933
FAM201A:6	3.19218	2.13297	0.454163	4.69648	2.64687e-06	0.000782624
lnc-BRCA1-3:9	3.07028	2.11917	0.418059	5.06907	3.99757e-07	0.000205934
lnc-PQLC3-3:3	4.65735	2.07336	0.425949	4.86763	1.12947e-06	0.000418231
LINC00960:7	31.2098	2.04702	0.529752	3.86411	0.000111497	0.00860051
lnc-VPS50-1:10	18.7736	2.01862	0.58709	3.43835	0.000585263	0.022846
lnc-GGCT-1:81	6.91246	2.00466	0.48385	4.14315	3.4257e-05	0.00439972
lnc-EFEMP1-3:8	115.871	1.99229	0.603866	3.29923	0.000969508	0.0302941
lnc-S100G-1:2	3.55629	1.9856	0.398601	4.98142	6.31196e-07	0.00028119
lnc-GIMAP5-4:1	3.20272	1.97892	0.35293	5.60713	2.05714e-08	2.14489e-05
PRNCR1:2	3.01901	1.97397	0.508895	3.87893	0.000104919	0.00842681
UFL1-AS1:3	48.3095	1.96465	0.608693	3.22765	0.00124813	0.0347562
lnc-SLC7A7-1:6	11.7487	1.95231	0.495086	3.94337	8.03458e-05	0.00723496
lnc-MSANTD3-1:2	67.2701	1.9502	0.625593	3.11736	0.0018248	0.0429105
lnc-EIF2B1-1:7	2.67668	1.94514	0.479022	4.06065	4.89356e-05	0.00539613
CERNA2:4	4.45711	1.92508	0.48428	3.97515	7.03354e-05	0.0067313
lnc-ADAMTSL4-7:7	3.95638	1.91804	0.472474	4.05956	4.91659e-05	0.00539613
lnc-FOXD4L5-19:1	43.1481	1.91533	0.485037	3.94883	7.85349e-05	0.00712043
LINC01608:13	19.2349	1.8882	0.561607	3.36214	0.000773402	0.0264714
lnc-UNCX-3:26	4.52325	1.88014	0.457633	4.10839	3.9842e-05	0.00481275
HCG23:5	11.6852	1.87492	0.582712	3.21757	0.00129281	0.0354573
lnc-NPSR1-4:7	3.2944	1.85867	0.457729	4.06063	4.89407e-05	0.00539613
LINC00939:8	6.553	1.85354	0.447415	4.14277	3.4313e-05	0.00439972
lnc-CYBB-2:1	34.992	1.82933	0.466733	3.91944	8.8755e-05	0.00756085
lnc-PXDC1-15:7	2.51916	1.82232	0.462824	3.9374	8.23685e-05	0.0073268
lnc-GOPC-1:4	48.002	1.81168	0.530306	3.41629	0.000634803	0.0239514
LINC01684:22	2.54232	1.80766	0.515832	3.50435	0.00045772	0.0201952
lnc-MIOS-4:1	12.7658	1.79651	0.412605	4.35407	1.33635e-05	0.00227243
MAGI2-AS3:84	2.35325	1.79584	0.46373	3.8726	0.000107681	0.0085104
DLX6-AS1:30	9.36279	1.79568	0.539516	3.32832	0.000873722	0.0285154
lnc-ASB4-3:13	2.42401	1.79341	0.48452	3.7014	0.000214409	0.0127363
lnc-ZNF708-2:14	2.70481	1.78503	0.465744	3.83263	0.00012678	0.00921682
lnc-SLC16A11-7:4	2.60732	1.77418	0.477342	3.71678	0.000201774	0.0122803
lnc-DAOA-11:1	4.863	1.77379	0.374649	4.73453	2.19561e-06	0.000679991
lnc-TRMT61B-5:1	2.66831	1.76551	0.458868	3.84753	0.000119316	0.00886533
NIFK-AS1:24	41.757	1.7636	0.575135	3.06641	0.00216646	0.0474764
SGMS1-AS1:17	6.57606	1.76317	0.433025	4.07176	4.66595e-05	0.00529406
lnc-ZNF536-8:13	2.2774	1.76097	0.463853	3.79641	0.00014681	0.0100116
lnc-ARHGAP26-4:13	2.71148	1.74448	0.460346	3.7895	0.000150954	0.0101606
LINC01058:3	3.81578	1.74317	0.379783	4.58991	4.43436e-06	0.00112624
LINC02100:20	2.37721	1.74312	0.467784	3.72633	0.000194285	0.012009
lnc-VPS33B-1:1	4.48933	1.74256	0.392547	4.43911	9.03312e-06	0.00180758
lnc-ANO2-10:3	4.90714	1.74057	0.456344	3.81416	0.000136648	0.00953195
lnc-HDAC2-12:1	27.6445	1.73935	0.605589	2.87216	0.00407678	0.0667829
lnc-KRR1-4:7	2.52602	1.72255	0.50597	3.40445	0.000662962	0.0244346
LINC01833:27	2.66794	1.71952	0.407481	4.21987	2.44443e-05	0.00347933
LINC00963:59	2.93994	1.71404	0.488465	3.50903	0.000449745	0.0200217
SEPSECS-AS1:4	48.248	1.71068	0.531852	3.21646	0.00129784	0.0355144
LINC00504:2	86.6418	1.70706	0.684586	2.49356	0.0126469	0.119962
LINC00355:4	4.34901	1.70541	0.468765	3.63809	0.000274669	0.0148125
lnc-MAST4-5:14	4.11141	1.70187	0.386939	4.3983	1.09104e-05	0.00198989
LINC02062:29	22.2998	1.69938	0.487391	3.48669	0.000489038	0.020857
lnc-MSH3-2:1	864.098	1.69766	0.563127	3.01471	0.00257229	0.0524263
lnc-VWC2L-1:3	5.97357	1.69584	0.420262	4.03519	5.45577e-05	0.00580321
lnc-MEST-5:1	19.1845	1.69361	0.428431	3.95306	7.71591e-05	0.00706033
lnc-MFSD8-6:10	37.5549	1.68776	0.62442	2.70292	0.00687329	0.0879041
lnc-APBA2-1:8	6.37072	1.68069	0.416901	4.03139	5.5449e-05	0.0058319
lnc-MAP10-4:3	82.211	1.67943	0.542479	3.09584	0.00196255	0.0446029
lnc-DLK1-35:38	2.21234	1.67302	0.456416	3.66555	0.000246804	0.0138275
lnc-SMIM11B-5:1	2.64834	1.655	0.357665	4.62724	3.70572e-06	0.00101258
lnc-ZNF366-12:1	6.90105	1.65346	0.404212	4.09059	4.30286e-05	0.00502194
LINC02397:33	2.26315	1.65164	0.47868	3.4504	0.00055975	0.0223567
lnc-MYF5-2:5	5.00601	1.64783	0.474567	3.47227	0.000516076	0.0214045
PCAT14:6	7.59126	1.64774	0.379393	4.34308	1.40497e-05	0.00234879
lnc-DEFB116-8:1	45.4223	1.64725	0.514443	3.202	0.00136477	0.0364868
lnc-ATP6V1G3-4:16	4.58488	1.64627	0.483768	3.40301	0.000666468	0.0245247
lnc-TMEM132C-11:1	5552.11	1.64103	0.590288	2.78005	0.00543504	0.077461
lnc-MARCKS-1:7	3.86974	1.63978	0.41654	3.93667	8.26211e-05	0.0073268
lnc-SP110-9:1	93.6424	1.63917	0.514334	3.18697	0.00143773	0.0375507
lnc-C8orf34-1:5	5.50249	1.63731	0.389848	4.19987	2.67067e-05	0.00369982
lnc-ENTHD1-1:4	2.87138	1.63176	0.40454	4.03361	5.49255e-05	0.00580321
lnc-TMTC3-18:4	12.5352	1.62353	0.518639	3.13036	0.00174591	0.0417974
lnc-VSTM2B-5:13	3.24013	1.6228	0.388014	4.18231	2.88557e-05	0.00391538
LINC01723:27	2.27355	1.6217	0.384746	4.21498	2.49803e-05	0.0034974
lnc-VANGL1-18:3	2.41005	1.60916	0.459431	3.50251	0.000460901	0.0202522
lnc-ZNF514-11:1	2.10903	1.60488	0.453556	3.53844	0.000402502	0.0188283
lnc-ZNF253-3:1	11.6638	1.60152	0.403152	3.9725	7.11209e-05	0.00675298
lnc-TK2-3:3	2.68054	1.6012	0.410862	3.89719	9.73168e-05	0.00803841
RAD51-AS1:1	7.31328	1.59626	0.46934	3.40107	0.000671215	0.0246246
lnc-MEIS1-10:2	36.8768	1.59475	0.490476	3.25143	0.00114827	0.0332637
FMR1-AS1:16	3.16983	1.59335	0.483916	3.29262	0.000992593	0.0306289
TRHDE-AS1:27	2.94811	1.58881	0.4049	3.92395	8.71084e-05	0.00748459
lnc-FAM185A-4:1	18.7306	1.58762	0.4363	3.63883	0.000273875	0.0148125
lnc-MASP1-2:1	7.36816	1.58564	0.382648	4.14385	3.41524e-05	0.00439972
CASC11:11	2.50239	1.58191	0.443371	3.56792	0.000359827	0.0175144
MIR503HG:17	2.34432	1.57969	0.370723	4.26111	2.03415e-05	0.00306445
lnc-CADM2-15:1	3.35868	1.57724	0.339467	4.64624	3.38039e-06	0.000956674
SLC25A25-AS1:8	2.71875	1.57556	0.478274	3.29427	0.000986776	0.0305446
FRY-AS1:6	2.59329	1.57231	0.439472	3.57774	0.000346579	0.0171753
lnc-TRIM26-2:34	9.19384	1.56506	0.491368	3.1851	0.00144702	0.0377053
lnc-CHD9-4:12	2.54412	1.5622	0.370631	4.21497	2.49808e-05	0.0034974
lnc-AK5-1:13	4.52105	1.56163	0.478906	3.26083	0.00111087	0.0326996
lnc-SAMD11-12:3	15.8299	1.5607	0.544687	2.86531	0.00416597	0.0677586
NORAD:9	4.77763	1.55937	0.452456	3.44646	0.000567986	0.0225126
lnc-ANKRD36-1:3	2.65585	1.55677	0.406872	3.82618	0.000130145	0.00928382
lnc-GGTLC1-5:3	3.87772	1.55672	0.418683	3.71814	0.000200694	0.0122579
NBAT1:4	15.6576	1.55514	0.47849	3.25009	0.00115369	0.0332661
DNM3OS:1	3.02522	1.55408	0.373777	4.15778	3.21356e-05	0.00423005
lnc-RAB23-5:2	138.373	1.55391	0.539674	2.87936	0.00398483	0.0661705
lnc-ANGPTL2-2:7	3.53082	1.55217	0.440803	3.52124	0.000429527	0.0195164
lnc-BPY2C-4:2	1349.98	1.54171	0.795815	1.93727	0.052712	0.245851
lnc-MTERF2-1:3	3.77033	1.53741	0.403984	3.80563	0.000141446	0.00969401
lnc-BECN2-9:1	22.3934	1.53628	0.471896	3.25554	0.00113177	0.0331181
CASC15:67	3.07437	1.53337	0.477732	3.20969	0.00132878	0.0360855
LINC02100:18	16.5267	1.53318	0.493909	3.10417	0.00190813	0.0440292
lnc-KBTBD8-4:2	17.9613	1.53048	0.490007	3.12339	0.00178782	0.0422521
lnc-DRD5-29:9	2.15243	1.52868	0.449674	3.39952	0.000675035	0.024673
lnc-IL17RA-36:19	2.12386	1.52835	0.398905	3.83136	0.000127435	0.00924748
lnc-LBR-2:1	13.9993	1.52676	0.419593	3.63866	0.000274057	0.0148125
PCBP1-AS1:246	37.8402	1.52525	0.527881	2.88938	0.00386003	0.0648728
LINC01002:8	3.2939	1.52223	0.329273	4.62301	3.78203e-06	0.00101928
lnc-CBR3-1:12	7.23988	1.51979	0.454994	3.34024	0.000837071	0.0276363
lnc-CCDC74A-7:1	2.51202	1.51767	0.443589	3.42134	0.00062313	0.0236894
lnc-CARD11-8:3	2.98102	1.51721	0.385535	3.93535	8.30767e-05	0.00733092
lnc-AGO2-2:6	4.02217	1.51442	0.410294	3.69107	0.000223311	0.0129435
FZD10-DT:31	2.00423	1.51055	0.444304	3.39981	0.000674315	0.0246695
lnc-KLF17-1:33	5.03036	1.50518	0.487147	3.08979	0.00200296	0.0451933
UBA6-AS1:15	3.02936	1.50291	0.341983	4.39469	1.10931e-05	0.00199306
lnc-ARFGEF2-2:2	2.15306	1.50207	0.381286	3.93949	8.16562e-05	0.00731968
lnc-ZNF727-14:1	5.65373	1.49899	0.361365	4.14812	3.35211e-05	0.00436888
LINC02125:7	7.59852	1.49648	0.427648	3.49934	0.000466412	0.0203078
lnc-ZNF837-1:7	2.10033	1.49626	0.422433	3.542	0.000397101	0.0187097
lnc-KLHL14-2:1	17.8322	1.49616	0.458818	3.2609	0.00111057	0.0326996
lnc-KRR1-4:13	3.95422	1.49209	0.529904	2.81577	0.00486602	0.0735583
lnc-ATP11A-2:4	3.08072	1.48802	0.428858	3.46973	0.000520978	0.0214834
lnc-GTSF1L-4:1	7.34457	1.48337	0.41227	3.59805	0.000320612	0.0163067
HAND2-AS1:69	9.99146	1.48283	0.470895	3.14897	0.00163845	0.040321
lnc-ZNF648-1:1	9.1823	1.48111	0.422723	3.50373	0.000458785	0.0201972
lnc-RALGAPA1-1:1	5.26115	1.47997	0.577289	2.56365	0.0103577	0.107546
lnc-TMEM185B-10:1	10.9479	1.47906	0.507614	2.91374	0.00357123	0.062278
lnc-PTGDR-1:1	3.80362	1.47877	0.357552	4.13583	3.53681e-05	0.00447706
lnc-KCNJ2-6:1	2.78124	1.47763	0.337798	4.37431	1.2182e-05	0.00211338
lnc-NOTO-2:5	3.4599	1.47755	0.348635	4.2381	2.25421e-05	0.00330793
lnc-FAAH2-1:7	58.4897	1.47685	0.669413	2.20618	0.0273713	0.177715
lnc-DCAF4-2:1	81.5875	1.47344	0.529075	2.78493	0.00535394	0.0769637
lnc-IKZF2-3:2	19.4767	1.47317	0.490996	3.00037	0.00269649	0.0537549
LINC02532:39	3.48701	1.47315	0.434902	3.38732	0.000705801	0.0251853
lnc-CCL1-12:7	2.01138	1.47235	0.401414	3.66792	0.000244536	0.0137429
lnc-BPY2C-25:1	732.643	1.47196	0.800804	1.83811	0.0660464	0.273959
LINC01270:15	3.86925	1.47001	0.433985	3.38723	0.000706015	0.0251853
ESRG:1	2.01286	1.46515	0.464837	3.15196	0.00162178	0.0400818
lnc-FBP2-3:1	5.91488	1.46465	0.35621	4.11175	3.92663e-05	0.00477231
lnc-VN1R2-5:11	238.281	1.46454	0.555654	2.63571	0.00839609	0.0974404
lnc-DEFB115-4:1	4.34522	1.46424	0.326106	4.49007	7.11992e-06	0.00158156
lnc-STMP1-4:1	3.21295	1.4636	0.366816	3.99002	6.60684e-05	0.00647407
DNAJC3-DT:17	15.1569	1.46196	0.494391	2.9571	0.00310549	0.0578752
HCG11:1	2.47601	1.46119	0.432066	3.38188	0.000719916	0.0254904
lnc-KLF7-1:10	7.19109	1.46074	0.462311	3.15966	0.00157956	0.0394799
lnc-ELP2-1:2	14.7675	1.45942	0.432154	3.37709	0.000732561	0.0257187
lnc-IRX3-80:40	2.10024	1.45786	0.441099	3.30507	0.000949533	0.0299233
lnc-AGL-3:1	8.82814	1.45762	0.415682	3.50657	0.000453915	0.0200945
lnc-ALCAM-9:1	4.0112	1.45586	0.325422	4.47378	7.68502e-06	0.00160418
lnc-LTBP3-2:4	6.36113	1.45575	0.528173	2.7562	0.00584769	0.080586
lnc-TSHB-2:6	3.34971	1.45421	0.422497	3.44196	0.000577526	0.0227005
lnc-SMOC1-2:8	6.88861	1.45388	0.463806	3.13467	0.00172048	0.0415653
lnc-RGPD8-5:6	2.69642	1.45376	0.416149	3.49336	0.00047699	0.0205422
FOXG1-AS1:6	2.17983	1.45003	0.396056	3.66118	0.000251053	0.0139879
lnc-ISCU-1:4	7.24968	1.4491	0.457054	3.17053	0.0015216	0.0387202
LINC01410:5	4.38014	1.44772	0.416133	3.47899	0.000503314	0.0212147
RNF139-AS1:13	8.58552	1.44583	0.518849	2.78661	0.00532618	0.0767097
lnc-EGFR-4:4	6.2775	1.44478	0.515649	2.80186	0.0050809	0.0746007
lnc-ABHD4-2:1	3.28474	1.44208	0.336257	4.28863	1.79781e-05	0.00280437
lnc-FGGY-6:6	30.898	1.44072	0.455566	3.16249	0.00156428	0.0392518
lnc-DCTD-65:34	4.64023	1.43976	0.406351	3.54313	0.0003954	0.018703
MIR31HG:15	3.95658	1.43966	0.401303	3.58745	0.000333924	0.016705
lnc-POLE4-7:1	70.9122	1.4392	0.495382	2.90524	0.00366973	0.0631069
lnc-KHNYN-2:5	2.19713	1.4384	0.460167	3.12583	0.00177306	0.0421166
LINC01388:5	4.31772	1.43787	0.386809	3.71726	0.000201397	0.0122762
lnc-FPGT-13:1	15.6163	1.43769	0.442674	3.24774	0.00116324	0.0334703
lnc-SAXO2-3:1	154.319	1.43453	0.531538	2.69882	0.00695859	0.0885376
lnc-LARP1B-1:13	2.59625	1.43314	0.326141	4.39422	1.1117e-05	0.00199306
lnc-KCNE1B-10:2	5.06	1.43248	0.385468	3.7162	0.000202243	0.01229
TRHDE-AS1:24	8.64153	1.42967	0.386535	3.69867	0.000216729	0.0128023
lnc-DDX18-9:1	669.128	1.42941	0.567505	2.51876	0.0117769	0.11538
lnc-BPY2C-2:2	430.478	1.42811	0.773143	1.84714	0.0647264	0.271637
lnc-SULF2-2:3	2.65372	1.4275	0.473926	3.01207	0.00259469	0.0526391
lnc-IRF4-5:1	60.8522	1.42523	0.507389	2.80895	0.0049703	0.0739497
lnc-XRCC2-13:3	24.7517	1.42312	0.571946	2.48821	0.0128387	0.120542
LINC01481:13	23.3579	1.42192	0.500452	2.84126	0.00449351	0.0707476
lnc-THUMPD1-2:2	2.03109	1.42119	0.458015	3.10294	0.00191606	0.0441117
LINC00273:4	3.8703	1.42097	0.41252	3.4446	0.000571906	0.0225782
lnc-ATP13A4-2:3	3.90228	1.42008	0.424064	3.34874	0.000811792	0.0271862
RASAL2-AS1:5	42.8818	1.41558	0.537939	2.6315	0.00850095	0.0979448
lnc-C9orf47-2:2	3.41486	1.41489	0.382736	3.69678	0.000218349	0.0128342
lnc-KIAA1468-4:1	3.24627	1.41376	0.369224	3.82901	0.000128657	0.00927769
MKLN1-AS:15	56.5397	1.41327	0.506928	2.78791	0.00530487	0.0764584
LINC00240:1	6.78922	1.41314	0.366901	3.85156	0.000117368	0.00877973
lnc-KCNE1B-5:3	101.207	1.41166	0.554938	2.54381	0.0109649	0.110997
lnc-RLIM-1:2	4.84551	1.41152	0.403775	3.49581	0.000472618	0.0204799
lnc-BPY2C-4:3	2185.82	1.40998	0.768679	1.83429	0.0666104	0.275075
lnc-DAPP1-2:8	16.7044	1.40949	0.446637	3.15579	0.00160066	0.0398116
lnc-TP53TG3-29:1	2.14618	1.40939	0.401842	3.50732	0.000452637	0.0200828
lnc-VIP-10:1	84.9073	1.40865	0.534216	2.63685	0.00836803	0.0973836
lnc-SERTM2-4:1	3.26023	1.40405	0.345392	4.06508	4.80158e-05	0.00536289
lnc-ARFGEF2-2:6	2.53396	1.40387	0.389865	3.60092	0.000317098	0.0161904
lnc-OR13C4-8:1	11.5862	1.40334	0.407897	3.44043	0.000580793	0.0227612
lnc-FSIP1-4:18	207.23	1.4029	0.515797	2.71987	0.00653076	0.0855622
lnc-CTBP2-6:2	2.79159	1.40155	0.380038	3.68792	0.000226094	0.0130071
lnc-FGFR2-7:1	175.18	1.40122	0.510524	2.74468	0.00605699	0.0821105
lnc-DIAPH3-16:1	3.11848	1.40081	0.335588	4.1742	2.99039e-05	0.00404376
WAC-AS1:13	15.1748	1.40039	0.570397	2.45512	0.0140838	0.126299
lnc-ARF1-3:7	1.93347	1.39965	0.383477	3.64988	0.000262367	0.0143383
ADAMTS19-AS1:5	3.98912	1.39857	0.497767	2.80969	0.00495892	0.0738953
lnc-RPS27L-9:10	5.08749	1.39813	0.45228	3.09129	0.0019929	0.0450175
lnc-HSPA4-5:1	18.2762	1.39543	0.536978	2.59868	0.0093584	0.102541
FAM66B:6	4.25335	1.39462	0.459211	3.037	0.00238948	0.0501783
lnc-RFX7-3:1	82.3156	1.3924	0.618218	2.25228	0.0243044	0.167007
LINC00861:3	1.88354	1.39207	0.43399	3.20761	0.00133844	0.0361242
lnc-DAP-13:1	6.67358	1.39178	0.414713	3.35601	0.000790769	0.0268319
lnc-WBP4-2:8	21.8917	1.38941	0.504742	2.75272	0.00591017	0.0810449
LINC02591:12	2.91065	1.38755	0.379081	3.6603	0.000251918	0.0139879
LINC02015:22	4.0355	1.38726	0.351216	3.94989	7.81869e-05	0.00712043
lnc-SRBD1-1:4	1.8746	1.38611	0.389089	3.56245	0.000367408	0.0177523
lnc-COMMD10-6:1	60.2521	1.38554	0.493434	2.80795	0.00498575	0.07404
lnc-ZNF503-2:4	2.65843	1.38297	0.396064	3.49179	0.000479788	0.0206403
lnc-LRRFIP2-3:4	3.14878	1.38192	0.331196	4.17251	3.01261e-05	0.00405995
UFL1-AS1:7	43.0792	1.37953	0.523947	2.63296	0.00846435	0.0978886
OIP5-AS1:22	2.00991	1.37857	0.450353	3.06108	0.00220537	0.0479052
lnc-MYLK4-7:2	34.9395	1.37829	0.507739	2.71456	0.00663639	0.0862887
PCBP1-AS1:250	8.99241	1.37775	0.440462	3.12796	0.00176026	0.0419478
lnc-LUZP2-5:1	2.65196	1.37698	0.317311	4.33953	1.42785e-05	0.00235679
lnc-ANKRD34B-4:2	5334.59	1.37619	0.547754	2.51242	0.0119906	0.116485
lnc-GK3P-1:2	6.25977	1.37558	0.361419	3.80607	0.000141195	0.00969401
lnc-FAM72B-8:8	5.16587	1.37554	0.392844	3.5015	0.000462655	0.0202766
lnc-AKAIN1-1:1	12.1328	1.37368	0.420461	3.26709	0.00108661	0.0322733
lnc-SIK1B-190:4	2.43443	1.3732	0.378477	3.62823	0.000285367	0.0151426
lnc-DHX38-3:10	2.60748	1.37239	0.364559	3.76453	0.000166864	0.0108028
lnc-VPS33B-6:1	3.85232	1.37157	0.340454	4.02865	5.60991e-05	0.00584921
TMEM72-AS1:13	8.33239	1.37093	0.462895	2.96164	0.00306009	0.057598
lnc-TOMM20-2:18	1.85179	1.36978	0.384211	3.56518	0.000363611	0.0176336
lnc-ARRB1-1:7	2.52269	1.36712	0.396893	3.44455	0.000572002	0.0225782
lnc-LTBP3-2:13	2.22688	1.36671	0.390563	3.49933	0.000466422	0.0203078
LINC02541:37	2.03158	1.36482	0.380142	3.59028	0.00033032	0.0165876
lnc-OTOL1-2:1	13.6622	1.36437	0.503312	2.71078	0.00671254	0.0866311
lnc-NUDT12-3:9	3.47684	1.3643	0.356838	3.8233	0.000131677	0.00932555
BISPR:16	1.83802	1.36223	0.39051	3.48834	0.000486036	0.0207961
lnc-SNRPN-8:104	10.4129	1.36199	0.463603	2.93785	0.00330501	0.0597608
lnc-CTTNBP2-3:11	1.87041	1.36091	0.368543	3.69267	0.000221909	0.0129435
LINC00908:10	2.90631	1.36071	0.359732	3.78257	0.000155216	0.0103136
lnc-C6orf106-2:2	4.66236	1.35961	0.456289	2.97972	0.00288512	0.0559253
lnc-OCIAD2-12:1	3.8606	1.35499	0.346536	3.91011	9.22553e-05	0.00777712
lnc-C1orf61-2:34	1.9125	1.35488	0.467598	2.89753	0.00376119	0.0639855
lnc-GAS2-1:9	1.92018	1.35425	0.457226	2.96187	0.00305776	0.0575854
MIR99AHG:127	1.84812	1.35362	0.382119	3.54242	0.000396478	0.0187097
lnc-PROKR2-2:1	192.662	1.35337	0.55822	2.42445	0.0153317	0.131855
lnc-FBXO17-5:4	16.8244	1.3528	0.559471	2.418	0.015606	0.133145
lnc-ERV3-1-9:1	59.8659	1.35258	0.455682	2.96826	0.00299488	0.056987
lnc-GGCT-1:50	3.61923	1.35084	0.356518	3.78899	0.000151261	0.0101606
lnc-NUDT2-3:1	3.48173	1.34919	0.332415	4.05873	4.934e-05	0.00540027
lnc-CCDC184-3:1	22.6136	1.34909	0.454078	2.97105	0.00296782	0.0566732
lnc-DUSP22-8:1	11.893	1.34897	0.445507	3.02794	0.00246225	0.0511694
lnc-RHEX-8:4	31.6333	1.34771	0.484223	2.78324	0.00538195	0.0771057
SH3TC2-DT:31	119.1	1.34759	0.595022	2.26477	0.0235269	0.164141
LINC01967:8	8.71438	1.34547	0.387844	3.4691	0.000522212	0.0215079
lnc-ARHGAP15-17:1	68.3969	1.34546	0.497545	2.7042	0.00684688	0.0877019
lnc-TUBGCP6-5:5	6.06084	1.34306	0.401883	3.34191	0.000832039	0.0275637
LINC00571:7	2.2852	1.34265	0.396526	3.38604	0.000709086	0.0252423
lnc-KCNS3-10:1	3.8324	1.34221	0.343857	3.90339	9.48554e-05	0.00794559
LINC00707:16	11.3419	1.3408	0.461729	2.90386	0.00368591	0.0631932
SMIM15-AS1:21	2.30537	1.34079	0.336788	3.9811	6.85961e-05	0.00661276
MAGI2-AS3:75	5.36056	1.34054	0.41767	3.20957	0.00132934	0.0360855
lnc-ERMARD-2:5	163.581	1.33959	0.57595	2.32588	0.020025	0.150964
LINC00662:35	118.933	1.33943	0.509023	2.63138	0.00850383	0.0979448
lnc-IL6-3:14	3.22375	1.33927	0.418516	3.20004	0.00137409	0.03655
CCNT2-AS1:16	3.67505	1.33602	0.404827	3.30023	0.00096605	0.0302321
lnc-C19orf12-12:2	2.22336	1.33257	0.373211	3.57055	0.000356235	0.0174396
lnc-KDR-4:1	32.0164	1.33232	0.472023	2.82258	0.00476394	0.0729336
TCL6:13	3.35312	1.32924	0.38235	3.47651	0.000507982	0.0213207
LINC02564:11	1.8693	1.32747	0.371548	3.57281	0.000353178	0.0173613
LINC01033:11	8.43745	1.3241	0.393038	3.36888	0.000754747	0.0261626
lnc-SETSIP-2:10	4.54628	1.32389	0.515761	2.56688	0.010262	0.107053
lnc-FAM19A5-10:1	62.5725	1.3238	0.479494	2.76083	0.00576552	0.0800685
lnc-AUTS2-6:1	22.4054	1.32344	0.510116	2.59439	0.00947593	0.103003
CCDC144NL-AS1:31	71.3012	1.32307	0.492735	2.68516	0.00724945	0.0905233
lnc-FAM72B-6:5	138.266	1.32178	0.50669	2.60865	0.00909008	0.100998
lnc-RIPOR2-6:1	14.7744	1.32134	0.447625	2.95189	0.00315834	0.0584676
SAMMSON:11	12.9128	1.3206	0.446527	2.95749	0.00310159	0.057855
lnc-CUL2-3:5	8.31215	1.31929	0.494956	2.66547	0.00768798	0.0932085
lnc-GPR39-6:1	15.0116	1.31888	0.457874	2.88043	0.00397131	0.0660601
lnc-KHNYN-2:4	16.6909	1.31744	0.460069	2.86357	0.00418897	0.0680768
lnc-SCLT1-6:1	13.3556	1.31694	0.444747	2.9611	0.00306543	0.0576041
LINC01093:22	2.44968	1.31666	0.39113	3.36629	0.000761876	0.0263176
lnc-ESRP1-2:4	25.7887	1.31659	0.536038	2.45616	0.0140431	0.126168
CCDC18-AS1:10	4.03516	1.31656	0.510772	2.5776	0.00994903	0.105442
lnc-AUH-2:2	2.435	1.31513	0.340511	3.86221	0.000112366	0.00860051
LINC01376:9	71.5609	1.31489	0.560845	2.34448	0.0190538	0.147103
lnc-PRSS3-2:12	1.93369	1.31402	0.401135	3.27576	0.0010538	0.0316307
lnc-MPP7-8:2	1.82783	1.31376	0.428917	3.06297	0.00219154	0.0476832
lnc-SHPRH-6:1	3.75999	1.3134	0.333925	3.93321	8.38181e-05	0.00735018
NFYC-AS1:6	3.33945	1.31305	0.410868	3.1958	0.00139444	0.0369312
lnc-AKAP11-1:1	4.1119	1.31215	0.45412	2.88943	0.00385945	0.0648728
ENTPD3-AS1:14	7.56118	1.31212	0.456975	2.87131	0.00408771	0.0668424
lnc-C21orf58-1:4	2.3516	1.31036	0.425291	3.08109	0.00206246	0.0459082
lnc-ALDH1B1-13:2	1.81291	1.30993	0.397207	3.29785	0.000974266	0.0303163
lnc-RPRM-3:3	8.43779	1.30917	0.389239	3.36341	0.000769861	0.0264257
lnc-DGAT2-4:1	15.6813	1.309	0.442958	2.95514	0.00312526	0.0580797
LINC02268:12	20.288	1.30898	0.46361	2.82345	0.00475095	0.0729177
lnc-NXPH1-2:17	1.92089	1.30881	0.455203	2.87521	0.00403753	0.0664963
lnc-PRAG1-1:2	6.59138	1.30816	0.381491	3.42907	0.000605658	0.0233432
lnc-RICTOR-54:9	11.9346	1.30695	0.520811	2.50946	0.0120916	0.116917
LINC02275:9	4.07837	1.30436	0.411972	3.16615	0.00154471	0.0390077
lnc-WRN-4:8	14.6931	1.3039	0.543522	2.39898	0.0164409	0.136678
lnc-ROPN1B-13:3	2.54256	1.3031	0.432554	3.01257	0.00259045	0.052634
lnc-MAT2B-3:29	35.1007	1.30277	0.497805	2.61704	0.00886966	0.0998398
lnc-THSD4-2:2	83.9005	1.30253	0.520464	2.50263	0.0123276	0.118179
GATA2-AS1:7	2.85509	1.30225	0.397346	3.27737	0.0010478	0.0315463
lnc-ANKRD20A4-7:3	19.2117	1.30041	0.597139	2.17773	0.0294261	0.184331
LINC01182:9	3.13972	1.30035	0.352175	3.69234	0.000222198	0.0129435
lnc-ANKRD27-2:14	4.24834	1.30007	0.437572	2.9711	0.00296734	0.0566732
lnc-PHF14-9:1	23.9896	1.29935	0.474469	2.73852	0.00617158	0.0830022
lnc-WDR31-1:1	1.89251	1.29825	0.437676	2.96623	0.00301476	0.0571197
lnc-SNPH-6:4	4.6389	1.29656	0.460838	2.81348	0.00490092	0.0737266
lnc-CLDN23-1:9	4.28833	1.29593	0.361356	3.58629	0.00033541	0.0167161
lnc-MON2-2:10	2.63689	1.2959	0.469355	2.76103	0.005762	0.0800478
lnc-GNL1-2:1	19.2903	1.29521	0.44378	2.91858	0.00351625	0.0616887
lnc-CEP97-8:5	23.4834	1.29494	0.60359	2.1454	0.0319208	0.191337
lnc-SLC45A4-2:13	3.28938	1.2946	0.467432	2.76961	0.00561234	0.0788813
lnc-CD244-2:4	1.8861	1.29419	0.460901	2.80796	0.0049857	0.07404
lnc-PIK3C3-17:1	4.85321	1.29226	0.329942	3.91662	8.98001e-05	0.0076025
lnc-TARDBP-5:4	2.85035	1.29137	0.464791	2.7784	0.00546277	0.0775983
MALAT1:46	2.57602	1.29127	0.448071	2.88185	0.00395353	0.0659272
lnc-OR5A2-2:1	43.9283	1.29104	0.478271	2.6994	0.00694647	0.088451
lnc-EPC1-4:1	110.947	1.28983	0.530725	2.43032	0.0150853	0.130987
lnc-LRIT2-5:1	4.63315	1.28959	0.345695	3.73043	0.000191152	0.011895
KCNJ2-AS1:3	1.9306	1.28959	0.385074	3.34893	0.000811242	0.0271862
lnc-NDFIP2-22:2	6.2876	1.28902	0.412208	3.12711	0.00176531	0.0420255
lnc-FANCM-1:4	3.27276	1.28819	0.327679	3.93127	8.44994e-05	0.00739062
lnc-TRIM32-5:2	2.65703	1.28791	0.449359	2.8661	0.00415559	0.0676174
lnc-ZFP42-8:1	3.60499	1.28762	0.342892	3.75519	0.000173207	0.0111046
CASC11:8	1.92696	1.28674	0.439932	2.92487	0.00344602	0.0609177
lnc-ZNF33B-4:1	1.87535	1.28647	0.392956	3.27382	0.00106103	0.0317277
lnc-TFAM-7:1	3.84395	1.28617	0.338	3.80525	0.000141663	0.00969401
lnc-PRSS27-4:24	3.26559	1.28614	0.427498	3.00852	0.0026252	0.0529884
lnc-OR4A5-3:2	16.891	1.28414	0.44216	2.90424	0.00368143	0.0631443
lnc-RPE-9:5	9.34166	1.28406	0.417011	3.07919	0.00207561	0.0460704
LINC01446:8	9.68925	1.28394	0.441302	2.90943	0.0036209	0.0627302
LINC01748:20	3.58667	1.28364	0.413713	3.10273	0.00191741	0.0441172
MBNL1-AS1:9	4.38946	1.28279	0.397791	3.22478	0.00126068	0.0349114
LINC00630:59	5.63971	1.28268	0.409496	3.13234	0.00173419	0.0417185
SLC16A1-AS1:27	3.04901	1.28221	0.403734	3.17588	0.00149381	0.0382697
lnc-RAD21-1:6	2.02973	1.28022	0.362886	3.52789	0.000418885	0.0191869
lnc-OR4A5-3:1	23.3328	1.28019	0.497575	2.57286	0.0100863	0.106256
lnc-METAP1-6:1	14.6987	1.27921	0.474548	2.69565	0.00702521	0.0889568
lnc-BLID-6:1	127.456	1.27888	0.520642	2.45636	0.0140353	0.126168
lnc-SIK1B-190:11	19.5753	1.27827	0.475434	2.68863	0.00717459	0.0901282
lnc-AADAT-9:1	31.2865	1.27815	0.460529	2.77539	0.0055136	0.0780195
NKAIN3-IT1:8	3.05623	1.27811	0.324961	3.93312	8.38515e-05	0.00735018
lnc-RGS1-1:5	3.87537	1.27612	0.393238	3.24517	0.0011738	0.0335416
LINC02555:12	3.22517	1.27604	0.397745	3.2082	0.00133569	0.0361053
MIR663AHG:43	2.48991	1.27567	0.439631	2.90167	0.00371175	0.0634788
EIF1B-AS1:16	10.5259	1.27558	0.40498	3.14974	0.00163413	0.0402399
lnc-FOXD4L5-80:2	32.3457	1.27548	0.492879	2.58782	0.00965853	0.103792
lnc-TRIM43B-1:2	10.3463	1.27527	0.4027	3.16679	0.00154131	0.0389715
SUCLG2-AS1:6	2.69974	1.27399	0.317595	4.01136	6.03711e-05	0.00611229
ARHGEF7-AS1:1	1.99225	1.27397	0.36011	3.53771	0.000403614	0.0188358
LINC01776:24	5.10665	1.27256	0.474665	2.68097	0.00734098	0.0909212
lnc-CLEC2B-1:1	15.2054	1.27112	0.461332	2.75533	0.00586323	0.0806622
LINC00461:42	2.58729	1.27074	0.348839	3.64277	0.00026972	0.0146191
lnc-SGTB-4:4	7.36855	1.26965	0.467412	2.71635	0.00660064	0.086056
lnc-MANEA-3:2	2.07596	1.26764	0.385154	3.29126	0.000997414	0.0307232
LINC00589:19	1.85515	1.26617	0.459461	2.75577	0.00585534	0.080586
lnc-ALCAM-8:8	5.78691	1.26604	0.364886	3.46968	0.000521075	0.0214834
lnc-PIK3C3-14:1	6.18555	1.26456	0.372292	3.39668	0.000682088	0.0247482
lnc-CDC40-3:1	3.59177	1.26439	0.349363	3.61913	0.000295598	0.0153901
lnc-GABPA-3:8	2.90726	1.2638	0.411426	3.07177	0.00212796	0.0468399
LINC01410:17	48.0313	1.26366	0.563001	2.24451	0.0247997	0.168772
lnc-ZNF852-2:7	1.97996	1.26334	0.427187	2.95735	0.00310294	0.057855
lnc-AMZ1-8:1	3.38442	1.26329	0.321996	3.92331	8.73404e-05	0.00748459
lnc-CYP1B1-1:3	306.749	1.26291	0.531338	2.37685	0.017461	0.140548
lnc-GSDMC-34:36	28.3832	1.26181	0.469703	2.6864	0.0072227	0.0903757
lnc-DNAAF4-2:6	2.67652	1.26117	0.412139	3.06005	0.00221297	0.0479188
lnc-BARHL2-4:1	51.9867	1.26059	0.488119	2.58255	0.00980731	0.104512
lnc-CWH43-2:1	4.82309	1.25981	0.356024	3.53856	0.000402311	0.0188283
lnc-NAXD-6:4	13.4888	1.25936	0.471499	2.67098	0.00756309	0.0923553
ST3GAL5-AS1:22	4.83943	1.25917	0.440473	2.85867	0.0042542	0.0687982
lnc-EIF2AK4-1:6	2.26698	1.25832	0.365083	3.44666	0.000567568	0.0225126
lnc-NTSR2-2:2	125.702	1.25804	0.526159	2.39099	0.016803	0.138078
lnc-PTHLH-1:6	4.74258	1.25803	0.466586	2.69624	0.00701261	0.0889109
NEAT1:24	2.72029	1.25791	0.4802	2.61955	0.00880464	0.0995905
lnc-NTSR2-5:16	3.13914	1.25783	0.314327	4.00165	6.2902e-05	0.0062306
MIR646HG:29	5.38051	1.25778	0.371218	3.38826	0.000703388	0.0251752
lnc-OR5P3-2:1	43.0239	1.25558	0.505401	2.48433	0.0129795	0.121117
SEC24B-AS1:13	1.80479	1.25463	0.438486	2.86128	0.0042193	0.0683734
lnc-C10orf90-2:3	2.05339	1.25411	0.395339	3.17225	0.00151264	0.0386161
HNF4A-AS1:13	2.19121	1.25406	0.39836	3.14805	0.00164364	0.0403736
lnc-FAM47B-1:8	38.3953	1.25368	0.481238	2.60512	0.00918427	0.101503
lnc-DCLRE1C-1:7	7.5533	1.25226	0.414725	3.01948	0.00253205	0.0520344
lnc-ZNF33B-14:2	228.227	1.25177	0.562139	2.22679	0.0259613	0.172775
lnc-SYPL2-2:3	9.11034	1.2516	0.492595	2.54082	0.0110591	0.111381
lnc-CCDC93-4:1	8.1037	1.25118	0.402632	3.1075	0.0018868	0.043743
lnc-SERTAD2-6:3	6.79315	1.25115	0.393334	3.1809	0.0014682	0.0379958
LINC01094:20	1.85952	1.25114	0.450346	2.77817	0.00546663	0.0775983
lnc-PLEKHA7-8:1	2.70201	1.2507	0.331904	3.76827	0.000164383	0.0107476
lnc-MBL2-2:4	8.99837	1.25065	0.422882	2.95745	0.00310196	0.057855
lnc-FAM72B-6:4	1162.01	1.25021	0.531362	2.35284	0.0186306	0.145603
lnc-ZNF169-7:9	4.03584	1.24947	0.363272	3.43948	0.000582832	0.022796
lnc-DEPP1-2:11	2.13377	1.24931	0.35351	3.53403	0.000409269	0.0189657
lnc-KLHDC4-1:9	5.30957	1.24911	0.378181	3.30293	0.000956789	0.0300388
HDAC2-AS2:72	6.03472	1.24901	0.379287	3.29304	0.000991115	0.0306072
lnc-AK5-1:12	1.86967	1.24801	0.46142	2.70471	0.00683643	0.0877019
lnc-CHD9-13:1	4.64867	1.24771	0.372769	3.34713	0.000816524	0.0272397
lnc-DLK1-35:87	1.82009	1.2475	0.396024	3.15005	0.00163242	0.0402228
lnc-RAB23-11:1	14.1189	1.24746	0.467794	2.66668	0.00766035	0.0931014
lnc-RNF113B-1:1	3.03089	1.24732	0.392097	3.18115	0.00146691	0.0379873
lnc-CD38-10:1	46.315	1.24647	0.497121	2.50738	0.012163	0.117168
lnc-RBM11-4:5	3.558	1.24626	0.346536	3.59635	0.000322709	0.0163714
lnc-ZC3H11B-1:10	3.90746	1.24579	0.405874	3.06939	0.00214494	0.0471352
lnc-DRD5-10:26	2.73395	1.24557	0.397929	3.13014	0.00174724	0.0418041
lnc-AKT1-1:4	4.01266	1.24482	0.4385	2.83882	0.00452808	0.0710403
lnc-GYPC-3:1	11.5136	1.24441	0.44225	2.81382	0.00489569	0.0737266
lnc-CNTNAP3B-14:1	4.63009	1.2443	0.348637	3.56905	0.00035828	0.017482
lnc-TEAD2-1:3	3.21769	1.24416	0.424705	2.92946	0.00339551	0.0604804
NUTM2A-AS1:46	4.82853	1.24346	0.419721	2.96258	0.00305072	0.0575546
FOXG1-AS1:8	2.63316	1.24312	0.342083	3.63399	0.000279071	0.014942
lnc-ST8SIA4-3:7	9.36258	1.24264	0.409641	3.03349	0.00241746	0.0504649
LINC02569:10	173.207	1.24253	0.548599	2.26491	0.0235185	0.16414
lnc-CITED2-9:2	5.86727	1.24174	0.422123	2.94167	0.00326451	0.0594095
lnc-BTG3-9:1	36.5877	1.24158	0.463561	2.67835	0.00739867	0.0913133
lnc-TRIM26-2:47	3.48874	1.24098	0.359009	3.45668	0.000546876	0.0220974
lnc-AGR3-6:1	3.74642	1.24064	0.350848	3.53612	0.000406051	0.0188828
lnc-SUSD1-1:5	4.14074	1.24063	0.37902	3.27326	0.00106315	0.0317355
lnc-FAM50B-11:1	14.1789	1.24057	0.472913	2.62325	0.00870942	0.098998
lnc-TP53TG3F-2:1	21.6564	1.24045	0.515683	2.40545	0.0161526	0.135319
lnc-ZNF727-12:2	372.449	1.23887	0.55303	2.24015	0.0250812	0.169783
lnc-IGSF10-6:2	57.8061	1.23883	0.5263	2.35385	0.0185802	0.145401
lnc-WRNIP1-34:1	73.4591	1.23817	0.486922	2.54285	0.0109952	0.111077
lnc-APPBP2-5:1	30.357	1.23767	0.43858	2.82199	0.0047726	0.0730097
lnc-SFTPC-2:3	1.64526	1.23727	0.381985	3.23906	0.00119923	0.0337944
lnc-TECRL-1:2	2.53231	1.23726	0.370109	3.34297	0.000828873	0.0275048
lnc-HNRNPA0-4:7	25.2541	1.23678	0.447021	2.76673	0.00566223	0.0791706
lnc-PRL-16:1	5.6872	1.23615	0.368373	3.35569	0.000791662	0.0268319
lnc-CTNND2-3:1	6.99098	1.23495	0.410707	3.00688	0.00263945	0.0531931
lnc-SEPT7-3:1	8.6143	1.2343	0.403085	3.06214	0.00219758	0.0477883
ACTN1-AS1:11	5.38299	1.23428	0.413925	2.9819	0.00286463	0.05584
lnc-TRIM26-2:18	2.41228	1.23417	0.44825	2.75331	0.00589967	0.0809667
LINC02422:23	2.80673	1.23227	0.344601	3.57592	0.000348998	0.0172414
lnc-MRPS30-11:1	2.35387	1.23163	0.332033	3.70936	0.000207785	0.0124382
lnc-ZC3H12A-1:1	32.052	1.23123	0.436066	2.82351	0.00475015	0.0729177
lnc-ANO2-10:1	5.96776	1.23092	0.565195	2.17787	0.0294155	0.184293
lnc-RBM11-2:11	18.4517	1.23035	0.622484	1.97652	0.0480965	0.234259
LINC00982:23	3.41378	1.22984	0.438633	2.80379	0.00505051	0.0743337
lnc-PRSS51-4:4	1.98459	1.22969	0.348534	3.52819	0.000418409	0.0191869
lnc-PCSK1-1:2	2.78914	1.22938	0.32457	3.78773	0.000152031	0.0101923
TMEM202-AS1:25	3.89557	1.22911	0.439247	2.79822	0.00513858	0.0750998
lnc-LPIN1-4:2	2.19375	1.22909	0.387638	3.1707	0.0015207	0.0387202
lnc-ROPN1B-15:2	15.3444	1.22898	0.456992	2.68928	0.00716066	0.0900388
MIR217HG:3	5.8885	1.22891	0.368048	3.339	0.000840797	0.0276458
lnc-LMO7DN-6:3	8.75687	1.2289	0.463733	2.65001	0.00804887	0.0955583
lnc-EIF2S3B-8:2	2.10654	1.22876	0.334661	3.67164	0.000240996	0.0135632
lnc-XCL2-3:1	20.4603	1.22821	0.457959	2.68192	0.00731999	0.0908826
lnc-UBE2L5-2:1	11.9124	1.22789	0.54713	2.24424	0.0248171	0.168825
lnc-NXPH2-3:10	69.0794	1.22707	0.503645	2.43637	0.0148354	0.129957
lnc-RIMBP3-6:1	22.7533	1.2258	0.467467	2.62221	0.00873623	0.0991709
LINC01662:30	3.87938	1.22464	0.34337	3.56654	0.000361723	0.0175635
lnc-DKK3-3:2	6.43378	1.22458	0.377511	3.24383	0.00117935	0.0335416
LINC01515:39	2.16147	1.22458	0.358983	3.41125	0.000646663	0.0241338
lnc-ZFP42-9:1	3.69529	1.22439	0.32927	3.71848	0.000200422	0.0122579
lnc-RNF13-3:4	5.31942	1.22431	0.352784	3.47043	0.00051962	0.0214834
lnc-TDRD3-18:1	6.59075	1.22412	0.348741	3.51011	0.000447913	0.0200045
lnc-CDR2L-2:3	2.4338	1.22398	0.358334	3.41576	0.00063605	0.0239553
LINC01794:9	4.36524	1.22331	0.39242	3.11734	0.00182489	0.0429105
lnc-INSL5-2:1	29.7571	1.22245	0.47651	2.56543	0.0103049	0.107219
lnc-ARX-3:1	91.7358	1.22231	0.521781	2.34258	0.0191512	0.147452
lnc-FOXD4L5-25:14	4.79854	1.22118	0.376571	3.24289	0.00118322	0.0335579
UFL1-AS1:5	29.5657	1.22006	0.609299	2.0024	0.0452412	0.227388
EMX2OS:3	2.80909	1.21984	0.438708	2.78053	0.005427	0.0774021
lnc-FSIP1-4:42	7.2711	1.21881	0.46828	2.60274	0.00924819	0.102003
lnc-GALNT15-8:8	23.2455	1.21856	0.482596	2.52501	0.0115694	0.114325
lnc-THRB-4:1	27.5648	1.21612	0.454908	2.67333	0.00751028	0.0920114
lnc-GNG5-9:1	17.032	1.21552	0.514128	2.36423	0.0180676	0.143361
lnc-EPHA6-1:4	202.117	1.21544	0.550121	2.20941	0.0271462	0.176843
lnc-BMP6-106:137	3.5753	1.21539	0.33661	3.61069	0.000305389	0.0156937
lnc-HAAO-7:5	5.40891	1.21534	0.502252	2.41978	0.0155299	0.132839
lnc-KIF20B-9:4	32.3775	1.21476	0.544581	2.23063	0.0257054	0.171836
lnc-HMGB2-11:1	7.33039	1.2147	0.379595	3.19998	0.00137437	0.03655
lnc-TENM1-5:1	8.41828	1.21386	0.40444	3.00133	0.00268806	0.0537083
lnc-SRGAP2C-16:1	2553.85	1.21366	0.563597	2.15341	0.0312863	0.189514
lnc-FAM92A-9:5	10.5651	1.2136	0.414897	2.92506	0.0034439	0.0609156
lnc-PSMB1-6:4	6.15069	1.21353	0.408316	2.97203	0.00295833	0.0566732
LINC02550:10	2.05697	1.21347	0.339876	3.57033	0.000356529	0.0174396
GHET1:6	43.824	1.21312	0.498213	2.43494	0.0148941	0.130138
lnc-KLHL32-8:1	2.35669	1.21266	0.328469	3.69186	0.00022262	0.0129435
lnc-MID1-1:22	147.861	1.21249	0.526333	2.30366	0.0212419	0.155638
lnc-NDUFB1-1:2	3.75387	1.21244	0.369296	3.28312	0.00102667	0.0312225
lnc-HENMT1-2:3	3.54335	1.21158	0.362007	3.34685	0.000817358	0.0272397
lnc-WWC2-4:1	2.55324	1.21127	0.311611	3.88712	0.00010144	0.00825285
lnc-CLDN10-9:2	4.55944	1.21042	0.560106	2.16106	0.0306907	0.187828
lnc-MSRA-2:1	5.74178	1.21022	0.349323	3.46448	0.000531248	0.0217669
LINC02456:9	3.85004	1.21012	0.383668	3.15409	0.00160998	0.039943
lnc-LRMDA-6:1	2.5496	1.20768	0.317144	3.80799	0.000140102	0.00968758
lnc-SETD7-3:12	5.19054	1.20766	0.360082	3.35386	0.000796935	0.0269414
LINC01050:2	11.6535	1.2072	0.443944	2.71926	0.00654282	0.0856011
lnc-SPANXB1-7:5	4.79317	1.20673	0.3556	3.39351	0.000690041	0.0248498
SEPT7-AS1:9	3.3105	1.20663	0.417267	2.89176	0.00383094	0.0646446
POTEH-AS1:1	9.99972	1.20639	0.450227	2.67951	0.00737291	0.0911711
lnc-SGCB-1:1	107.356	1.20582	0.483502	2.49393	0.0126336	0.119895
lnc-KCNE1B-3:9	1962.5	1.20581	0.58155	2.07344	0.0381309	0.208643
lnc-LIMS4-4:1	17.7351	1.20557	0.456364	2.64169	0.00824931	0.0967521
LINC01708:17	19.2861	1.20503	0.466561	2.5828	0.00980019	0.104506
lnc-CERKL-3:2	3.61555	1.20503	0.452556	2.66272	0.00775121	0.0937204
lnc-ST3GAL6-1:4	19.2804	1.20456	0.582461	2.06805	0.038635	0.210013
CYTOR:105	1.68098	1.20454	0.378846	3.17948	0.00147537	0.0380927
LINC02269:6	3.0071	1.20443	0.315387	3.81889	0.000134052	0.00943388
LINC02081:20	2.62373	1.20375	0.428898	2.80662	0.00500637	0.0740844
NEAT1:5	59.8643	1.20336	0.727362	1.65442	0.098042	0.335301
lnc-MORC1-1:1	2.16775	1.20286	0.443419	2.7127	0.00667376	0.0864053
LINC02325:26	1.99641	1.2026	0.344088	3.49504	0.000473993	0.0204799
lnc-STEAP1-3:3	9.66737	1.20131	0.399469	3.00727	0.00263601	0.053178
lnc-NMNAT3-1:7	2.62737	1.20111	0.386905	3.10441	0.00190658	0.0440213
SLC14A2-AS1:2	2.58508	1.20072	0.334103	3.59386	0.000325815	0.0164238
lnc-S1PR1-2:9	3.92724	1.20009	0.454527	2.64031	0.00828303	0.0969256
lnc-OCIAD2-8:4	19.1157	1.20009	0.441005	2.72126	0.00650341	0.0853218
lnc-ICA1-6:1	4.05025	1.19952	0.393624	3.04739	0.00230838	0.0491094
lnc-ADGRB3-2:1	4.44603	1.19917	0.340935	3.5173	0.000435967	0.0197186
lnc-LEF1-3:10	4.63321	1.19902	0.327746	3.65839	0.000253806	0.0140251
lnc-SRBD1-3:2	2.56064	1.19902	0.408253	2.93696	0.0033145	0.0597742
lnc-CD36-11:2	2.72028	1.199	0.340278	3.52359	0.000425735	0.0193886
lnc-PSMB9-6:14	5.1797	1.1989	0.375459	3.19315	0.00140729	0.0370486
lnc-FGD3-3:4	2.11193	1.19885	0.337323	3.55402	0.000379392	0.0181764
lnc-ARHGEF26-9:1	70.8673	1.19856	0.547253	2.19013	0.0285147	0.181229
LY6E-DT:26	3.39447	1.19737	0.434208	2.7576	0.00582281	0.0804974
MEIS1-AS3:3	3.70322	1.19694	0.456774	2.62041	0.00878243	0.099448
lnc-EXOC2-21:6	2.06429	1.19615	0.339243	3.52594	0.000421977	0.0192738
NUTM2B-AS1:43	3.00893	1.19522	0.382341	3.12606	0.00177164	0.0421159
LINC01410:15	13.7384	1.19501	0.437651	2.73051	0.00632373	0.0841266
lnc-CROT-5:1	40.9898	1.19485	0.50148	2.38266	0.0171883	0.139501
lnc-HTR1B-1:6	4.94318	1.19475	0.333299	3.58462	0.000337573	0.0167817
lnc-IL6-12:2	32.1974	1.19468	0.519845	2.29814	0.0215536	0.157104
RRS1-AS1:6	9.95	1.19387	0.418167	2.85502	0.00430348	0.0691869
LINC01182:13	4.41892	1.19374	0.384846	3.10187	0.001923	0.0441656
LINC01278:26	30.8906	1.19312	0.486101	2.45447	0.0141091	0.126388
lnc-GMDS-6:16	1.72959	1.192	0.349217	3.41336	0.000641668	0.0240066
lnc-FBXO33-2:3	5.8419	1.19145	0.438066	2.71979	0.00653242	0.0855622
lnc-EGFR-4:6	72.6155	1.19138	0.577931	2.06146	0.0392592	0.211804
lnc-KLF5-11:2	84.5058	1.19132	0.480219	2.48078	0.0131094	0.121869
lnc-IL16-12:1	6.2291	1.19128	0.367231	3.24396	0.00117879	0.0335416
LINC02027:19	3.04927	1.19065	0.378898	3.14239	0.00167573	0.0407577
lnc-GUCY1A1-4:1	1.77194	1.18998	0.336149	3.54003	0.000400083	0.0188028
LINC01820:15	1.89464	1.18981	0.397514	2.99312	0.00276141	0.054504
lnc-TP53TG3F-20:1	1164.25	1.18976	0.586223	2.02954	0.0424034	0.22025
lnc-AIFM2-2:1	7.77348	1.18918	0.402347	2.95562	0.00312046	0.0580177
lnc-PGS1-1:17	3.08264	1.18715	0.382764	3.10152	0.00192531	0.0441706
lnc-TUBAL3-3:1	47.4152	1.18694	0.514827	2.3055	0.0211384	0.155183
lnc-ANKRD34B-4:1	3405.34	1.18684	0.535086	2.21804	0.0265522	0.174789
lnc-ST6GAL2-8:1	239.663	1.18636	0.527055	2.25092	0.0243907	0.167369
lnc-ADGRL2-12:2	3.31174	1.18612	0.352589	3.36403	0.000768131	0.0264106
lnc-MAP9-7:1	3.52603	1.1859	0.34224	3.4651	0.000530025	0.0217393
lnc-OR4C46-2:1	384.684	1.18481	0.569627	2.07997	0.0375279	0.206656
lnc-EIF2AK3-1:7	1.74127	1.1846	0.387241	3.05907	0.00222023	0.0480173
LINC01794:11	3.61581	1.18451	0.346366	3.41983	0.000626604	0.0236985
lnc-SLC36A4-6:1	2.03745	1.18446	0.326579	3.62687	0.000286872	0.0151514
lnc-ZBED5-1:4	6.55596	1.1844	0.417721	2.83539	0.00457704	0.0714808
lnc-UBLCP1-10:1	10.8038	1.18426	0.436714	2.71174	0.00669308	0.0864362
lnc-ATRN-4:2	4.88207	1.1838	0.422438	2.8023	0.00507398	0.0745959
lnc-ZNF33B-7:3	36.8366	1.1837	0.493616	2.39803	0.0164837	0.136775
lnc-DAO-5:2	3.2713	1.18327	0.473544	2.49875	0.0124632	0.11896
lnc-GRM1-1:8	139.069	1.18305	0.545678	2.16803	0.030156	0.186137
lnc-SNRPN-8:141	2.43752	1.18174	0.352241	3.35491	0.000793908	0.026885
LINC00909:13	3.01358	1.18171	0.381345	3.09879	0.00194312	0.0442971
LINC01951:4	3.8917	1.18135	0.387127	3.05158	0.00227642	0.0487009
lnc-EMCN-3:3	56.3841	1.1812	0.496424	2.37942	0.01734	0.140091
FAM66B:8	10.2046	1.18065	0.544889	2.16678	0.0302517	0.186241
lnc-MBTD1-6:3	118.694	1.18039	0.522286	2.26004	0.0238186	0.165274
lnc-TRPC3-4:1	2.25688	1.18014	0.322068	3.66424	0.00024807	0.0138433
lnc-FSIP1-4:13	4.75574	1.17988	0.371004	3.18023	0.0014716	0.038059
lnc-ROPN1B-20:3	41.521	1.17947	0.480423	2.45506	0.0140859	0.126299
lnc-THOC3-2:18	2.39193	1.17944	0.309009	3.81685	0.000135164	0.00949525
lnc-CTNNA3-4:1	21.3007	1.17928	0.450542	2.61747	0.00885842	0.0997952
lnc-ETNK1-1:7	4.75641	1.17885	0.359821	3.2762	0.00105212	0.0316044
LINC01516:2	1.74123	1.17869	0.364401	3.23459	0.00121817	0.0342064
lnc-ILK-6:1	8.92121	1.17823	0.399661	2.94807	0.00319762	0.0588448
lnc-ALG1L-2:1	3.4135	1.17762	0.351247	3.35269	0.000800305	0.0270093
lnc-ZNF708-2:11	2.87813	1.17741	0.49264	2.38999	0.0168488	0.13827
lnc-NKX6-1-5:3	24.1069	1.17666	0.450934	2.60938	0.00907074	0.100932
lnc-POTEG-26:1	5.40864	1.17665	0.400141	2.9406	0.0032758	0.0594824
VAV3-AS1:4	9.25244	1.17664	0.415342	2.83294	0.00461226	0.0718188
EIF1B-AS1:15	2.34384	1.17657	0.470253	2.502	0.0123495	0.118217
lnc-EEPD1-3:3	7.29147	1.17495	0.37619	3.1233	0.00178836	0.0422521
lnc-CTAGE1-9:5	2.66681	1.17455	0.317464	3.69978	0.000215791	0.01278
lnc-DLK1-35:100	1.90565	1.17423	0.373109	3.14714	0.00164878	0.0404497
PCF11-AS1:15	2.93378	1.17398	0.401126	2.9267	0.00342577	0.0608018
lnc-BAG3-4:2	3.07315	1.17375	0.39775	2.95098	0.00316766	0.0585382
lnc-BTNL8-5:3	1.85559	1.17358	0.339496	3.45684	0.00054655	0.0220974
lnc-TTC30B-1:15	269.939	1.17291	0.537835	2.18079	0.0291986	0.183528
lnc-DLK1-35:104	4.87453	1.17271	0.425535	2.75584	0.00585413	0.080586
LINC01124:17	10.2611	1.17208	0.464406	2.52382	0.0116087	0.114415
lnc-XAGE1B-5:1	308.11	1.17203	0.518181	2.26182	0.0237086	0.164713
lnc-HGF-3:1	663.089	1.17169	0.530141	2.21014	0.0270954	0.176602
ENTPD1-AS1:34	86.3023	1.17154	0.531463	2.20436	0.027499	0.17786
lnc-N6AMT1-1:7	20.1575	1.17109	0.469737	2.49307	0.0126642	0.120069
lnc-PAICS-3:1	3.28338	1.17103	0.399601	2.93049	0.0033843	0.0604279
lnc-ELK4-1:5	2.90523	1.17091	0.360604	3.24707	0.00116602	0.0334773
lnc-MYOM1-10:1	9.37414	1.17076	0.431698	2.71199	0.00668803	0.0864362
lnc-VRK2-15:1	1.99	1.17059	0.329965	3.54761	0.000388746	0.0185572
lnc-SH2D1A-1:1	3.94386	1.17007	0.341791	3.42334	0.000618557	0.0236106
lnc-WDR26-1:2	2.15552	1.16984	0.449717	2.60129	0.00928746	0.102245
lnc-FOXD4L6-21:1	7.52256	1.16951	0.363335	3.21883	0.00128713	0.0354573
lnc-TBPL2-4:1	3.42579	1.16874	0.356394	3.27936	0.00104043	0.03142
lnc-PCCA-4:1	50.0049	1.16801	0.463091	2.5222	0.0116624	0.114717
lnc-KCNB2-5:2	3.45823	1.16727	0.347191	3.36204	0.000773676	0.0264714
lnc-PDE4DIP-4:1	2.20764	1.1672	0.340989	3.42299	0.00061937	0.0236189
EIF1B-AS1:14	1.66997	1.16629	0.465689	2.50445	0.0122642	0.117827
lnc-FAM84B-84:7	15.9313	1.166	0.544593	2.14104	0.0322705	0.192472
lnc-RTL1-8:7	2.28643	1.16597	0.394398	2.95634	0.00311313	0.0579358
lnc-FAM84B-12:1	12.0489	1.16489	0.405278	2.87429	0.00404933	0.0664963
lnc-IL6-3:23	2.29183	1.16477	0.459662	2.53397	0.011278	0.112624
AATBC:8	2.74642	1.16458	0.379915	3.06536	0.00217406	0.0475185
lnc-PXDN-11:1	77.5657	1.16316	0.515776	2.25517	0.0241229	0.166418
lnc-SPRED2-16:1	322.637	1.16315	0.51757	2.24732	0.0246193	0.16815
lnc-ZNF680-42:1	3.56565	1.16309	0.398918	2.91562	0.00354978	0.0620406
lnc-POTEC-4:1	10.4732	1.16274	0.403	2.88521	0.0039115	0.065502
HIF1A-AS1:5	3.28961	1.16186	0.31779	3.65605	0.000256133	0.0141058
lnc-DOCK7-7:1	3.15807	1.16179	0.31935	3.63798	0.000274783	0.0148125
lnc-TRIML1-10:1	9.85926	1.1614	0.425317	2.73067	0.00632053	0.0841266
lnc-C6orf201-12:2	1.73464	1.16108	0.385137	3.01472	0.00257221	0.0524263
lnc-EBLN1-1:7	3.45121	1.1607	0.378552	3.06615	0.00216837	0.047492
lnc-WSB1-4:1	7.37892	1.16047	0.362088	3.20494	0.00135091	0.0362726
lnc-ARF1-3:3	5.24449	1.16035	0.421758	2.75122	0.00593744	0.0812073
lnc-CLDN23-4:4	4.88766	1.15983	0.39551	2.9325	0.00336242	0.0602151
lnc-CHD2-13:1	1.91911	1.15866	0.343259	3.37546	0.000736925	0.025793
LINC01193:3	1.99913	1.15866	0.381711	3.03543	0.00240193	0.0502997
lnc-CGA-2:4	2.42381	1.1585	0.357161	3.24365	0.00118011	0.0335416
lnc-FAM46C-4:1	130.147	1.15848	0.525811	2.20323	0.0275784	0.177959
lnc-TUBB2B-1:1	2.55888	1.15816	0.372144	3.11212	0.00185749	0.043262
LINC01370:2	7.69168	1.15764	0.389568	2.9716	0.00296252	0.0566732
lnc-RGPD1-7:1	72.3395	1.15741	0.528517	2.18992	0.0285303	0.181241
lnc-GREM1-2:2	7.13759	1.15679	0.437375	2.64485	0.0081728	0.0964064
lnc-ITPR3-1:1	14.1683	1.15639	0.479366	2.41234	0.0158503	0.133989
lnc-BEX2-2:2	19.8491	1.15637	0.460997	2.5084	0.0121278	0.117106
lnc-ALCAM-16:2	9.95237	1.15575	0.389385	2.96814	0.00299606	0.056987
lnc-ACOT12-6:1	42.4209	1.15568	0.497944	2.32092	0.0202914	0.151897
LINC01000:4	6.88184	1.15531	0.409495	2.82131	0.00478286	0.0731102
lnc-CENPP-15:1	39.4879	1.15519	0.492541	2.34536	0.0190085	0.146925
lnc-MTHFD1-3:1	6.15387	1.1549	0.400798	2.88149	0.00395801	0.0659464
ITGA9-AS1:39	553.251	1.15459	0.538105	2.14566	0.0318998	0.191307
lnc-PTPA-3:5	5.94747	1.15443	0.417107	2.76771	0.00564521	0.0791189
lnc-TRA2A-1:2	1.64503	1.15432	0.444027	2.59966	0.0093316	0.102413
TRPM2-AS:6	2.70905	1.1539	0.479439	2.40677	0.0160942	0.135045
lnc-DRD5-29:12	2.95528	1.15338	0.413307	2.79062	0.00526078	0.0761323
CASC15:22	7.5691	1.15328	0.381151	3.02577	0.00248003	0.0513074
lnc-NTSR2-5:14	2.74669	1.15308	0.340615	3.3853	0.00071101	0.0252881
lnc-ANKDD1B-5:3	16.2103	1.15296	0.437598	2.63475	0.00842003	0.0976039
lnc-C2orf91-9:1	2.39776	1.15194	0.325852	3.53516	0.000407529	0.0189072
lnc-SC5D-4:1	6.22232	1.15161	0.368981	3.12106	0.00180204	0.0424991
lnc-HS3ST5-7:1	46.3049	1.15132	0.526885	2.18515	0.0288779	0.182542
MYOSLID:11	2.81671	1.15125	0.340228	3.38375	0.000715032	0.0253627
lnc-SPATA31A6-59:1	3.06914	1.15098	0.34641	3.3226	0.000891836	0.0289161
lnc-NKAP-4:5	1.84456	1.15092	0.443617	2.5944	0.00947566	0.103003
MRPS30-DT:45	27.7688	1.14984	0.503257	2.28481	0.0223243	0.159544
lnc-MAGEB18-1:3	90.1511	1.14978	0.503067	2.28553	0.0222815	0.159496
lnc-ZNF585A-4:5	9.57192	1.14969	0.404482	2.84238	0.00447785	0.0705996
lnc-DCAF12L2-3:1	238.045	1.14874	0.551358	2.08347	0.0372083	0.205755
lnc-RHOU-4:1	3.64907	1.14831	0.369244	3.10988	0.00187162	0.0434928
WDFY3-AS2:9	2.12072	1.14754	0.386561	2.96859	0.00299168	0.056987
TRG-AS1:1	9.13264	1.14738	0.395791	2.89894	0.00374428	0.0638294
lnc-USP25-14:1	2.50188	1.14735	0.3324	3.45172	0.000557016	0.0223075
lnc-USP16-10:1	1.9372	1.14731	0.332132	3.45438	0.000551567	0.0222166
ENOX1-AS1:1	3.3241	1.14725	0.334073	3.43412	0.000594477	0.0230693
lnc-EMB-4:4	5.05087	1.14708	0.455492	2.51832	0.0117915	0.115442
lnc-RTN4R-1:2	2.16975	1.14691	0.448259	2.5586	0.0105095	0.108296
lnc-GPBP1-7:1	2.71124	1.14656	0.316138	3.62678	0.000286974	0.0151514
lnc-KDM4C-17:1	2.54141	1.14631	0.31565	3.63159	0.000281681	0.0150411
lnc-SERPINA4-2:1	25.7315	1.14575	0.470234	2.43656	0.0148279	0.12992
LINC00630:55	75.0049	1.14521	0.535784	2.13745	0.0325616	0.193319
lnc-COL4A5-3:2	6983.67	1.14473	0.580625	1.97156	0.0486603	0.235809
IDH1-AS1:6	3.26924	1.14334	0.476275	2.40059	0.0163686	0.136325
lnc-NOC4L-1:3	5.20742	1.14326	0.43852	2.60708	0.00913182	0.101231
lnc-PAWR-1:6	1.74631	1.1432	0.419513	2.72506	0.00642897	0.0848779
lnc-NPHP3-ACAD11-1:2	2.07341	1.14276	0.347238	3.29099	0.000998339	0.0307232
lnc-IRX3-80:49	2.56177	1.14273	0.352654	3.24036	0.00119379	0.0336887
lnc-CNPY1-2:29	2.2962	1.14271	0.328175	3.48201	0.000497666	0.0210663
lnc-SETD6-16:1	14.398	1.14229	0.416984	2.73941	0.00615492	0.0829187
lnc-MC5R-1:16	7.26124	1.142	0.439899	2.59606	0.00942989	0.102913
lnc-ZFHX4-6:10	3.48023	1.14194	0.472502	2.4168	0.0156577	0.133228
lnc-DKK3-9:1	2.92241	1.14127	0.308043	3.7049	0.000211475	0.0126188
lnc-NIM1K-9:1	240.778	1.14041	0.534457	2.13378	0.0328612	0.194035
lnc-ZNF430-3:3	11.4401	1.13988	0.42667	2.67157	0.00754975	0.0923521
LPP-AS2:6	1.78084	1.13962	0.360129	3.16447	0.00155365	0.0391344
lnc-CHD2-21:1	463.315	1.13938	0.54692	2.08327	0.037227	0.2058
lnc-SYK-6:8	3.90727	1.13931	0.314995	3.61692	0.000298125	0.015481
lnc-TFAP2A-14:2	4.21563	1.13802	0.389258	2.92356	0.00346051	0.0610458
LINC01940:12	2.03983	1.13802	0.436987	2.60424	0.00920793	0.1017
lnc-FYB2-3:1	32.0401	1.13795	0.755425	1.50637	0.131972	0.385781
lnc-KCNJ6-3:1	2.42513	1.13724	0.338353	3.36109	0.000776349	0.026517
lnc-CRYBA4-52:34	1.76761	1.13713	0.451221	2.52011	0.0117318	0.1151
lnc-SPATA31A7-13:3	4.34366	1.13707	0.345593	3.29021	0.00100112	0.0307485
lnc-VPS45-6:1	2.99731	1.13645	0.329852	3.44532	0.000570387	0.0225767
lnc-NRG1-2:11	18.5805	1.13619	0.455074	2.49672	0.0125349	0.119358
lnc-DPP4-7:1	1.92064	1.13612	0.337438	3.3669	0.000760185	0.0262821
lnc-NIFK-6:4	5.84695	1.13558	0.384709	2.95179	0.00315942	0.0584676
lnc-SIRPG-5:3	2.56911	1.13552	0.318715	3.56282	0.000366896	0.0177494
RTCA-AS1:7	85.1514	1.1351	0.536281	2.11661	0.0342927	0.198439
lnc-BTC-5:2	8.58443	1.13454	0.395721	2.86702	0.00414361	0.0675058
lnc-ZNF628-1:1	2.57274	1.13413	0.378942	2.99288	0.0027636	0.054504
LINC02503:4	127.554	1.13379	0.547752	2.0699	0.0384619	0.209543
lnc-AGRP-1:10	11.5922	1.13377	0.526283	2.1543	0.0312167	0.189321
lnc-CCDC71L-1:13	155.826	1.133	0.542451	2.08867	0.0367377	0.204631
LINC00884:15	158.827	1.13282	0.585684	1.93419	0.0530896	0.246461
LINC01859:22	2.01399	1.13257	0.339137	3.33956	0.000839099	0.0276363
lnc-ZNF705E-1:14	4.75096	1.13251	0.394376	2.87165	0.00408333	0.0668235
lnc-FAAH2-1:9	4.67446	1.13225	0.34374	3.2939	0.000988065	0.0305606
LINC00894:46	2.62886	1.13181	0.389121	2.90862	0.00363025	0.0627823
LINC01662:27	26.5346	1.13147	0.475158	2.38125	0.0172542	0.139757
lnc-CA8-14:6	1.69291	1.13122	0.392406	2.88279	0.00394167	0.0658679
lnc-DTNBP1-16:17	4.86087	1.13119	0.434745	2.60197	0.009269	0.102098
lnc-CSPG4-1:8	2.12375	1.13105	0.440004	2.57054	0.0101539	0.106427
lnc-KCNT1-1:10	6.23136	1.13058	0.428734	2.63702	0.00836379	0.0973793
lnc-ZNF131-4:3	3.43694	1.1303	0.434796	2.5996	0.00933316	0.102413
lnc-ZNF33B-13:3	44.9564	1.13023	0.512556	2.20508	0.0274485	0.177823
lnc-HDAC2-12:3	29.3216	1.12965	0.596102	1.89506	0.0580845	0.257587
lnc-GNG11-3:3	2.68526	1.12953	0.311568	3.62531	0.000288619	0.0151514
lnc-FBXL5-1:1	83.3083	1.12867	0.513926	2.19618	0.0280792	0.179671
lnc-HMGB2-3:17	28.0402	1.12866	0.539391	2.09247	0.0363966	0.203942
lnc-MASP1-3:1	65.9161	1.12861	0.501054	2.25247	0.0242927	0.166956
lnc-CAPZA3-3:1	2.18431	1.12839	0.332073	3.39803	0.000678739	0.0247243
lnc-KRBA1-4:1	4.39132	1.12793	0.37518	3.00636	0.00264395	0.0532525
lnc-SLC35A3-1:4	1.71135	1.12785	0.438754	2.57058	0.010153	0.106427
lnc-GPR183-47:21	29.7019	1.12755	0.585842	1.92467	0.0542704	0.248671
lnc-ACVR2A-14:1	3.34483	1.12736	0.34036	3.31225	0.000925476	0.0295712
lnc-MAB21L1-2:5	46.5615	1.12691	0.491178	2.29431	0.0217729	0.157886
lnc-EFEMP1-3:1	2.82997	1.12689	0.333303	3.381	0.000722237	0.0255498
lnc-SLC25A27-2:2	43.0585	1.12598	0.534044	2.1084	0.0349962	0.200493
lnc-PTH2R-2:1	2.3293	1.12552	0.334653	3.36324	0.000770342	0.0264257
lnc-BRF2-7:1	3.73309	1.125	0.362498	3.10347	0.00191264	0.0440842
lnc-APBB1IP-3:1	1.6869	1.12479	0.357592	3.14546	0.00165827	0.0405319
LINC01828:26	2.28515	1.12471	0.321181	3.5018	0.000462119	0.0202764
lnc-FSIP1-4:25	2.27253	1.12446	0.387104	2.90481	0.00367478	0.0631362
lnc-RPIA-25:1	26.2573	1.12433	0.451329	2.49115	0.0127332	0.120263
lnc-HPS4-8:3	4.05136	1.12409	0.363995	3.0882	0.00201373	0.045333
lnc-GPD2-2:4	19.5143	1.12339	0.595321	1.88703	0.0591565	0.260138
lnc-ERC2-1:2	3.63281	1.1231	0.354619	3.16705	0.00153993	0.0389715
lnc-CEP44-1:10	2.35008	1.123	0.432988	2.5936	0.00949767	0.103154
lnc-GSDMC-34:38	13.4119	1.12284	0.418475	2.68316	0.00729294	0.0906761
lnc-KLRG1-9:3	1.62121	1.12281	0.362743	3.09534	0.00196584	0.0446029
lnc-MTX2-4:1	2.68807	1.12258	0.332367	3.37752	0.000731416	0.0257138
NUTM2B-AS1:8	7.83106	1.12192	0.431071	2.60262	0.00925143	0.102003
LINC02327:39	107.643	1.12171	0.507424	2.2106	0.0270635	0.176536
lnc-GMDS-6:7	2.49774	1.12072	0.395764	2.83179	0.00462879	0.0719769
lnc-ZNF33B-13:4	322.41	1.12034	0.553413	2.02442	0.0429267	0.221669
FAM111A-DT:32	2.98123	1.12004	0.39974	2.80192	0.00507988	0.0746007
ENTPD1-AS1:20	52.0635	1.11947	0.509782	2.19599	0.028093	0.17973
lnc-SEC24D-1:5	2.15326	1.11932	0.449742	2.4888	0.0128175	0.120514
lnc-ANKRD30B-13:2	2.31708	1.1191	0.3583	3.12337	0.00178793	0.0422521
lnc-RHOQ-3:1	22.1224	1.11891	0.46786	2.39155	0.0167776	0.138038
NEAT1:6	68.3437	1.11874	0.704296	1.58845	0.112186	0.356706
lnc-SLF1-10:2	69.2035	1.1185	0.530316	2.10912	0.0349346	0.200385
lnc-ABCA1-6:1	4.74106	1.11842	0.372854	2.99961	0.00270325	0.0538219
lnc-NKD2-3:1	2.08709	1.11838	0.356865	3.13391	0.00172496	0.0415721
LINC01117:9	4.5435	1.11823	0.354801	3.15172	0.00162313	0.0400818
lnc-LANCL2-1:5	3.09108	1.11823	0.399187	2.80126	0.00509039	0.0746903
lnc-NCOA3-9:10	4.00098	1.11775	0.356958	3.13132	0.00174022	0.0417526
MIR31HG:11	5.14249	1.11764	0.357257	3.1284	0.00175763	0.0419478
LINC02253:7	3.02412	1.11711	0.326201	3.42461	0.000615683	0.0235236
lnc-CCKAR-10:3	2.78268	1.11683	0.389043	2.87071	0.0040955	0.0669138
LINC02289:41	5.33737	1.11681	0.333716	3.34659	0.000818132	0.0272397
lnc-GADL1-5:1	1.87698	1.1167	0.353237	3.16134	0.00157043	0.0393492
lnc-GINS1-8:2	21.9244	1.11666	0.471015	2.37076	0.0177517	0.141888
lnc-PRMT6-15:1	55.309	1.11624	0.482567	2.31313	0.0207154	0.15373
lnc-CTNNA3-3:1	8.85317	1.11588	0.412122	2.70765	0.00677618	0.0871969
lnc-IRS1-7:5	41.445	1.11552	0.522137	2.13646	0.0326421	0.193594
PACERR:4	3.39229	1.11472	0.337311	3.30473	0.000950687	0.0299233
NORAD:2	2.71408	1.11465	0.442945	2.51646	0.0118541	0.115854
lnc-TIMM9-3:1	442.562	1.11422	0.543226	2.05112	0.0402554	0.214492
lnc-NETO1-6:1	2.09618	1.11373	0.330415	3.37072	0.000749727	0.026057
lnc-CYP2E1-10:1	1.81993	1.1135	0.342443	3.25165	0.00114738	0.0332637
TRAF3IP2-AS1:57	1.6794	1.11319	0.367761	3.02693	0.0024705	0.0512382
lnc-CAP2-1:1	2.05715	1.11317	0.368585	3.02011	0.00252684	0.0519813
lnc-SLC30A7-2:26	2.33585	1.11235	0.342746	3.24542	0.00117279	0.0335416
lnc-TMC2-5:1	2.64389	1.11206	0.310841	3.57758	0.000346792	0.0171753
lnc-OSMR-2:2	2.24071	1.11186	0.331141	3.35767	0.000786022	0.0267781
SNHG3:7	2.35453	1.11148	0.365508	3.04091	0.00235866	0.0497352
lnc-ZNF391-5:4	10.4284	1.11135	0.459477	2.41873	0.0155746	0.133039
lnc-DKK1-5:3	5.51984	1.11081	0.395975	2.80526	0.00502766	0.0742733
lnc-PRSS3-2:6	10.2842	1.11053	0.501314	2.21523	0.026744	0.175405
MAFA-AS1:8	6.46386	1.1104	0.496073	2.23837	0.0251968	0.170188
lnc-ILK-4:5	4.97055	1.11016	0.372366	2.98138	0.00286952	0.0558522
lnc-MMRN1-12:1	4.27279	1.10995	0.341424	3.25095	0.00115018	0.0332637
lnc-CENPP-1:4	5.69377	1.10988	0.399513	2.77809	0.00546798	0.0775983
lnc-TMEM156-2:5	2.99716	1.10985	0.401325	2.76546	0.00568424	0.079333
lnc-GTF2A1-78:3	59.2412	1.10967	0.487243	2.27745	0.0227595	0.161267
lnc-PQLC3-3:4	42.7072	1.10913	0.458719	2.41788	0.0156113	0.133162
OLMALINC:22	3.00061	1.10882	0.41468	2.67393	0.00749683	0.0919573
lnc-IL17RA-36:24	8.19562	1.10864	0.467113	2.37339	0.0176257	0.14128
lnc-DHRS7B-1:7	9.46484	1.10862	0.510163	2.17307	0.0297752	0.185142
EDRF1-AS1:41	16.5731	1.10853	0.425014	2.60822	0.00910144	0.101096
lnc-SHOX2-5:1	2.2529	1.10803	0.321437	3.44711	0.00056662	0.0225126
lnc-ALG1-2:2	1.74336	1.1074	0.341592	3.24189	0.0011874	0.0335803
lnc-PANK1-7:1	5.60534	1.10668	0.377153	2.93429	0.00334314	0.0600718
lnc-NPR3-2:5	2.02383	1.10651	0.363322	3.04553	0.00232268	0.0491489
lnc-NEFM-3:1	56.0852	1.10579	0.519377	2.12907	0.0332482	0.195391
LINC02044:4	1.65177	1.10563	0.393378	2.81059	0.00494501	0.073773
lnc-PRIM2-13:1	677.82	1.10499	0.557748	1.98116	0.0475738	0.23338
lnc-MDM1-7:1	2.02157	1.10455	0.331835	3.32861	0.000872813	0.0285093
lnc-COPG1-3:5	3.84051	1.10443	0.393868	2.80406	0.00504636	0.0743277
lnc-ID2-1:1	1.88417	1.10439	0.371428	2.97337	0.00294549	0.0566521
lnc-RFC3-3:1	2.98264	1.10429	0.314079	3.51595	0.000438176	0.0197626
lnc-TSHZ2-16:1	504.088	1.10409	0.562735	1.96202	0.0497606	0.238141
lnc-TFEC-1:2	2.4941	1.10322	0.308649	3.57434	0.000351112	0.0173027
lnc-ZNF26-12:5	2.78674	1.10313	0.436353	2.52806	0.0114695	0.113722
lnc-ZC3H12D-2:3	5.69077	1.10296	0.41646	2.64843	0.00808674	0.0958668
lnc-CCDC74A-11:1	33.2254	1.102	0.481364	2.28932	0.0220607	0.158822
LINC01732:8	58.9813	1.10196	0.499649	2.20548	0.0274207	0.177823
lnc-CLASP2-1:10	7.72462	1.10166	0.406043	2.71315	0.00666477	0.0863804
lnc-ARHGAP29-2:1	8.70826	1.10088	0.414072	2.65868	0.00784475	0.0943872
LINC02392:14	4.52834	1.1006	0.357412	3.07937	0.00207441	0.0460704
lnc-PRSS16-5:1	2.80629	1.10049	0.320202	3.43685	0.000588527	0.0228832
SH3TC2-DT:33	8.00926	1.10018	0.466623	2.35774	0.0183866	0.144715
lnc-CAP1-1:1	3.22674	1.09972	0.321499	3.42061	0.000624806	0.0236894
lnc-LRFN1-1:4	2.08237	1.09972	0.430266	2.55591	0.0105911	0.108797
lnc-FKBP1B-2:1	447.708	1.09966	0.544355	2.02012	0.0433711	0.22284
MPPED2-AS1:10	3.11712	1.09958	0.332421	3.3078	0.000940306	0.0298369
lnc-PERP-2:21	3.26265	1.09947	0.413379	2.65972	0.00782064	0.0942975
lnc-SOX11-6:1	167.567	1.09936	0.513188	2.14221	0.0321766	0.192201
lnc-NPHP3-ACAD11-2:1	288.427	1.09914	0.548158	2.00516	0.0449458	0.226744
FAM230B:3	1.60795	1.09883	0.359451	3.05697	0.00223587	0.0482024
lnc-AHSP-3:1	11.5402	1.09771	0.422276	2.59952	0.00933554	0.102413
LINC01376:8	17.7897	1.09747	0.469645	2.3368	0.0194496	0.148795
LINC00346:4	6.82828	1.09739	0.506907	2.16488	0.0303969	0.186577
lnc-CACNA1E-5:1	2.75638	1.09727	0.32007	3.42823	0.000607533	0.0233496
lnc-OR4F17-6:2	4.56526	1.09725	0.467041	2.34937	0.0188053	0.146243
lnc-HOMEZ-4:1	5.00973	1.09713	0.338473	3.24142	0.00118937	0.0336121
LACTB2-AS1:5	4.19882	1.09711	0.400773	2.73748	0.00619123	0.0831466
lnc-IFT20-1:1	11.4793	1.09709	0.404452	2.71254	0.00667705	0.0864053
UGDH-AS1:3	352.352	1.09709	0.531382	2.0646	0.038961	0.210786
OLMALINC:16	13.921	1.09662	0.493228	2.22335	0.0261921	0.173347
lnc-H2BFWT-18:2	29.074	1.09649	0.431957	2.53842	0.0111354	0.111708
lnc-ATP6V1C2-5:4	2.88554	1.09624	0.366551	2.99067	0.00278362	0.0546866
lnc-AHSP-3:2	5.36814	1.09531	0.381724	2.86938	0.00411279	0.0670864
lnc-GRID1-10:2	2.90511	1.09529	0.315314	3.47363	0.00051346	0.0213764
lnc-CEP44-1:13	3.23798	1.09467	0.398487	2.74706	0.00601325	0.08188
lnc-FER-17:2	25.0447	1.09431	0.465627	2.35018	0.0187641	0.146112
PPP1R26-AS1:17	6.17226	1.09429	0.452419	2.41875	0.0155738	0.133039
lnc-PHF14-14:16	1.70577	1.09426	0.449853	2.43247	0.0149961	0.130498
lnc-PTGFR-1:12	25.7064	1.09424	0.463159	2.36256	0.018149	0.143673
lnc-ZDHHC11B-4:1	45.9888	1.09392	0.477699	2.28997	0.0220228	0.158706
lnc-SLC25A32-7:2	42.5375	1.09265	0.45582	2.39711	0.0165248	0.136915
lnc-WRNIP1-27:1	14.8976	1.09231	0.459848	2.37538	0.0175308	0.140813
LINC01833:24	1.91036	1.09182	0.384225	2.84162	0.00448854	0.07074
LINC00659:11	7.09743	1.09173	0.457148	2.38812	0.0169348	0.138508
RUNX2-AS1:18	49.9039	1.09158	0.488797	2.23319	0.0255362	0.171254
SOCS2-AS1:11	92.457	1.09141	0.518379	2.10543	0.035254	0.201115
lnc-EFCAB3-3:1	3.42879	1.09065	0.317692	3.43304	0.00059686	0.0230957
lnc-DNAJC12-7:1	2.33065	1.09058	0.328549	3.31937	0.000902212	0.0291096
PART1:10	3.14418	1.09055	0.381758	2.85665	0.00428132	0.0690114
STK32A-AS1:13	10.3166	1.09044	0.426366	2.55752	0.0105422	0.108475
lnc-KLF7-1:43	1.70935	1.08995	0.37245	2.92644	0.00342868	0.0608018
lnc-DCAF12L2-6:1	84.8446	1.08995	0.519783	2.09693	0.0360001	0.202873
lnc-DTHD1-7:1	2.25314	1.08982	0.303931	3.58575	0.000336105	0.0167297
LINC00652:8	2.66528	1.08955	0.470896	2.31377	0.0206801	0.153562
lnc-ENPP1-7:2	2.56213	1.08927	0.333208	3.26905	0.00107908	0.0320979
lnc-FAM110B-12:1	12.1722	1.08917	0.382448	2.8479	0.00440091	0.0700556
lnc-FABP5-2:8	105.982	1.08855	0.52626	2.06847	0.0385961	0.209913
lnc-CD47-11:4	5.01854	1.08809	0.38862	2.7999	0.0051119	0.0748757
lnc-SPINK4-4:10	1.83149	1.08791	0.340337	3.19658	0.00139065	0.0368932
lnc-SP100-2:1	11.9053	1.08767	0.425266	2.55761	0.0105393	0.108475
lnc-DMRTA1-17:1	2.55607	1.08741	0.314801	3.45428	0.000551755	0.0222166
STK32A-AS1:15	3.19529	1.0871	0.347221	3.13085	0.00174299	0.0417526
lnc-WDR26-1:5	9.9907	1.08614	0.40848	2.65897	0.0078381	0.0943872
LINC00517:2	2.77235	1.08592	0.33414	3.2499	0.00115446	0.0332661
lnc-KANSL1-7:2	3.58288	1.08592	0.389014	2.79147	0.005247	0.0760944
lnc-ZNF33B-13:2	35.5402	1.08536	0.501755	2.16313	0.0305312	0.187141
lnc-NDUFS6-6:1	73.573	1.08527	0.552074	1.9658	0.0493216	0.237351
lnc-UBQLN2-3:1	3.69996	1.08503	0.358139	3.02964	0.00244843	0.0509234
lnc-CEP44-1:14	3.26097	1.08478	0.420305	2.58094	0.00985306	0.104859
lnc-COMMD9-4:1	1.59104	1.08432	0.418318	2.59209	0.00953955	0.103344
lnc-BRCA1-3:3	6.45929	1.08412	0.433639	2.50006	0.0124172	0.118779
lnc-LCMT1-5:1	3.95857	1.08405	0.331172	3.27338	0.00106269	0.0317355
lnc-TFEC-11:1	6.35645	1.084	0.371223	2.92009	0.0034993	0.0614291
lnc-PRIM2-7:9	2.89425	1.08397	0.344009	3.151	0.00162712	0.040117
lnc-GCLC-1:11	2.37683	1.08387	0.376951	2.87536	0.00403568	0.0664963
lnc-HDAC2-12:2	103.763	1.08371	0.542765	1.99664	0.0458643	0.228808
lnc-PPARA-11:8	2.49569	1.08368	0.34934	3.10208	0.00192164	0.0441632
lnc-GINS1-2:7	22.6236	1.08328	0.475138	2.27993	0.0226118	0.160729
lnc-POTEB3-1:2	1.94034	1.08293	0.419771	2.5798	0.00988565	0.105064
lnc-ZNF843-2:6	5.12512	1.08265	0.450489	2.40328	0.0162488	0.135821
TET2-AS1:5	42.3673	1.08231	0.506465	2.13699	0.0325989	0.19344
lnc-TSPAN9-1:4	8.78427	1.08174	0.417935	2.5883	0.00964504	0.103725
lnc-FAM84B-15:114	70.0071	1.08162	0.522489	2.07013	0.0384401	0.209543
lnc-ZNF396-3:1	119.402	1.08153	0.508934	2.12509	0.0335792	0.196375
lnc-NTN1-4:1	11.7759	1.08118	0.411575	2.62693	0.00861598	0.0984355
lnc-DIMT1-6:2	4.96097	1.08057	0.474898	2.27537	0.0228838	0.161849
lnc-CNTNAP3B-49:2	1.99075	1.08034	0.443991	2.43324	0.0149643	0.130331
lnc-TOMM5-1:1	5.87737	1.08031	0.41182	2.62326	0.00870918	0.098998
lnc-ZNF131-1:14	200.872	1.08026	0.565163	1.91142	0.0559502	0.252886
lnc-ASPSCR1-1:4	2.16177	1.08024	0.34333	3.14637	0.00165309	0.0404862
TEX41:134	8.71647	1.08012	0.395394	2.73174	0.00630004	0.0840733
lnc-TRIM32-2:2	13.8721	1.08009	0.423386	2.55107	0.0107392	0.109664
LINC02476:24	2.48945	1.08002	0.326459	3.30828	0.000938701	0.0298254
lnc-KLF7-2:1	14.0005	1.07977	0.422489	2.55573	0.0105966	0.108807
lnc-TASP1-5:1	1.67771	1.07947	0.341222	3.16354	0.00155862	0.0391344
lnc-ALKAL2-3:1	1.91552	1.07934	0.330977	3.26107	0.00110991	0.0326996
lnc-POT1-2:3	4.81302	1.07917	0.390031	2.76688	0.00565958	0.0791706
lnc-RASGRP3-14:1	12.411	1.07843	0.571594	1.8867	0.0592001	0.2603
lnc-TMEM176B-2:1	4.52409	1.07827	0.387392	2.78341	0.00537901	0.0771057
RFPL1S:3	2.00592	1.07818	0.435781	2.47414	0.0133559	0.122847
lnc-ALG10-7:1	3.92663	1.07753	0.383678	2.80841	0.00497862	0.0740325
lnc-MTMR6-3:1	6.38869	1.07735	0.362152	2.97486	0.00293121	0.0564323
lnc-SEC24D-1:11	4.75292	1.0773	0.361058	2.98374	0.0028475	0.0556181
lnc-SLC35G4-5:1	16.6158	1.07699	0.445301	2.41857	0.0155818	0.133039
lnc-FAM86C1-3:1	5.65781	1.07689	0.374116	2.8785	0.00399569	0.0662027
LINC01969:11	1.84978	1.07661	0.439321	2.45063	0.0142607	0.127029
MALINC1:46	1.6808	1.07636	0.35118	3.06499	0.00217678	0.0475185
lnc-SLITRK1-4:1	50.6104	1.07632	0.584114	1.84266	0.0653793	0.272579
lnc-NAALADL2-8:1	5.16278	1.07614	0.350224	3.07272	0.00212115	0.046742
lnc-COX7C-1:1	1.96877	1.07602	0.321056	3.35151	0.000803723	0.0270555
lnc-MOGAT1-2:1	3.25567	1.0758	0.310792	3.46147	0.000537225	0.0219664
lnc-AMY1B-1:10	51.7289	1.07537	0.489843	2.19534	0.0281391	0.179907
lnc-PDK3-11:1	110.879	1.07534	0.511013	2.10433	0.0353494	0.201305
LINC01750:9	7.40093	1.0753	0.406622	2.64446	0.00818211	0.0964564
lnc-DIAPH2-16:7	66.4993	1.07493	0.519972	2.06728	0.0387077	0.210231
LINC01570:7	2.22792	1.07465	0.341451	3.14731	0.00164779	0.0404497
lnc-PRKN-23:2	1.74996	1.07444	0.359608	2.98781	0.00280988	0.0550837
lnc-CWC27-6:1	348.41	1.07421	0.557118	1.92815	0.053836	0.247866
SPATA41:13	3.2366	1.07398	0.387323	2.77284	0.00555701	0.0783259
HOXC-AS3:6	3.09373	1.07354	0.373416	2.87492	0.00404125	0.0664963
lnc-DPH5-1:4	9.97973	1.0735	0.640028	1.67726	0.0934909	0.327748
lnc-SH3GLB1-1:1	1.74693	1.07315	0.332223	3.23019	0.00123706	0.0345653
lnc-C3orf58-9:2	1.68445	1.07298	0.375636	2.85644	0.00428425	0.0690306
lnc-SPX-4:2	3.6158	1.07252	0.323331	3.31709	0.000909596	0.0292525
lnc-SLC25A28-4:1	4.64701	1.07203	0.383537	2.79512	0.00518801	0.075405
lnc-RGR-2:1	708.645	1.07183	0.550485	1.94706	0.0515275	0.242581
lnc-KCNV1-3:1	5.69345	1.07116	0.387422	2.76483	0.00569519	0.0793701
lnc-ANKRD20A3-3:2	5.1999	1.07055	0.377119	2.83875	0.00452911	0.0710403
lnc-UBLCP1-2:12	16.2622	1.07014	0.451822	2.36849	0.0178609	0.142473
lnc-OR2J1-1:2	2.52133	1.06948	0.325232	3.28837	0.00100768	0.0309019
PRKCQ-AS1:37	2.16225	1.06939	0.449204	2.38064	0.0172826	0.139888
lnc-TRABD2A-5:2	19.5846	1.06923	0.562944	1.89936	0.0575171	0.256458
lnc-BARX2-3:1	4.44311	1.06916	0.349396	3.06002	0.00221326	0.0479188
lnc-ITGB8-9:1	13.5443	1.0689	0.419297	2.54927	0.0107948	0.110058
lnc-PIK3R1-12:1	20.0983	1.06862	0.442398	2.41552	0.0157125	0.133342
lnc-ECHDC1-5:1	2.25502	1.0682	0.360425	2.96373	0.00303939	0.0574267
RNF217-AS1:18	1.72675	1.06815	0.43034	2.4821	0.0130611	0.121591
lnc-STK39-2:8	113.601	1.06814	0.538592	1.98321	0.0473437	0.23273
lnc-RNF135-1:36	1.78274	1.06811	0.425851	2.50818	0.0121355	0.117106
lnc-ID2-9:3	11.2749	1.06754	0.411902	2.59174	0.00954908	0.103344
lnc-DAW1-4:1	4.79037	1.06749	0.341864	3.12257	0.00179282	0.042332
lnc-FSIP2-4:1	4.93548	1.06743	0.354771	3.00878	0.00262298	0.0529884
lnc-MBOAT1-2:4	3.33548	1.0674	0.339781	3.14144	0.00168118	0.0408651
lnc-FER-18:2	4.34455	1.06702	0.35564	3.0003	0.00269717	0.0537549
LINC01956:11	6.43711	1.06695	0.445592	2.39446	0.0166447	0.137477
ZBED3-AS1:19	2.82054	1.06688	0.343256	3.1081	0.00188292	0.0437043
lnc-CCT8-6:2	6.23722	1.06621	0.385361	2.76677	0.00566149	0.0791706
lnc-SEPT7-4:1	116.432	1.06621	0.521709	2.04368	0.0409854	0.216272
lnc-IL12RB2-1:1	3.00292	1.06561	0.336486	3.16688	0.00154082	0.0389715
lnc-ABCA1-5:1	16.8234	1.06525	0.441926	2.41046	0.0159323	0.134366
lnc-IFIT2-1:7	9.60007	1.0651	0.466139	2.28493	0.0223167	0.159544
lnc-AKR1C2-3:8	8.77881	1.06494	0.419559	2.53824	0.011141	0.111719
lnc-NBN-2:1	4.32466	1.0646	0.328798	3.23786	0.0012043	0.0339122
lnc-SESN3-8:1	4.78055	1.06456	0.370868	2.87045	0.00409883	0.0669138
lnc-KCNB2-12:1	4.44953	1.06448	0.380291	2.79913	0.0051241	0.0749711
lnc-CD38-3:11	2.82109	1.06382	0.368139	2.88972	0.00385584	0.0648728
lnc-ORMDL1-1:1	3.35314	1.06357	0.312151	3.40724	0.000656236	0.0242998
lnc-IMMP2L-1:8	4.99238	1.06302	0.367734	2.89074	0.00384334	0.0647637
lnc-KLF8-4:6	1.78103	1.06239	0.354681	2.99535	0.00274134	0.0542259
lnc-CNBD1-4:14	18.8833	1.06213	0.481988	2.20365	0.027549	0.177946
lnc-SUMF1-4:1	321.222	1.06196	0.521284	2.03719	0.041631	0.21801
lnc-DRD2-1:8	3.84498	1.06176	0.362269	2.93086	0.00338021	0.060382
lnc-NTRK3-6:1	2.37379	1.06155	0.31038	3.42017	0.00062582	0.0236985
LINC00667:2	1.56615	1.06083	0.36368	2.91692	0.00353504	NA
lnc-FAM217A-1:7	3.20838	1.06068	0.376447	2.81761	0.00483823	0.073288
lnc-TSHZ3-2:1	4.37926	1.06053	0.343917	3.08367	0.00204466	0.0456323
AFF1-AS1:13	2.01814	1.06041	0.361376	2.93435	0.00334245	0.0600718
LINC00571:11	41.4953	1.06038	0.49173	2.15642	0.0310508	0.188713
lnc-SORCS3-18:1	37.3585	1.06027	0.467867	2.26617	0.0234409	0.163822
lnc-PATE2-1:1	24.6655	1.06023	0.483017	2.19501	0.0281631	0.179942
lnc-ARFGEF3-6:1	20.4813	1.06019	0.461983	2.29487	0.0217408	0.157842
lnc-ZNF217-8:1	259.593	1.06015	0.5309	1.9969	0.0458362	0.228696
lnc-AGPAT2-1:12	5.00875	1.06009	0.441131	2.40312	0.0162559	0.135852
LINC01687:14	2.52326	1.06007	0.433836	2.44349	0.014546	0.128415
LINC01473:8	149.038	1.06	0.493949	2.14597	0.0318755	0.191239
lnc-NUP58-4:1	3.11044	1.0599	0.322866	3.28277	0.00102791	0.0312322
lnc-PSD3-7:2	2.86511	1.05887	0.341131	3.10401	0.00190914	0.0440292
lnc-FBXO11-1:10	84.7799	1.05838	0.527717	2.00559	0.0449001	0.22668
GPC5-AS1:7	19.8819	1.05826	0.454802	2.32686	0.0199725	0.150937
lnc-PGLYRP4-1:1	213.236	1.05772	0.538226	1.9652	0.0493908	0.237547
ZFPM2-AS1:16	194.383	1.05739	0.539408	1.96027	0.0499641	0.238549
lnc-POTED-3:1	1.92002	1.05736	0.36232	2.91831	0.00351932	0.0616986
lnc-NLGN4X-2:2	13.0985	1.0572	0.414536	2.55031	0.0107626	0.109875
lnc-MYC-3:2	2.54949	1.05666	0.325395	3.24733	0.00116495	0.033471
RABGAP1L-IT1:1	22.6066	1.05651	0.418719	2.52319	0.0116297	0.114492
lnc-HS6ST3-3:1	3.03312	1.05634	0.317629	3.32571	0.000881933	0.0286658
lnc-MPDZ-4:1	2.08623	1.05631	0.34586	3.05416	0.00225689	0.0484879
lnc-NBN-1:25	26.8248	1.05627	0.467172	2.261	0.0237595	0.165035
lnc-ZC2HC1B-2:1	84.5242	1.0561	0.515377	2.04918	0.0404448	0.214952
LINC01184:37	19.2983	1.05584	0.465109	2.27009	0.023202	0.163081
HYMAI:7	2.04161	1.05549	0.38415	2.7476	0.0060034	0.0817953
lnc-MFSD8-6:8	2.3849	1.05546	0.301984	3.4951	0.000473886	0.0204799
LINC01087:1	6.59865	1.05542	0.370839	2.84604	0.00442672	0.0703252
lnc-TEKT4-21:1	160.51	1.0553	0.527212	2.00165	0.0453222	0.227565
lnc-SLC38A2-1:9	24.6205	1.05479	0.470765	2.24059	0.0250524	0.169684
MIR583HG:34	88.643	1.05478	0.491182	2.14743	0.0317594	0.190845
lnc-MAOA-6:1	2.51805	1.05474	0.317799	3.31888	0.000903806	0.0291373
lnc-SLC24A3-1:8	11.9817	1.05461	0.39898	2.64326	0.00821128	0.0965972
lnc-ANKRD30BL-3:3	6.69602	1.05456	0.406094	2.59683	0.00940872	0.102878
lnc-AGAP5-1:30	16.1526	1.05448	0.423862	2.48778	0.0128542	0.120542
DUBR:1	3.21745	1.0542	0.425019	2.48037	0.0131245	0.121952
lnc-VSTM2B-9:29	2.00644	1.05401	0.374635	2.81344	0.0049015	0.0737266
lnc-PFKP-37:1	2.4474	1.05375	0.376006	2.80249	0.00507105	0.0745806
lnc-ELF1-5:1	8.88186	1.05357	0.386686	2.72463	0.00643745	0.0848779
lnc-RSBN1-3:3	5.39981	1.05339	0.347092	3.0349	0.00240617	0.0503619
lnc-FOXO3-5:1	1.98443	1.05327	0.328649	3.20486	0.00135126	0.0362726
lnc-OTUD4-7:1	16.4929	1.05315	0.459674	2.29107	0.0219592	0.15842
lnc-ADRA1D-4:1	11.0475	1.05281	0.435649	2.41664	0.0156645	0.133228
lnc-SP3-15:1	99.3294	1.05265	0.525645	2.00259	0.045221	0.227316
LINC01481:4	5.10054	1.05254	0.554937	1.89669	0.057869	0.257195
lnc-NR2F2-14:1	3.01404	1.05251	0.328184	3.20708	0.0013409	0.0361658
lnc-SLC1A2-2:6	4.67099	1.05245	0.352404	2.98648	0.00282208	0.0552439
lnc-AASDHPPT-5:1	2.08613	1.05232	0.332423	3.16561	0.00154757	0.0390549
lnc-TEKT5-5:2	2.05988	1.05205	0.318423	3.30392	0.000953424	0.0299654
lnc-KRBOX4-4:1	40.7488	1.05163	0.528007	1.9917	0.0464044	0.230108
lnc-POLE4-15:18	7.99103	1.05137	0.375638	2.79889	0.00512793	0.0749995
LINC01663:10	1.68878	1.05062	0.361865	2.90334	0.00369206	0.0632713
lnc-FAM182B-2:1	6.05273	1.05053	0.391442	2.68376	0.00727998	0.0906761
RFX3-AS1:11	165.683	1.05037	0.523496	2.00645	0.0448082	0.226447
lnc-KAT7-2:4	1.9206	1.05017	0.360457	2.91344	0.00357471	0.0622838
lnc-C15orf41-4:1	2.03725	1.04961	0.33037	3.17708	0.00148768	0.0382253
lnc-LMNTD1-6:1	4.44047	1.04949	0.354575	2.95987	0.00307773	0.0576212
lnc-FAM86B2-58:12	64.8472	1.04938	0.508288	2.06455	0.038966	0.210786
LINC00886:13	3.45315	1.04935	0.345816	3.0344	0.00241012	0.0504178
lnc-HDAC9-1:1	2.42682	1.04869	0.312883	3.35171	0.000803132	0.0270555
lnc-ZKSCAN3-3:2	2.30582	1.04863	0.358209	2.92743	0.00341771	0.0607234
lnc-BOD1L1-8:4	4.3506	1.04828	0.357435	2.93279	0.00335932	0.0601988
lnc-COL6A3-9:1	5.88001	1.0472	0.358123	2.92414	0.00345411	0.0609805
lnc-ITSN1-3:1	3.50862	1.04714	0.327193	3.20039	0.00137244	0.03655
lnc-FOXO6-2:14	22.0284	1.04706	0.448224	2.33603	0.0194898	0.14896
lnc-CDKL3-2:11	1.73868	1.04699	0.370845	2.82326	0.00475385	0.0729177
lnc-BARX2-5:2	2.24351	1.04697	0.329408	3.17834	0.00148119	0.038108
lnc-ACSM5-3:1	2.88956	1.04675	0.334457	3.1297	0.00174987	0.0418415
PURPL:40	1.80158	1.04664	0.388002	2.69751	0.00698607	0.0886312
lnc-RUBCN-2:1	5.80346	1.04624	0.458089	2.28393	0.0223756	0.159766
lnc-CLDND1-3:3	3.54953	1.04616	0.404174	2.58839	0.00964259	0.103725
LINC01013:22	123.905	1.04582	0.553286	1.8902	0.0587311	0.258957
lnc-PDYN-1:13	5.43398	1.04566	0.343189	3.04688	0.00231231	0.0491094
LINC02572:9	15.904	1.04528	0.437898	2.38703	0.0169851	0.138699
lnc-LRP1B-4:7	2.59065	1.04525	0.371009	2.81732	0.00484258	0.073288
lnc-TRIM77-9:2	4.6721	1.04504	0.365184	2.86169	0.00421395	0.0683425
lnc-EYA1-2:6	2.39571	1.04483	0.330238	3.16386	0.0015569	0.0391344
lnc-TMEM64-5:1	5.59732	1.04481	0.390768	2.67373	0.00750121	0.0919573
lnc-GATA3-7:3	10.7531	1.0445	0.412032	2.53501	0.0112444	0.11239
lnc-OPCML-3:15	2.00323	1.04419	0.352713	2.96046	0.00307178	0.0576212
lnc-CHL1-6:1	81.7144	1.04416	0.506578	2.0612	0.0392837	0.211821
lnc-ZNF804A-3:4	6.64844	1.04398	0.372934	2.79936	0.00512037	0.0749444
lnc-SLC25A27-2:5	4.66547	1.04364	0.347386	3.00427	0.00266222	0.0534116
lnc-NPBWR1-7:5	3.29688	1.04361	0.412923	2.52738	0.0114916	0.113856
lnc-LRFN5-6:5	2.08592	1.04266	0.328491	3.17408	0.00150314	0.038448
lnc-FAM20A-3:1	2.21603	1.04243	0.316865	3.28983	0.00100246	0.0307658
CFAP58-DT:9	1.82943	1.04234	0.395258	2.63712	0.00836142	0.0973793
lnc-SLC5A9-4:1	6.0486	1.0423	0.362921	2.87199	0.00407901	0.0667829
LINC02475:9	1.74576	1.04226	0.369626	2.81978	0.00480573	0.0732516
lnc-EFEMP1-6:1	11.1692	1.04224	0.396359	2.62953	0.0085502	0.0981959
LINC02015:20	135.22	1.04208	0.517937	2.01199	0.044221	0.225116
lnc-ZEB1-1:6	2.34499	1.04206	0.444514	2.34428	0.0190641	0.147125
lnc-RPE65-4:1	2.73404	1.04204	0.327228	3.18445	0.00145031	0.0377053
lnc-FLI1-6:2	4.23626	1.04196	0.357271	2.91643	0.00354058	0.0619617
lnc-FDX1-3:1	3.61122	1.04193	0.344428	3.02512	0.00248538	0.0513286
lnc-FAM135A-1:5	2.04436	1.04173	0.345001	3.01949	0.002532	0.0520344
lnc-CCSAP-1:4	1.67748	1.04166	0.389029	2.67758	0.00741554	0.0914161
MIR583HG:40	12.5779	1.04114	0.40557	2.56711	0.010255	0.107009
PCAT1:5	43.7406	1.04113	0.498634	2.08797	0.0368006	0.204642
RASSF8-AS1:41	2.03232	1.041	0.324307	3.20992	0.0013277	0.0360855
lnc-TUBB2B-13:1	1.75786	1.04009	0.352914	2.94714	0.00320727	0.0589129
lnc-ZNF235-4:1	2.12646	1.03983	0.423207	2.45703	0.0140093	0.126064
lnc-GABRA5-8:1	2.73341	1.03976	0.301699	3.44636	0.000568198	0.0225126
ZRANB2-AS2:43	8.37661	1.03973	0.397337	2.61675	0.00887717	0.0998398
lnc-CHAC2-13:1	8.65157	1.03944	0.434709	2.39111	0.0167974	0.138078
lnc-TSHZ2-15:1	453.578	1.03927	0.560116	1.85546	0.0635301	0.269586
LINC01322:21	5.75867	1.03878	0.403557	2.57407	0.010051	0.106053
lnc-ZCCHC13-11:1	3.6474	1.03874	0.328765	3.15951	0.00158035	0.0394799
lnc-GTF2H2-7:8	20.2143	1.03864	0.464905	2.2341	0.0254767	0.17116
lnc-GALC-8:5	2.92464	1.0382	0.327365	3.17139	0.00151713	0.0386811
lnc-GADD45A-9:2	3.62553	1.03804	0.306466	3.38713	0.000706275	0.0251853
lnc-LSM11-3:1	5.42316	1.03774	0.401035	2.58764	0.00966348	0.103817
lnc-S1PR1-2:8	5.91127	1.03771	0.504116	2.05848	0.0395439	0.212684
LINC02290:18	1.82423	1.03762	0.325229	3.19042	0.00142066	0.037252
TUSC8:13	1.83706	1.03757	0.423437	2.45036	0.0142712	0.127062
lnc-DTYMK-7:9	1.61272	1.03733	0.421013	2.46389	0.0137438	0.124781
HCG23:11	295.592	1.03712	0.531881	1.94991	0.0511865	0.241522
lnc-OR2A1-1:6	5.99989	1.03679	0.415615	2.49458	0.0126106	0.119847
lnc-INHBC-1:3	2.04606	1.03651	0.349884	2.96245	0.00305202	0.0575546
lnc-PRKACB-7:1	1.54775	1.03615	0.353946	2.92743	0.00341777	NA
lnc-MRPL33-1:6	1.7576	1.03594	0.333082	3.11015	0.00186989	0.0434783
lnc-SASS6-2:9	3.06138	1.03563	0.350517	2.95457	0.0031311	0.058111
lnc-CXCR5-1:13	4.31908	1.03506	0.407555	2.53968	0.0110955	0.11152
lnc-OSBPL8-1:1	5.41714	1.03505	0.377915	2.73886	0.00616528	0.0829737
LINC01829:30	3.13324	1.03504	0.318449	3.25025	0.00115302	0.0332661
lnc-NCOA4-6:1	12.4133	1.03502	0.415416	2.49152	0.0127197	0.120263
lnc-RASSF9-2:1	3.81531	1.03479	0.37785	2.73863	0.00616967	0.0830022
lnc-CHSY1-5:6	3.02898	1.03468	0.417396	2.4789	0.0131788	0.122136
lnc-GOLGA8Q-5:1	7.57732	1.0346	0.375249	2.75709	0.00583182	0.080586
lnc-OCIAD2-8:7	3.64579	1.03432	0.350096	2.95439	0.00313286	0.0581119
lnc-PDE3B-6:1	15.597	1.03425	0.439333	2.35414	0.0185656	0.145345
lnc-NPBWR1-12:6	5.55716	1.03423	0.412365	2.50805	0.0121401	0.117106
lnc-SIK1B-187:1	5.45572	1.03403	0.380859	2.71499	0.00662771	0.0862881
lnc-RBBP6-1:4	3.91631	1.03324	0.448002	2.30632	0.0210927	0.154942
lnc-RNASEH1-9:1	41.4856	1.03312	0.506414	2.04008	0.0413423	0.217274
lnc-LHFPL6-9:1	151.094	1.03311	0.495479	2.08506	0.0370637	0.205355
lnc-ELAVL2-1:3	2.49588	1.03308	0.351236	2.94126	0.00326879	0.0594095
lnc-RASGRP3-14:2	153.062	1.03307	0.513135	2.01325	0.0440881	0.224757
lnc-CDC27-2:14	2.81431	1.03306	0.331868	3.11287	0.00185276	0.0432323
lnc-DCUN1D5-3:2	2.01433	1.03279	0.326043	3.16766	0.0015367	0.0389294
lnc-TP53TG3-23:1	23.5309	1.03277	0.454293	2.27337	0.0230042	0.162312
lnc-MGAT4D-3:3	1.99875	1.03277	0.328546	3.14345	0.00166967	0.0407102
lnc-ARL4C-12:2	7.48771	1.03261	0.373791	2.76253	0.00573547	0.0797911
lnc-KDM6A-3:2	6.65938	1.03243	0.371371	2.78006	0.00543491	0.077461
lnc-RHEX-6:1	169.868	1.0324	0.534482	1.93159	0.0534104	0.247264
lnc-WDHD1-2:1	62.7047	1.03223	0.502164	2.05557	0.0398237	0.213454
lnc-ABHD12-4:3	255.206	1.03204	0.554463	1.86133	0.0626969	0.267887
lnc-IMMP2L-1:9	152.093	1.03199	0.518397	1.99072	0.0465112	0.230416
LINC02035:5	2.92028	1.03147	0.406005	2.54053	0.0110685	0.111415
lnc-GOLGA8H-119:1	2.75111	1.03133	0.468109	2.20317	0.0275825	0.177959
lnc-SALL1-3:1	2.23551	1.0312	0.342334	3.01225	0.00259317	0.0526352
lnc-RASGRP1-9:1	76.4534	1.03089	0.489382	2.10652	0.0351593	0.200959
lnc-CERKL-3:3	4.04945	1.02991	0.418964	2.45824	0.0139619	0.12581
FAM238C:15	2.35271	1.02981	0.345951	2.97674	0.0029133	0.0561692
lnc-SLC25A51-1:6	3.27003	1.0287	0.466203	2.20655	0.0273458	0.17771
lnc-DCUN1D1-3:1	3.52928	1.02869	0.324484	3.17023	0.00152316	0.0387306
lnc-MRTO4-1:9	3.1845	1.02814	0.347325	2.96017	0.00307471	0.0576212
lnc-GPR183-47:6	9.95321	1.02772	0.485729	2.11582	0.0343598	0.198537
lnc-VCAN-1:18	16.0109	1.02761	0.438083	2.34569	0.0189921	0.146912
lnc-ADGRL2-3:2	2.34002	1.02741	0.322626	3.18452	0.00144993	0.0377053
lnc-VGLL4-6:3	1.88132	1.0274	0.365101	2.81403	0.00489246	0.0737266
lnc-EAF2-3:1	2.20391	1.02709	0.34941	2.9395	0.00328741	0.0596049
lnc-PTBP2-12:1	30.2471	1.02635	0.479556	2.14021	0.0323375	0.192697
lnc-FGFR2-2:9	3.32677	1.02614	0.402498	2.54943	0.01079	0.110042
lnc-SIPA1L2-2:1	2.81673	1.0261	0.314024	3.26757	0.00108473	0.0322417
lnc-KIF16B-41:2	1.77475	1.026	0.369353	2.77784	0.00547209	0.0775983
lnc-ANK2-13:3	12.1496	1.02589	0.430432	2.3834	0.0171534	0.139501
lnc-PAQR9-5:1	2.70456	1.02583	0.307671	3.33419	0.000855489	0.0280823
lnc-ANKRD20A2-20:1	289.653	1.02583	0.549224	1.86778	0.061793	0.266033
lnc-MTRNR2L12-3:6	4273.79	1.02547	0.554156	1.85052	0.0642393	0.270791
lnc-CDC27-2:12	8.46659	1.02541	0.454659	2.25533	0.0241124	0.166418
lnc-GRM1-1:27	4.83945	1.02525	0.377882	2.71316	0.0066644	0.0863804
lnc-ARFIP1-4:1	2.66824	1.02499	0.31941	3.20901	0.00133192	0.0360959
lnc-RPRML-1:4	82.3352	1.02468	0.49636	2.0644	0.03898	0.210786
lnc-RBMS3-3:2	3.26123	1.0246	0.342645	2.99025	0.00278746	0.0547285
lnc-FSIP2-5:1	4.17398	1.02457	0.342468	2.99172	0.00277414	0.0546299
lnc-REG3G-12:2	8.30382	1.02444	0.427197	2.39806	0.0164821	0.136775
lnc-PLCXD2-2:1	4.5394	1.02336	0.352057	2.9068	0.00365144	0.0629564
lnc-MFSD8-6:3	3.91683	1.02286	0.346895	2.94861	0.0031921	0.0587939
lnc-C2CD4A-1:6	2.08254	1.02279	0.338819	3.01869	0.00253872	0.0521357
lnc-TPBG-4:1	1.747	1.02277	0.334168	3.06064	0.00220866	0.0479188
LINC01748:19	60.2958	1.02265	0.467784	2.18617	0.0288034	0.182461
lnc-USP53-6:10	3.33544	1.02263	0.345755	2.95768	0.00309968	0.057855
lnc-STYK1-1:2	4.32973	1.0225	0.375602	2.72229	0.00648313	0.0852327
lnc-TANK-4:3	3.75596	1.02241	0.326869	3.12789	0.00176066	0.0419478
lnc-BACE2-2:1	5.80979	1.02241	0.385762	2.65036	0.0080405	0.0955583
lnc-DUSP22-10:1	12.6531	1.02227	0.416513	2.45437	0.0141133	0.126393
lnc-FBXO28-1:10	8.81225	1.02204	0.408635	2.50111	0.0123803	0.118483
LINC00265:25	3.9057	1.022	0.417578	2.44745	0.0143873	0.127655
lnc-CAPN7-2:1	93.1704	1.02187	0.522726	1.9549	0.0505953	0.24004
PROX1-AS1:35	2.1663	1.02176	0.410702	2.48783	0.0128525	0.120542
lnc-FOXD4L6-1:5	1.62802	1.0216	0.416377	2.45354	0.0141456	0.126573
lnc-IZUMO1R-4:1	2.23155	1.02106	0.319674	3.19407	0.00140284	0.0370229
lnc-EMP2-1:3	4.97701	1.02103	0.354656	2.87894	0.00399009	0.0662027
lnc-NCOA3-5:2	1.53959	1.02089	0.373757	2.73143	0.0063061	NA
SCHLAP1:11	7.21862	1.02088	0.357922	2.85224	0.00434129	0.0695256
lnc-TP53TG3-2:1	12.064	1.02065	0.437147	2.33479	0.0195542	0.14925
LINC02348:15	2.98115	1.02002	0.380699	2.67934	0.0073767	0.0911711
lnc-DRD5-29:2	2.45133	1.02	0.395921	2.57628	0.00998704	0.105675
UBL7-AS1:8	3.46258	1.01975	0.312215	3.26616	0.00109017	0.032341
NRAV:9	6.17824	1.01968	0.486101	2.09767	0.0359346	0.2027
lnc-TMEM178A-5:1	2.85196	1.01966	0.329012	3.09915	0.00194075	0.0442941
lnc-LEF1-4:4	3.50797	1.0196	0.363639	2.80388	0.00504918	0.0743337
lnc-WDR70-7:6	10.9242	1.01951	0.452354	2.2538	0.0242088	0.166611
LINC02466:6	1.87654	1.01914	0.327017	3.11647	0.00183031	0.0429574
lnc-DMRT2-3:1	1.84016	1.01908	0.349393	2.91671	0.00353744	0.0619341
lnc-KHDRBS3-12:1	9.52749	1.01886	0.391352	2.60343	0.00922967	0.101836
lnc-C10orf143-46:1	2.01429	1.01877	0.35105	2.90206	0.00370716	0.0634477
lnc-NLRP3-10:1	4.30706	1.01858	0.356672	2.85579	0.00429295	0.0691146
ZNF503-AS1:12	3.05244	1.01849	0.347187	2.93354	0.00335117	0.0601231
lnc-TTLL7-5:6	4.65921	1.0184	0.340463	2.99123	0.00277853	0.0546615
lnc-NUTM2E-1:1	8.74699	1.01805	0.393247	2.58883	0.00963012	0.10372
lnc-TP53TG3F-9:3	4.60695	1.018	0.358394	2.84044	0.00450507	0.0707476
MIR22HG:34	2.47332	1.01798	0.437456	2.32706	0.0199623	0.150937
lnc-EDDM13-5:5	16.9474	1.01787	0.464573	2.19098	0.0284535	0.181014
lnc-CAPN2-2:2	63.151	1.01781	0.499811	2.0364	0.0417105	0.218289
lnc-ZNF397-3:2	3.4261	1.01776	0.37932	2.68313	0.00729372	0.0906761
lnc-TEC-2:4	1.76365	1.01762	0.389333	2.61375	0.00895557	0.100178
LINC02323:15	7.42771	1.0176	0.422145	2.41054	0.0159291	0.134366
lnc-PRSS3-2:7	4.01673	1.01755	0.526235	1.93364	0.0531575	0.246507
lnc-LSMEM1-2:2	2.03682	1.01689	0.34753	2.92606	0.00343287	0.060829
FAM225B:3	4.79489	1.01629	0.415717	2.44466	0.0144988	0.12817
lnc-POTEI-2:1	1.8807	1.01628	0.342149	2.97029	0.00297515	0.0567268
lnc-TSPY10-14:1	135.257	1.01624	0.579057	1.755	0.07926	0.300768
lnc-TCF4-8:1	4.70933	1.01621	0.329273	3.08621	0.00202723	0.0454304
LINC02050:16	56.7513	1.01608	0.484401	2.0976	0.0359404	0.2027
lnc-LMO4-1:1	1.69918	1.01604	0.367057	2.76808	0.00563869	0.0791115
LINC01333:12	1.70291	1.01604	0.343136	2.96105	0.00306592	0.0576041
lnc-EZH2-5:2	7.1366	1.01594	0.605455	1.67798	0.0933509	0.327655
lnc-RBM43-2:1	8.40288	1.01531	0.412311	2.46249	0.0137976	0.12504
lnc-PADI6-3:1	4.65788	1.01527	0.539277	1.88265	0.0597482	0.261521
lnc-HERC5-3:2	3.41897	1.01507	0.344397	2.94739	0.0032047	0.0589129
PROX1-AS1:71	2.21745	1.01504	0.330993	3.06666	0.00216465	0.0474629
FAM182A:12	14.4332	1.01499	0.425978	2.38272	0.0171852	0.139501
lnc-SPATA9-2:1	6.03432	1.0149	0.371885	2.72908	0.00635117	0.0842926
lnc-PTGDR-3:1	10.7359	1.01467	0.423149	2.3979	0.0164895	0.136794
lnc-C6orf222-4:2	5.22987	1.01452	0.392568	2.5843	0.00975763	0.104376
lnc-GSDME-3:8	2.05833	1.0145	0.356441	2.8462	0.00442439	0.0703183
lnc-RFX7-2:1	43.7117	1.01438	0.524549	1.93382	0.0531348	0.246488
lnc-GOLGA4-4:7	7.83246	1.01426	0.446363	2.27227	0.02307	0.162619
lnc-DLG2-2:1	29.422	1.01418	0.449159	2.25794	0.0239491	0.165658
lnc-FCGR1B-12:2	13.852	1.01409	0.437451	2.31819	0.0204389	0.152391
LINC02335:6	24.0023	1.01389	0.455987	2.22351	0.0261813	0.173321
LINC00678:3	1.67082	1.01361	0.424146	2.38976	0.0168595	0.138329
lnc-HERC4-2:1	2.48627	1.01357	0.339519	2.98532	0.00283286	0.0554003
lnc-CRACR2A-3:4	2.02269	1.01339	0.356697	2.84104	0.00449671	0.0707476
lnc-LRRC10-4:1	7.81586	1.01303	0.384918	2.63181	0.00849312	0.0979448
lnc-POTEI-2:7	7.42647	1.01263	0.40165	2.52118	0.0116964	0.11485
lnc-AKR1C2-2:3	74.4382	1.01259	0.508781	1.99022	0.0465662	0.230596
lnc-CCT8L2-94:1	50.159	1.01251	0.468938	2.15916	0.0308375	0.188116
lnc-ZNF724-2:1	7.31718	1.01228	0.394509	2.56593	0.01029	0.10716
lnc-FOXD4L5-25:5	1.74748	1.01162	0.385153	2.62653	0.00862607	0.0984938
lnc-SPIDR-10:1	168.403	1.01118	0.523782	1.93054	0.0535404	0.247446
lnc-OR52H1-2:1	2.00348	1.01051	0.334032	3.0252	0.00248471	0.0513286
lnc-MSN-3:1	3.1148	1.0105	0.319918	3.15863	0.00158513	0.0395743
lnc-MMRN1-12:6	8.12622	1.0104	0.415281	2.43304	0.0149726	0.130331
RTCA-AS1:6	88.2287	1.00979	0.491409	2.05488	0.0398905	0.213552
lnc-NRIP1-2:15	4.73385	1.00964	0.362706	2.78363	0.00537541	0.0771057
lnc-EQTN-2:1	4.62342	1.00941	0.323056	3.12456	0.00178071	0.0422223
lnc-ANK2-11:1	3.55051	1.00879	0.319934	3.15313	0.0016153	0.0400227
lnc-SFRP4-3:1	9.57853	1.00876	0.396183	2.5462	0.0108903	0.110634
lnc-EIF4EBP3-1:1	29.5729	1.00873	0.498613	2.02307	0.0430654	0.221999
lnc-MEI4-10:1	5.81487	1.00844	0.364983	2.76299	0.0057275	0.0797319
lnc-CDC40-6:2	3.28545	1.00839	0.322065	3.13101	0.00174208	0.0417526
MANEA-DT:19	11.1489	1.00805	0.4314	2.33669	0.0194554	0.148811
lnc-TADA1-3:1	106.224	1.00707	0.546232	1.84367	0.0652317	0.272516
LINC02470:17	3.70868	1.00703	0.409159	2.46123	0.0138462	0.125308
lnc-CDKN2AIP-4:1	2.15362	1.00676	0.318611	3.15983	0.00157864	0.0394799
lnc-RBP3-2:2	2.09561	1.00671	0.323013	3.11661	0.00182941	0.0429574
LINC02062:18	1.83788	1.00628	0.435773	2.30919	0.0209331	0.154463
LINC01197:26	3.84833	1.00611	0.352564	2.8537	0.00432134	0.0693181
THUMPD3-AS1:68	5.1641	1.00601	0.449273	2.23919	0.0251433	0.169991
LINC01920:3	1.99278	1.00598	0.338802	2.96922	0.00298552	0.0568972
lnc-LRP5L-15:1	150.331	1.00583	0.524683	1.91703	0.0552339	0.251196
lnc-APPL2-1:2	88.3491	1.00556	0.501674	2.00441	0.0450263	0.226872
lnc-ARHGAP28-10:7	9.71159	1.00552	0.386617	2.60083	0.00929984	0.102291
ARHGEF26-AS1:23	100.503	1.00531	0.51445	1.95415	0.0506835	0.240198
lnc-VPS33B-8:2	12.9216	1.00522	0.451336	2.2272	0.0259337	0.172663
lnc-BHLHB9-4:1	4.42908	1.00508	0.362051	2.77607	0.00550197	0.0779105
LINC00621:5	37.6416	1.00477	0.524616	1.91526	0.0554599	0.251704
lnc-HLA-B-2:13	1.70591	1.00426	0.442008	2.27204	0.0230844	0.162658
lnc-TPTE-1:3	5.04657	1.00401	0.374473	2.68113	0.00733732	0.0909043
lnc-ALDH7A1-7:1	9.21685	1.00392	0.433113	2.31792	0.0204538	0.152446
SOX2-OT:78	1.72777	1.00373	0.329554	3.04573	0.0023212	0.0491489
lnc-KLHL32-4:47	1.87793	1.0037	0.345752	2.90296	0.00369653	0.0633205
LINC02580:10	4.80053	1.00358	0.401721	2.4982	0.0124827	0.119021
lnc-TMEM252-2:6	2.32898	1.00355	0.342736	2.92805	0.00341094	0.0606574
lnc-DAB2-2:1	2.63722	1.00353	0.324844	3.08925	0.00200661	0.0452498
lnc-RMDN2-3:4	4.21486	1.00341	0.329846	3.04206	0.00234963	0.0495711
lnc-SERAC1-10:2	7.1337	1.00305	0.362691	2.76559	0.00568203	0.079333
lnc-DHRS7B-9:1	3.16346	1.00292	0.311504	3.21962	0.00128361	0.0354163
lnc-ANKLE2-2:4	4.60715	1.00275	0.480688	2.08607	0.0369726	0.204994
lnc-ANXA1-1:4	1.54001	1.00259	0.362543	2.76544	0.00568453	NA
lnc-LARP1B-1:27	386.991	1.00247	0.531996	1.88436	0.0595166	0.261066
lnc-H1FNT-1:4	7.15156	1.00231	0.539899	1.85648	0.0633848	0.269502
lnc-APLNR-2:1	1.61683	1.00228	0.355535	2.81909	0.00481606	0.0732516
lnc-CAB39L-9:1	2.17018	1.00227	0.344289	2.91113	0.00360121	0.0625441
lnc-SLC29A4-5:15	7.96266	1.00224	0.543646	1.84355	0.0652493	0.272532
lnc-OTUD4-4:1	2.67756	1.00221	0.352426	2.84374	0.00445876	0.0705076
lnc-PELI2-8:1	126.704	1.0019	0.527641	1.89884	0.0575859	0.256619
lnc-CERS2-2:1	2.03671	1.00171	0.380212	2.6346	0.00842365	0.0976173
lnc-POTEM-13:2	3.37059	1.00168	0.366204	2.7353	0.00623241	0.083531
lnc-RAG2-2:1	12.8877	1.00167	0.421473	2.37659	0.0174737	0.140556
lnc-PCOLCE2-1:1	177.96	1.00126	0.524803	1.90788	0.0564062	0.253674
lnc-KRT80-2:7	20.0595	1.00113	0.496779	2.01523	0.0438801	0.224188
PCAT1:6	9.10232	1.00107	0.390054	2.56649	0.0102735	0.107117
PCAT1:46	3.27865	1.00096	0.342558	2.92202	0.00347774	0.0612266
LINC00997:1	4.37336	1.00087	0.401549	2.49252	0.0126841	0.120229
lnc-STRBP-14:1	1.64313	1.00063	0.352892	2.8355	0.00457546	0.0714808
lnc-TSN-18:1	2.77854	1.00051	0.326525	3.06411	0.0021832	0.0475802
lnc-B4GALNT4-1:2	1.81117	1.00007	0.343352	2.91267	0.00358356	0.0623558
lnc-CD40LG-2:10	36.4641	0.99998	0.481143	2.07834	0.037678	0.207063
lnc-FAM110B-4:5	3.47148	0.999511	0.339755	2.94186	0.0032625	0.0594041
lnc-ECI2-9:1	3.26697	0.999474	0.330223	3.02667	0.00247268	0.0512382
lnc-ATP6V1E2-10:9	2.14998	0.999178	0.321635	3.10656	0.00189276	0.0438556
lnc-OR5H15-3:1	1.87334	0.999043	0.36252	2.75583	0.00585435	0.080586
lnc-NKAP-4:3	252.689	0.998992	0.56927	1.75486	0.0792825	0.3008
lnc-DUSP22-7:1	17.799	0.998974	0.446063	2.23953	0.0251212	0.169944
LINC02177:19	4.92986	0.998878	0.333239	2.99748	0.00272224	0.0540913
lnc-DNAH6-6:1	2.50491	0.998155	0.312685	3.1922	0.00141191	0.0371211
lnc-FAM241A-6:1	2.42287	0.998006	0.330918	3.01587	0.00256243	0.0524082
lnc-CABLES1-6:1	2.68685	0.997909	0.31325	3.18567	0.00144421	0.0376702
lnc-PDE7A-2:1	2.93055	0.997432	0.311702	3.19995	0.00137451	0.03655
lnc-ZBTB45-4:1	3.70242	0.997399	0.376485	2.64924	0.00806736	0.0956997
LINC02397:23	2.30319	0.997135	0.340038	2.93242	0.00336327	0.0602151
lnc-FASTKD1-2:1	1.70845	0.996883	0.382912	2.60343	0.00922974	0.101836
lnc-LCP2-5:1	3.19441	0.996758	0.331926	3.00295	0.00267378	0.0535767
lnc-MICAL2-1:4	4.55072	0.996737	0.445609	2.2368	0.0252997	0.170621
lnc-SPAG6-3:1	20.8901	0.996675	0.482047	2.06759	0.038679	0.210104
lnc-SNTG1-11:3	2.0069	0.996608	0.347008	2.872	0.00407881	0.0667829
lnc-IGLL1-1:29	1.57361	0.996562	0.418324	2.38228	0.017206	0.139582
MANCR:23	6.85832	0.996412	0.381876	2.60925	0.00907397	0.100932
LINC00703:1	1.65066	0.996165	0.416755	2.39029	0.0168351	0.138203
lnc-GDF10-3:5	2.55678	0.996126	0.393318	2.53262	0.0113212	0.112776
lnc-RPRM-9:1	2.41193	0.996017	0.3072	3.24224	0.00118594	0.033563
lnc-TBC1D3I-2:1	5.02254	0.995986	0.378935	2.62839	0.0085791	0.098269
lnc-OR4F29-1:18	1.92515	0.995981	0.34059	2.92428	0.00345251	0.0609805
lnc-NPAS4-1:8	2.08086	0.995692	0.372103	2.67585	0.00745397	0.0916616
lnc-SHC3-5:2	2.54468	0.995386	0.434155	2.2927	0.0218653	0.15831
lnc-ADAM21-5:1	4.27935	0.99534	0.335766	2.96438	0.00303289	0.0573728
lnc-MDFIC-2:1	1.81748	0.995335	0.346484	2.87267	0.00407021	0.0667767
LCMT1-AS1:10	5.69362	0.995263	0.371461	2.67932	0.00737726	0.0911711
lnc-SORCS1-12:1	6.62444	0.995145	0.404326	2.46125	0.0138455	0.125308
LINC01663:7	5.47932	0.995046	0.359775	2.76574	0.00567931	0.079333
lnc-PTBP2-12:2	8.5944	0.994825	0.375414	2.64994	0.00805062	0.0955583
STX17-AS1:6	132.926	0.99442	0.502281	1.97981	0.047725	0.233552
lnc-ZNF682-3:4	6.44199	0.994373	0.35858	2.77309	0.00555274	0.0783214
lnc-GPR33-3:1	1.92127	0.994304	0.338373	2.93849	0.00329819	0.0596973
lnc-CAB39L-8:1	26.7386	0.994143	0.487866	2.03774	0.0415763	0.217817
lnc-DAZL-1:3	5.16056	0.994071	0.38628	2.57344	0.0100692	0.106189
MIR583HG:36	8.10125	0.993966	0.390962	2.54236	0.0110107	0.111148
LINC01473:9	141.978	0.993953	0.489312	2.03133	0.0422217	0.219882
MEF2C-AS1:16	3.35044	0.99389	0.353292	2.81322	0.00490475	0.0737266
SMC5-AS1:5	171.877	0.99385	0.530485	1.87348	0.0610027	0.264353
LINC00839:23	16.1573	0.993784	0.454334	2.18734	0.0287175	0.18208
lnc-NETO1-1:23	1.77509	0.993694	0.362062	2.74454	0.00605951	0.0821105
lnc-NAALAD2-3:1	2.38008	0.993214	0.347097	2.86149	0.00421658	0.0683572
lnc-TNFSF4-3:2	203.823	0.993181	0.523929	1.89564	0.0580078	0.257429
lnc-DISP1-8:6	1.61511	0.993088	0.432791	2.29461	0.0217554	0.15787
lnc-POTEF-6:10	26.6726	0.992989	0.470103	2.11228	0.0346625	0.199737
lnc-ARF1-3:5	12.2415	0.992924	0.51011	1.94649	0.0515958	0.242778
L3MBTL4-AS1:3	1.51569	0.992924	0.427929	2.3203	0.0203245	NA
LINC01117:12	5.96351	0.992641	0.391817	2.53343	0.0112952	0.112727
FTX:40	20.691	0.992562	0.513919	1.93136	0.0534388	0.24729
MANCR:26	6.78144	0.992342	0.361335	2.74632	0.00602673	0.081965
lnc-FOXK2-2:5	8.82169	0.991932	0.438924	2.25991	0.0238265	0.1653
LINC01684:20	7.48709	0.991888	0.398419	2.48956	0.0127901	0.120369
lnc-SNAP25-4:1	2.57014	0.99163	0.309289	3.20616	0.00134517	0.0362318
lnc-MTX2-6:4	126.154	0.991565	0.51855	1.91219	0.0558519	0.252644
lnc-NCR3LG1-4:1	5.55582	0.991173	0.334166	2.96611	0.00301593	0.0571197
lnc-TRIQK-2:1	3.77068	0.991022	0.322454	3.07337	0.00211653	0.0466922
MAPK6-DT:11	5.32154	0.990929	0.40185	2.46592	0.0136663	0.124372
lnc-RTP4-4:1	1315.44	0.990833	0.58866	1.6832	0.0923362	0.325804
lnc-PGR-3:6	3.70083	0.990796	0.313032	3.16516	0.00154997	0.0390907
lnc-ATPAF2-2:2	1.73352	0.990599	0.39626	2.49987	0.0124238	0.118813
PLCG1-AS1:7	152.722	0.990561	0.521348	1.9	0.0574331	0.256285
lnc-TSN-14:7	11.5357	0.990465	0.480525	2.06122	0.0392824	0.211821
lnc-WASHC4-2:1	352.065	0.990394	0.546766	1.81137	0.0700838	0.281879
lnc-CBWD5-1:1	14.0728	0.990359	0.416593	2.37728	0.0174407	0.140479
lnc-DPH6-3:1	2.58237	0.990154	0.316978	3.12373	0.00178574	0.0422521
LINC02062:28	9.62058	0.990079	0.400163	2.47419	0.0133539	0.122847
lnc-TBC1D22A-4:13	39.9874	0.989849	0.523148	1.8921	0.0584772	0.258507
lnc-MAP9-6:1	3.41677	0.989394	0.336071	2.94401	0.00323993	0.0592904
lnc-GUCY1A2-1:1	2.79986	0.989269	0.317597	3.11486	0.00184033	0.0430944
lnc-TICRR-6:1	111.086	0.989074	0.546896	1.80852	0.0705251	0.282868
lnc-CNOT2-1:3	12.8245	0.988983	0.425177	2.32605	0.020016	0.150964
lnc-CDH5-4:1	3.76566	0.988867	0.423621	2.33432	0.019579	0.149295
LINC01505:13	3.75975	0.988201	0.341559	2.89321	0.00381327	0.0644562
lnc-DUSP26-3:2	6.90719	0.98819	0.349897	2.82423	0.0047394	0.0728676
lnc-ABT1-3:13	12.314	0.987847	0.405896	2.43374	0.0149436	0.130298
lnc-PRMT6-16:2	20.4721	0.987484	0.477288	2.06895	0.0385508	0.209774
lnc-ZC3H11B-8:1	2.83254	0.986615	0.343383	2.87322	0.00406313	0.0666882
lnc-CYB5D2-4:2	2.45442	0.986609	0.303252	3.25343	0.0011402	0.033242
lnc-FOXD4L5-11:1	2.47165	0.986559	0.315073	3.13121	0.0017409	0.0417526
TEX41:145	3.84395	0.986367	0.345222	2.8572	0.00427402	0.0689394
lnc-SLC35B3-4:1	435.89	0.986032	0.545043	1.80909	0.0704371	0.282697
lnc-ABT1-3:14	28.8639	0.985975	0.470741	2.09452	0.036214	0.20335
SPACA6P-AS:3	3.10051	0.985974	0.372637	2.64594	0.00814647	0.0962537
lnc-ROS1-2:1	1.77289	0.985843	0.351459	2.805	0.00503164	0.0742799
lnc-SLC20A2-1:1	32.8819	0.985487	0.477943	2.06194	0.0392137	0.211588
lnc-HYI-6:1	2.46599	0.985374	0.316573	3.11263	0.00185428	0.0432422
LINC00284:22	1.56667	0.985266	0.415596	2.37073	0.0177529	NA
lnc-CROCC-9:1	1.76116	0.985231	0.343221	2.87055	0.00409763	0.0669138
lnc-BCAT1-4:3	1.75064	0.984737	0.337412	2.9185	0.0035172	0.0616887
lnc-ZDHHC20-6:4	1.5895	0.984509	0.361581	2.72279	0.00647328	0.085152
lnc-FAM9C-6:1	3.39085	0.984493	0.365197	2.69578	0.00702235	0.0889568
lnc-TIMM21-11:1	2.37166	0.984358	0.328499	2.99653	0.00273068	0.0541117
lnc-CEP128-6:1	167.209	0.983789	0.509374	1.93137	0.0534372	0.24729
lnc-HECA-1:8	2.21047	0.983365	0.326519	3.01167	0.00259818	0.0526771
LINC00222:4	2.12411	0.98277	0.322665	3.04579	0.00232068	0.0491489
lnc-LRRC32-6:9	3.215	0.982653	0.406282	2.41865	0.0155783	0.133039
lnc-HLCS-6:1	14.94	0.982518	0.438683	2.2397	0.0251102	0.169922
lnc-HDGFL1-2:4	2.55729	0.982511	0.319165	3.07838	0.00208127	0.0460939
lnc-PTP4A1-4:1	7.58277	0.98243	0.41864	2.34672	0.0189395	0.146706
lnc-ASB15-4:1	1.89227	0.982415	0.33734	2.91224	0.00358846	0.0624136
lnc-DGLUCY-4:2	2.12498	0.981967	0.346125	2.83703	0.00455352	0.0712539
lnc-GSDME-3:3	5.00631	0.981963	0.394724	2.48772	0.0128564	0.120542
lnc-ARHGEF7-7:2	6.07008	0.981717	0.334796	2.93228	0.0033648	0.0602153
lnc-ZNF682-1:1	3.89968	0.981627	0.337655	2.90719	0.00364696	0.0629218
ZFPM2-AS1:13	256.951	0.98159	0.531847	1.84563	0.0649466	0.272005
lnc-HACL1-2:1	2.50199	0.981389	0.31329	3.13253	0.00173307	0.0417185
lnc-SLC25A15-13:1	5.80352	0.981	0.380225	2.58005	0.00987852	0.105029
lnc-ULK4-14:1	7.2437	0.980826	0.511041	1.91927	0.0549501	0.250596
RRS1-AS1:7	5.79797	0.980325	0.382445	2.56331	0.010368	0.107593
lnc-STIM2-12:6	3.93597	0.980199	0.402549	2.43498	0.0148926	0.130138
lnc-SETD7-3:3	599.317	0.980021	0.530086	1.8488	0.064487	0.271157
lnc-LLPH-21:2	1.70672	0.979896	0.458775	2.1359	0.0326879	0.19362
LINC01185:7	2.73036	0.979604	0.327874	2.98775	0.00281041	0.0550837
lnc-ZKSCAN3-3:3	2.80501	0.979524	0.329596	2.97189	0.0029597	0.0566732
lnc-NR2F2-2:4	4.56655	0.979493	0.32267	3.03559	0.00240065	0.0502993
lnc-FBXL7-10:2	2.19626	0.979486	0.379912	2.57819	0.00993181	0.105413
lnc-RPIA-1:1	8.25061	0.979288	0.396095	2.47236	0.0134226	0.123194
LINC01016:10	3.53578	0.979203	0.396199	2.47149	0.013455	0.123335
lnc-CTSV-5:2	35.3729	0.978826	0.472993	2.06943	0.038506	0.209651
lnc-LONP2-11:1	216.229	0.978754	0.548382	1.7848	0.0742932	0.290775
lnc-SLC52A1-2:2	8.45987	0.978732	0.38937	2.51363	0.0119496	0.116268
lnc-MEI4-15:2	2.72011	0.978228	0.344368	2.84065	0.00450222	0.0707476
lnc-KCNE1B-5:1	20.5485	0.978218	0.463912	2.10863	0.0349769	0.200437
lnc-SUGCT-7:1	1.63229	0.978082	0.344321	2.84062	0.00450266	0.0707476
lnc-ACP1-11:1	3.8442	0.97772	0.347828	2.81093	0.00493988	0.073773
lnc-TSN-17:1	6.842	0.977354	0.423505	2.30778	0.0210116	0.154668
lnc-MTRNR2L12-3:4	2.83281	0.977291	0.378064	2.58499	0.00973819	0.104306
lnc-SLC35F5-15:1	12.0948	0.977118	0.411841	2.37256	0.0176652	0.141381
lnc-CES5A-3:12	2.75012	0.977073	0.35552	2.74829	0.00599064	0.0816776
lnc-APBB1IP-1:22	6.58851	0.97698	0.388867	2.51237	0.0119922	0.116485
lnc-PXDN-9:2	6.92277	0.976945	0.413341	2.36353	0.0181016	0.143412
LINC02520:39	2.33225	0.976792	0.463838	2.10589	0.0352137	0.201067
lnc-SERPINA4-3:1	12.5443	0.976786	0.404588	2.41427	0.0157667	0.13358
lnc-MAP1LC3B2-4:7	1.53479	0.976659	0.355136	2.7501	0.0059577	NA
lnc-DHX35-6:1	4.2729	0.976631	0.354983	2.7512	0.0059377	0.0812073
lnc-DHX38-7:1	20.0379	0.976565	0.46237	2.11208	0.0346792	0.199748
KTN1-AS1:15	20.84	0.976413	0.478856	2.03906	0.0414445	0.217608
lnc-NT5DC1-1:4	2.19042	0.976298	0.307119	3.17889	0.00147841	0.0380954
lnc-USP25-6:1	2.60571	0.976201	0.32903	2.9669	0.00300817	0.0570692
lnc-MYL4-2:1	52.4554	0.976071	0.50194	1.9446	0.0518236	0.243265
RFPL1S:5	1.65922	0.976063	0.437122	2.23293	0.0255534	0.171341
lnc-CPEB2-2:6	6.11411	0.975832	0.355354	2.74609	0.00603109	0.081965
lnc-TRAPPC8-1:2	2.09026	0.975737	0.341504	2.85717	0.00427432	0.0689394
lnc-RASGRP1-3:5	398.552	0.97573	0.551275	1.76995	0.0767353	0.295406
lnc-FAM182B-10:1	1.77209	0.975723	0.35184	2.7732	0.00555077	0.0783214
lnc-GPR85-1:1	2.70555	0.975704	0.337666	2.88956	0.00385786	0.0648728
lnc-KIFAP3-2:11	1.63397	0.97569	0.432568	2.25558	0.0240972	0.166363
lnc-SERPINI1-14:1	2.63935	0.975606	0.319196	3.05645	0.00223973	0.0482024
lnc-ANKRD20A4-21:1	2.80347	0.975529	0.327244	2.98104	0.00287268	0.0558674
lnc-AKR1C4-3:1	2.00068	0.975351	0.347142	2.80966	0.00495934	0.0738953
lnc-ZNF649-3:6	2.52998	0.975275	0.315276	3.0934	0.00197879	0.0448266
lnc-ATP12A-1:7	1.89684	0.97518	0.342982	2.84324	0.00446578	0.0705076
lnc-GPBP1-3:4	4.20743	0.975145	0.357074	2.73093	0.00631554	0.0841266
lnc-ATAD1-5:2	1.63227	0.975105	0.411569	2.36924	0.0178246	0.142254
lnc-IRX2-10:3	3.19152	0.974896	0.338523	2.87985	0.00397869	0.066124
lnc-FGFRL1-8:2	3.24766	0.974881	0.299124	3.25912	0.0011176	0.032849
lnc-CCDC102B-2:1	1.86012	0.974674	0.339943	2.86717	0.00414165	0.0675058
lnc-SERINC1-7:1	3.78283	0.974667	0.401352	2.42846	0.0151632	0.131345
lnc-NDFIP2-7:10	3.11391	0.974654	0.314277	3.10126	0.00192702	0.044174
lnc-TMTC3-13:1	3.2727	0.974531	0.477138	2.04245	0.0411067	0.216696
lnc-ACTL7B-8:1	2.47367	0.974501	0.301259	3.23476	0.00121746	0.0342064
lnc-SYT4-6:1	1.85428	0.974469	0.343381	2.83786	0.00454166	0.0711527
lnc-ANGPT2-2:10	1.53867	0.974462	0.423333	2.30188	0.021342	NA
lnc-KRR1-4:12	129.527	0.974384	0.548757	1.77562	0.0757957	0.293702
LINC01135:19	2.1873	0.97427	0.347097	2.80691	0.00500191	0.0740844
lnc-MRPS11-4:2	18.7906	0.973864	0.449781	2.1652	0.0303727	0.186503
LINC00707:10	3.10506	0.973627	0.327635	2.97169	0.0029617	0.0566732
TPM1-AS:7	2.73312	0.973373	0.377589	2.57787	0.00994128	0.105442
LINC01128:93	1.57563	0.973359	0.378527	2.57144	0.0101276	0.106412
LINC01537:1	12.839	0.973339	0.442717	2.19856	0.0279095	0.17899
lnc-CHD1-3:1	18.992	0.973193	0.455627	2.13594	0.0326842	0.19362
lnc-C1GALT1-1:5	2.6547	0.973004	0.298822	3.25613	0.00112941	0.0330733
lnc-DMRTA1-20:1	2.26122	0.972946	0.323857	3.00424	0.00266242	0.0534116
LINC01215:4	1.99091	0.972938	0.341296	2.85072	0.00436206	0.0697454
lnc-C6orf120-5:1	3.49667	0.972889	0.345933	2.81237	0.00491786	0.073773
lnc-GTF2A1-78:2	3.52908	0.972857	0.318719	3.0524	0.00227018	0.0485937
lnc-KCNE1B-2:1	110.355	0.972745	0.497754	1.95427	0.0506697	0.24017
lnc-MGAT1-2:16	3.3786	0.972683	0.324194	3.00031	0.00269704	0.0537549
lnc-ASB1-4:1	7.48598	0.97253	0.411331	2.36435	0.0180617	0.143361
lnc-HLX-3:2	6.96391	0.972455	0.396703	2.45135	0.0142323	0.126861
LINC01609:1	4.59383	0.972445	0.343841	2.82818	0.00468132	0.0724452
LINC00158:4	3.82163	0.97236	0.330947	2.93812	0.00330212	0.0597413
lnc-TOP2B-5:1	7.63856	0.97217	0.435964	2.22993	0.025752	0.172032
EMX2OS:17	5.94321	0.971943	0.417526	2.32786	0.0199195	0.150789
lnc-TRIM45-1:15	5.53596	0.971844	0.39442	2.46398	0.0137402	0.124781
lnc-SRGAP2C-5:2	2.25111	0.97179	0.352363	2.75792	0.00581699	0.0804449
lnc-ZNF80-3:1	13.8789	0.971717	0.417973	2.32483	0.0200809	0.151087
lnc-DAD1-2:27	38.1775	0.971605	0.488976	1.98702	0.0469201	0.23151
SMAD1-AS2:4	3.28714	0.971425	0.324286	2.99558	0.00273921	0.0542204
lnc-TUBGCP6-5:4	1.67756	0.970883	0.436466	2.22442	0.0261205	0.17312
lnc-BMP6-106:140	2.2549	0.970823	0.34293	2.83097	0.00464076	0.0721065
lnc-ATP6V1E2-10:1	8.17295	0.970701	0.420829	2.30664	0.0210747	0.154942
lnc-SLC39A11-7:1	2.81781	0.970675	0.329453	2.94632	0.00321575	0.0590414
lnc-TPBG-10:4	11.8385	0.970616	0.424211	2.28805	0.0221347	0.159139
lnc-SI-5:1	3.9369	0.970485	0.33462	2.90026	0.0037285	0.063648
MIR100HG:80	1.84484	0.970102	0.352542	2.75173	0.00592805	0.0811314
lnc-TENM3-3:3	11.3384	0.96997	0.485193	1.99914	0.045593	0.22813
lnc-TROVE2-3:2	1.94532	0.969886	0.327188	2.96431	0.00303365	0.0573728
lnc-AGAP5-1:25	2.21778	0.969868	0.425738	2.27809	0.0227213	0.161074
lnc-OR4N2-2:1	3.90277	0.969795	0.363808	2.66568	0.00768335	0.0931889
lnc-LRRC4C-10:1	32.4979	0.969645	0.491151	1.97423	0.0483557	0.234993
lnc-GTDC1-21:1	2.45922	0.969437	0.309843	3.1288	0.0017552	0.0419438
lnc-UTP23-9:2	1.87225	0.969334	0.317973	3.04848	0.00230003	0.0490207
lnc-PPP6R2-4:1	1.75059	0.969223	0.367577	2.63679	0.00836943	0.0973836
lnc-TUBA3C-16:2	3.8882	0.96918	0.358671	2.70214	0.00688948	0.0880258
lnc-PRSS23-1:10	212.948	0.968927	0.519421	1.8654	0.0621253	0.266739
lnc-IFNK-5:1	13.8456	0.968668	0.417694	2.31909	0.0203902	0.152287
lnc-XRN2-9:1	4.02518	0.968249	0.332926	2.9083	0.00363405	0.0627931
lnc-NLRC4-6:1	10.0305	0.968214	0.401926	2.40893	0.0159993	0.13473
SH3TC2-DT:44	1.84011	0.968207	0.427218	2.26631	0.0234325	0.163822
LINC01182:1	1.98266	0.96808	0.328976	2.9427	0.0032536	0.0593759
lnc-PDZK1IP1-4:1	119.127	0.96785	0.50816	1.90462	0.0568297	0.254596
lnc-DIAPH2-16:6	11.6558	0.967612	0.429679	2.25194	0.024326	0.167098
lnc-AQP11-1:2	5.713	0.967521	0.350532	2.76015	0.00577756	0.0801795
lnc-FST-6:2	2.32263	0.967419	0.372835	2.59477	0.00946548	0.102974
lnc-ASB4-3:9	18.7494	0.967389	0.480136	2.01482	0.0439235	0.224257
lnc-FBXO11-1:5	8.60224	0.967377	0.400485	2.41551	0.0157132	0.133342
lnc-SLX4IP-35:1	2.05861	0.96723	0.336029	2.87842	0.00399679	0.0662027
lnc-MSANTD4-2:3	1.67847	0.96699	0.354059	2.73116	0.00631122	0.0841266
lnc-QPCT-4:1	26.0176	0.966985	0.526331	1.83722	0.0661774	0.274208
lnc-HIST4H4-1:3	7.11297	0.966673	0.482904	2.00179	0.0453074	0.227565
lnc-CCDC54-9:1	3.50447	0.966582	0.325261	2.97171	0.00296145	0.0566732
lnc-ZNF33B-13:1	2138.95	0.966547	0.56694	1.70485	0.0882227	0.318481
lnc-GPR75-ASB3-4:1	40.2654	0.966385	0.4981	1.94014	0.0523626	0.24491
lnc-BMS1-9:1	25.4212	0.966311	0.459862	2.10131	0.0356141	0.202034
lnc-KLF7-1:21	2.99522	0.966001	0.366919	2.63274	0.00846995	0.0978961
PCAT14:8	12.1325	0.965769	0.418135	2.30971	0.0209042	0.154437
lnc-SLIT2-1:5	8.6231	0.965584	0.395796	2.4396	0.0147035	0.129201
lnc-GAPT-36:2	2.27651	0.965384	0.35752	2.70023	0.00692923	0.0883058
lnc-CHMP2B-1:12	162.181	0.965334	0.500887	1.92725	0.0539483	0.248149
lnc-PRMT6-3:7	2.6148	0.965153	0.300348	3.21345	0.0013115	0.0357626
LINC01301:16	3.11322	0.965029	0.424949	2.27093	0.0231513	0.162985
lnc-VPS26B-1:1	3.55693	0.96465	0.33017	2.92167	0.00348157	0.0612266
lnc-MROH2A-3:1	6.7982	0.964577	0.362058	2.66415	0.00771833	0.0935192
lnc-FOXD4L6-3:1	6.0996	0.964413	0.36036	2.67624	0.00744524	0.091617
lnc-DBX1-6:3	2.08062	0.964381	0.334623	2.88199	0.00395167	0.0659239
lnc-ETS1-6:1	9.80002	0.964258	0.413597	2.3314	0.0197325	0.149922
DHRS4-AS1:13	2.31317	0.964016	0.438341	2.19924	0.0278611	0.178854
ZNF236-DT:14	1.82684	0.964011	0.333494	2.89064	0.00384453	0.0647637
lnc-ABT1-1:3	2.9127	0.963834	0.337902	2.8524	0.00433901	0.0695172
lnc-AMPH-6:2	2.21956	0.963747	0.346923	2.77799	0.00546971	0.0775983
lnc-FTMT-2:13	1.51959	0.963699	0.451887	2.13261	0.0329567	NA
lnc-CYSTM1-1:3	3.08444	0.963682	0.367015	2.62573	0.00864634	0.0986115
lnc-ATP2B1-4:1	3.36987	0.963655	0.329304	2.92634	0.0034298	0.0608018
lnc-RAB37-1:4	7.45079	0.963647	0.40271	2.39291	0.0167155	0.13772
lnc-ERICH1-14:1	3.19664	0.963577	0.316275	3.04665	0.00231411	0.0491094
lnc-MPHOSPH8-16:1	1.79512	0.963481	0.337432	2.85533	0.00429919	0.0691588
lnc-SALL2-2:1	1.83839	0.96343	0.346122	2.7835	0.00537759	0.0771057
lnc-PXDN-3:4	9.05119	0.963353	0.424732	2.26814	0.0233206	0.163568
lnc-TMEM99-5:6	3.63767	0.962881	0.389172	2.47418	0.0133543	0.122847
lnc-PRMT6-17:1	2.71596	0.9625	0.314908	3.05645	0.00223973	0.0482024
lnc-C16orf72-16:1	2.47605	0.962311	0.311562	3.08866	0.0020106	0.0453139
lnc-EDEM3-7:6	1.67218	0.962189	0.416056	2.31264	0.0207422	0.153785
LINC00927:32	1.55746	0.961965	0.388299	2.47738	0.0132351	NA
LINC01979:5	1.60212	0.961849	0.397883	2.41741	0.0156313	0.133228
lnc-NBPF6-2:6	16.7573	0.961844	0.442727	2.17254	0.0298146	0.185154
lnc-C5orf63-1:9	26.1086	0.961801	0.450683	2.13409	0.032835	0.193959
PURPL:38	2.5665	0.961551	0.425436	2.26015	0.0238118	0.165274
lnc-NAA35-7:2	70.9656	0.96153	0.514555	1.86866	0.0616697	0.265762
LINC02246:26	1.5527	0.961404	0.351143	2.73793	0.00618271	NA
lnc-GTPBP4-3:11	2.27362	0.96136	0.374315	2.56832	0.0102194	0.106778
LINC01036:5	9.38718	0.961334	0.374881	2.56437	0.0103362	0.107461
lnc-PSMB11-1:5	4.23731	0.961013	0.345619	2.78055	0.00542662	0.0774021
lnc-FAM84B-15:119	1.86129	0.960993	0.32071	2.99645	0.00273142	0.0541117
lnc-CLN6-1:5	9.6765	0.960887	0.464103	2.07042	0.0384134	0.209523
lnc-MEI4-14:1	2.059	0.960753	0.328925	2.92089	0.00349037	0.0613268
lnc-PRDM9-10:3	1.92015	0.960592	0.322452	2.97902	0.00289168	0.0559977
lnc-IRS2-5:1	131.84	0.960575	0.516746	1.85889	0.0630425	0.268726
LINC01494:5	5.39849	0.960483	0.544223	1.76487	0.0775855	0.297283
CPS1-IT1:1	1.74725	0.960407	0.331586	2.89641	0.00377464	0.0641041
ZKSCAN2-DT:12	21.4867	0.960333	0.502016	1.91295	0.0557542	0.252467
lnc-C6orf201-2:8	19.74	0.960219	0.451098	2.12863	0.0332852	0.195511
lnc-PRR11-4:1	2.30511	0.960087	0.341375	2.81242	0.0049171	0.073773
lnc-PLS1-6:2	7.91937	0.959941	0.383445	2.50347	0.0122983	0.118002
LINC01285:11	9.49169	0.959881	0.406321	2.36237	0.0181585	0.143719
lnc-ODF1-6:1	93.9324	0.959797	0.510301	1.88084	0.0599933	0.262043
TMCC1-AS1:8	32.7436	0.959377	0.503609	1.905	0.0567795	0.254555
lnc-TSHZ2-9:1	3.43948	0.959325	0.326757	2.93589	0.00332588	0.0598976
lnc-SETD6-20:1	169.404	0.959208	0.541526	1.77131	0.0765099	0.295091
lnc-NPHP3-ACAD11-1:3	2.28588	0.959045	0.324289	2.95737	0.00310272	0.057855
LINC00379:8	2.29635	0.959008	0.352949	2.71713	0.00658505	0.0859448
lnc-PPIE-1:4	5.26927	0.958989	0.393008	2.44013	0.0146822	0.129071
lnc-F13A1-2:2	1.55953	0.958886	0.389666	2.46079	0.0138633	NA
lnc-ARHGAP28-10:11	1.51419	0.958629	0.390443	2.45524	0.0140792	NA
lnc-FAM168A-2:3	9.34682	0.958191	0.4548	2.10684	0.0351315	0.200932
LINC02357:6	1.65392	0.957755	0.350954	2.729	0.00635263	0.0842926
lnc-SPATA31A7-15:1	1.64504	0.957649	0.349436	2.74056	0.00613354	0.0828278
lnc-RGMA-19:3	11.7392	0.957613	0.408415	2.34471	0.019042	0.147069
lnc-POTEF-6:2	4.08897	0.957516	0.445103	2.15122	0.0314585	0.189871
lnc-SFT2D3-1:2	4.60709	0.957509	0.429125	2.2313	0.025661	0.171693
lnc-GALNT15-1:1	6.15257	0.957354	0.362413	2.64161	0.00825132	0.0967521
LINC02328:59	5.15129	0.957347	0.367621	2.60417	0.00920977	0.1017
lnc-DNAH6-14:1	4.08536	0.956804	0.348318	2.74692	0.0060157	0.08188
lnc-C6orf201-9:4	3.86511	0.95669	0.339733	2.81601	0.00486248	0.073533
lnc-SP110-8:5	166.876	0.956644	0.545184	1.75472	0.0793075	0.300844
lnc-BOD1L1-1:1	19.2355	0.956407	0.447792	2.13583	0.0326936	0.19362
lnc-KHDC3L-7:1	316.242	0.956015	0.537048	1.78013	0.075055	0.292376
lnc-BTN3A2-3:1	1.66288	0.955991	0.347113	2.75412	0.00588503	0.0808778
lnc-PARPBP-1:1	2.80904	0.955509	0.309812	3.08415	0.00204132	0.0456323
lnc-MBP-11:1	2.16517	0.955313	0.341878	2.79431	0.00520113	0.0755403
lnc-SPRY1-11:34	10.0407	0.955286	0.44059	2.16819	0.0301439	0.18612
lnc-AMN1-2:7	2.16529	0.955225	0.456549	2.09227	0.0364143	0.203954
lnc-SNN-1:5	8.12398	0.954882	0.44027	2.16885	0.0300938	0.186062
lnc-GPR39-13:1	12.5319	0.954693	0.412763	2.31293	0.0207265	0.153755
lnc-AFG1L-4:2	4.41263	0.954574	0.353797	2.69808	0.00697401	0.0886162
lnc-ZNF33A-2:7	4.56138	0.954571	0.374389	2.54968	0.0107822	0.10999
lnc-PDLIM5-2:1	8.34823	0.954511	0.394991	2.41654	0.0156689	0.133228
lnc-AK3-5:2	10.8185	0.954498	0.424894	2.24644	0.0246761	0.168266
lnc-ZNF326-2:1	2.64481	0.953957	0.320288	2.97844	0.00289722	0.0560369
lnc-UTS2-8:1	3.96456	0.953881	0.36426	2.61868	0.00882712	0.0996976
lnc-PPM1D-1:7	12.784	0.95385	0.447819	2.12999	0.0331725	0.195199
lnc-NBPF9-6:1	1.92906	0.953569	0.361044	2.64114	0.00826264	0.0968072
lnc-ERI1-11:9	3.07969	0.953511	0.299416	3.18456	0.00144972	0.0377053
lnc-MKRN1-9:1	3.10326	0.953383	0.305967	3.11597	0.00183339	0.0429574
ZFPM2-AS1:14	6.98479	0.953164	0.549851	1.73349	0.0830078	0.308063
LINC02365:14	54.8845	0.953096	0.501706	1.89971	0.0574711	0.256368
lnc-POTEI-2:11	9.42805	0.95295	0.413401	2.30515	0.0211582	0.155243
lnc-NEUROD1-2:2	2.2256	0.952862	0.337111	2.82655	0.00470521	0.0725784
lnc-STAG1-7:1	2.30243	0.952659	0.334992	2.84383	0.00445751	0.0705076
lnc-CASC10-3:1	1.59211	0.952582	0.348299	2.73495	0.00623889	0.0835669
lnc-HTR4-1:5	1.71794	0.952539	0.370501	2.57095	0.0101421	0.106427
lnc-USP17L1-4:1	1.90978	0.952475	0.320588	2.97103	0.00296804	0.0566732
lnc-RGS3-4:4	8.80474	0.952243	0.439274	2.16777	0.0301765	0.186188
lnc-FZD1-2:8	8.17526	0.951997	0.420036	2.26646	0.023423	0.163822
lnc-CTDSP2-2:10	2.15159	0.951908	0.33761	2.81955	0.00480912	0.0732516
lnc-CNBD1-4:13	3.49054	0.951841	0.423383	2.24818	0.0245648	0.16801
lnc-GOLGA4-4:3	4.84095	0.951739	0.371715	2.5604	0.0104553	0.108074
lnc-CCSER1-2:2	1.92206	0.951494	0.331033	2.87432	0.00404896	0.0664963
lnc-RTL9-6:1	39.0659	0.950601	0.491483	1.93415	0.053095	0.246461
lnc-TUBA3C-16:1	314.514	0.950529	0.532059	1.78651	0.0740167	0.290306
lnc-RGPD8-2:1	9.25057	0.950498	0.382241	2.48665	0.0128953	0.120729
lnc-OR51B4-5:2	2.69478	0.950416	0.321273	2.95828	0.00309357	0.0578435
lnc-GTDC1-27:2	8.07752	0.950375	0.387169	2.45467	0.0141013	0.126379
lnc-AMIGO2-4:1	41.247	0.950121	0.494972	1.91954	0.0549156	0.250496
lnc-PRDX6-3:1	3.51523	0.95007	0.302708	3.13857	0.00169773	0.041141
lnc-STIM2-12:4	7.86916	0.949975	0.44436	2.13785	0.0325288	0.19325
lnc-TSHZ2-18:1	2.95329	0.949855	0.329934	2.87892	0.00399036	0.0662027
lnc-GALC-9:4	2.62695	0.949835	0.301078	3.15478	0.00160618	0.039912
lnc-SLC30A7-2:17	2.14196	0.949809	0.330453	2.87426	0.00404976	0.0664963
lnc-LMNTD1-1:2	5.66749	0.949702	0.387693	2.44962	0.0143006	0.127184
MIR155HG:7	5.07014	0.949579	0.460995	2.05985	0.039413	0.212287
lnc-NBPF1-2:2	1.73101	0.949293	0.382851	2.47954	0.0131554	0.122135
lnc-OR4F21-5:4	2.55129	0.94929	0.387118	2.45219	0.0141988	0.126676
lnc-RWDD3-5:22	15.9776	0.949025	0.483958	1.96096	0.0498833	0.238411
LINC00906:1	1.83565	0.948891	0.379183	2.50246	0.0123333	0.118204
LINC02343:18	3.11434	0.948632	0.337658	2.80944	0.00496273	0.0738953
lnc-RBM11-10:1	2.37165	0.948432	0.32107	2.95397	0.00313714	0.0581369
lnc-WDR26-1:4	7.97146	0.948245	0.449065	2.1116	0.0347209	0.199866
lnc-SEPT14-6:1	180.725	0.94824	0.525386	1.80485	0.0710987	0.283974
lnc-SLCO3A1-6:1	2.77904	0.94814	0.345785	2.742	0.00610672	0.0826065
lnc-SREK1-5:1	2.2857	0.948013	0.326421	2.90426	0.00368118	0.0631443
lnc-KCNRG-2:2	4.16222	0.947947	0.356884	2.65618	0.00790312	0.0948015
lnc-VN1R4-3:1	3.6089	0.947916	0.346683	2.73424	0.00625238	0.0836346
LINC01336:8	7.00529	0.94787	0.412705	2.29673	0.0216343	0.157424
lnc-LDLRAD1-3:1	125.116	0.947718	0.528512	1.79318	0.0729441	0.28809
lnc-NMU-3:4	10.5354	0.947676	0.437184	2.16768	0.0301831	0.186188
lnc-KLF7-2:2	11.6628	0.94761	0.447855	2.11589	0.0343544	0.198537
lnc-SYPL2-2:4	14.1852	0.947486	0.464284	2.04075	0.0412758	0.217154
lnc-TRIM45-1:8	11.9266	0.947391	0.518908	1.82574	0.0678896	0.277906
lnc-HSD11B1-4:4	1.6405	0.947227	0.39835	2.37787	0.0174128	0.140399
LINC00333:4	13.0529	0.947219	0.420295	2.2537	0.024215	0.166624
lnc-CDH16-1:2	16.8934	0.947194	0.468388	2.02224	0.0431512	0.222327
LINC00458:15	1.90539	0.946658	0.34156	2.77157	0.00557869	0.0785198
lnc-MAP1LC3B-1:10	1.61518	0.946533	0.43061	2.19812	0.0279405	0.179073
MANCR:27	4.27907	0.946504	0.367293	2.57698	0.00996689	0.105559
lnc-ERLEC1-4:1	3.2166	0.946502	0.325395	2.90878	0.00362845	0.0627823
lnc-MBOAT1-9:1	2.49642	0.946381	0.308692	3.06578	0.00217104	0.0475184
FLG-AS1:20	3.65809	0.946173	0.357304	2.64809	0.00809487	0.0958809
lnc-ACO1-11:2	1.97597	0.946094	0.321873	2.93934	0.00328916	0.0596049
lnc-IRS1-2:7	8.50641	0.945734	0.414432	2.282	0.0224892	0.160375
LINC00882:35	2.3745	0.945674	0.319709	2.95792	0.00309719	0.057855
lnc-LRRC52-2:1	2.28398	0.945521	0.354657	2.66601	0.00767564	0.0931573
lnc-EFEMP1-3:3	305.689	0.945293	0.523788	1.80473	0.0711176	0.28399
SMC2-AS1:10	9.59208	0.944859	0.451996	2.09041	0.0365808	0.204366
lnc-CXorf51A-17:1	2.74193	0.94479	0.324993	2.90711	0.00364785	0.0629218
lnc-DCAF12L2-2:1	73.1363	0.94477	0.518397	1.82248	0.0683818	0.278769
lnc-HDDC2-15:1	2.20713	0.944702	0.321109	2.942	0.00326104	0.0594041
lnc-ZNF680-39:2	2.57631	0.944382	0.386804	2.4415	0.0146264	0.128743
lnc-DHX37-19:1	2.4475	0.94432	0.31892	2.96099	0.00306652	0.0576041
lnc-NUTM1-11:5	6.13182	0.944246	0.362878	2.6021	0.0092654	0.102087
lnc-DIP2A-7:1	128.494	0.944158	0.53654	1.75972	0.0784561	0.299166
lnc-EMC2-6:1	4.59768	0.944105	0.351578	2.68533	0.00724577	0.0905059
lnc-ITGA2-3:1	35.1449	0.944087	0.507815	1.85912	0.0630108	0.268644
lnc-SYT16-67:9	2.74956	0.943957	0.393584	2.39836	0.0164685	0.136763
lnc-RAP1GDS1-3:9	2.06778	0.943764	0.422205	2.23532	0.0253961	0.170868
ZRANB2-AS2:48	13.8435	0.943266	0.416428	2.26513	0.0235044	0.16414
lnc-CNNM1-1:2	1.87503	0.943113	0.411583	2.29143	0.0219388	0.158313
lnc-FAN1-4:1	1.98963	0.943012	0.335088	2.81422	0.00488961	0.0737266
MAP3K20-AS1:19	6.55929	0.942708	0.387298	2.43407	0.0149302	0.130234
lnc-VAV3-11:1	25.8818	0.942707	0.469325	2.00865	0.0445748	0.22593
lnc-FCHO2-3:1	4.09645	0.942366	0.323775	2.91055	0.0036079	0.0625596
lnc-KIAA0391-3:1	3.94131	0.942183	0.343785	2.74062	0.00613242	0.0828278
lnc-CLEC3A-2:2	2.74115	0.942172	0.32474	2.90131	0.00371603	0.0635172
lnc-CARMIL1-6:2	5.86855	0.942036	0.389571	2.41814	0.0156001	0.133123
RAB11B-AS1:7	10.8489	0.941888	0.483774	1.94696	0.0515395	0.242581
lnc-NAV1-9:5	4.16031	0.941685	0.34554	2.72525	0.00642524	0.0848779
lnc-TAS2R43-1:1	2.28792	0.941609	0.343652	2.74	0.00614384	0.0828649
lnc-DMRTA1-25:2	2.75064	0.941396	0.33878	2.77878	0.00545632	0.0775983
lnc-SAMD12-3:1	2.38273	0.94109	0.309723	3.03849	0.00237764	0.050029
lnc-MTUS2-8:1	82.8521	0.940989	0.522588	1.80063	0.0717608	0.285612
lnc-TOM1L1-8:1	2.82089	0.940776	0.347108	2.71033	0.00672163	0.0866638
lnc-ATOX1-4:1	16.3568	0.940731	0.428332	2.19627	0.0280729	0.17966
lnc-C15orf53-7:1	2.57159	0.940636	0.352249	2.67037	0.0075767	0.092425
lnc-ZNF727-7:2	11.6836	0.940393	0.442142	2.1269	0.033428	0.195954
lnc-PASK-3:1	3.43058	0.940111	0.320247	2.93558	0.00332924	0.0599309
OSTM1-AS1:2	3.04283	0.940066	0.359221	2.61695	0.00887183	0.0998398
lnc-TERF1-3:1	2.13082	0.939937	0.332063	2.8306	0.00464606	0.0721134
lnc-PGR-4:2	16.4419	0.939882	0.417905	2.24903	0.0245104	0.167812
lnc-SLC9C2-3:1	17.0158	0.939851	0.468396	2.00653	0.0447996	0.226447
LINC01488:6	1.5718	0.93976	0.374464	2.50961	0.0120864	0.116913
lnc-BTG2-2:5	3.23411	0.93971	0.354451	2.65117	0.00802137	0.0954972
lnc-FOXD4L5-22:3	3.82793	0.939698	0.362956	2.58902	0.00962502	0.10372
lnc-FPGT-5:1	1.89053	0.939518	0.334417	2.80942	0.00496306	0.0738953
lnc-CEMP1-4:1	1.73707	0.939483	0.35177	2.67073	0.00756866	0.0923553
lnc-KHDRBS3-6:1	2.41932	0.939237	0.319361	2.94099	0.00327169	0.0594349
lnc-THOC3-3:2	1.88901	0.939204	0.349943	2.68387	0.00727744	0.0906761
NR2F2-AS1:29	29.9842	0.939191	0.479105	1.96031	0.0499601	0.238549
lnc-NOL4-6:1	3.9533	0.938792	0.35063	2.67744	0.00741864	0.0914258
lnc-SLC35G3-1:8	4.36974	0.938554	0.352421	2.66316	0.00774108	0.0937089
lnc-ANXA2R-1:6	8.97521	0.938392	0.441181	2.127	0.0334203	0.195954
lnc-NR4A2-7:1	27.4138	0.938234	0.480393	1.95305	0.0508131	0.240649
lnc-KIAA1328-2:2	2.70983	0.93806	0.324333	2.89228	0.00382462	0.0645927
lnc-ANKRD33B-15:2	2.9482	0.9378	0.346577	2.70589	0.00681214	0.0875458
lnc-PDZD7-3:4	9.71739	0.937754	0.483103	1.94111	0.0522455	0.244654
lnc-CCNB1IP1-3:1	2.26345	0.937525	0.304546	3.07844	0.00208089	0.0460939
lnc-EXOC2-28:1	2.23311	0.937388	0.318602	2.94219	0.00325904	0.0593957
ZNF433-AS1:37	16.0771	0.937058	0.459673	2.03853	0.0414968	0.217817
LINC00910:19	3.24553	0.936723	0.477638	1.96116	0.0498608	0.238341
lnc-LLPH-21:4	6.98314	0.936668	0.542851	1.72546	0.0844449	0.311034
lnc-ART3-1:1	1.49681	0.936477	0.389205	2.40613	0.0161227	NA
LINC02363:18	1.62323	0.936452	0.371397	2.52143	0.011688	0.114816
LINC00683:3	55.5318	0.936414	0.48969	1.91226	0.0558432	0.25264
lnc-ZFAND5-5:2	5.10308	0.93584	0.341559	2.73991	0.00614564	0.0828649
LINC02346:8	1.7201	0.935726	0.359075	2.60593	0.0091625	0.101416
lnc-TRIM41-4:10	2.66429	0.935679	0.350535	2.66929	0.00760114	0.0926946
lnc-SPATA31A6-14:1	2.3792	0.935311	0.309413	3.02286	0.00250401	0.051592
lnc-EMP2-3:2	8.56601	0.93511	0.390378	2.3954	0.0166023	0.137328
TMEM51-AS1:3	1.57469	0.935056	0.394098	2.37265	0.0176609	0.141381
lnc-AAGAB-1:29	2.80505	0.935029	0.311261	3.00401	0.00266449	0.0534259
lnc-RNF182-3:1	2.05757	0.934998	0.320685	2.91563	0.00354972	0.0620406
lnc-RPRM-3:2	2.64888	0.934938	0.340637	2.74468	0.00605704	0.0821105
lnc-NTRK2-7:2	27.4761	0.934646	0.545086	1.71467	0.0864049	0.315114
lnc-VCAM1-1:2	2.18497	0.934432	0.346184	2.69924	0.00694991	0.0884556
lnc-HOMER1-8:1	2.53747	0.934172	0.309273	3.02054	0.00252324	0.0519343
lnc-ZNF674-4:1	27.1818	0.934095	0.458836	2.03579	0.0417714	0.218485
lnc-QRSL1-2:3	1.89811	0.934063	0.361211	2.58592	0.00971196	0.104084
CASC15:20	2.55682	0.934031	0.321019	2.90958	0.00361917	0.0627275
lnc-CIT-11:3	9.19432	0.934028	0.528475	1.7674	0.0771606	0.296411
KCNQ1OT1:8	623.318	0.933996	0.536459	1.74104	0.0816765	0.30533
lnc-NUDCD2-2:10	70.7408	0.93394	0.493194	1.89366	0.0582708	0.257969
lnc-UNC13C-7:1	2.0902	0.933923	0.314153	2.97283	0.00295071	0.05667
LINC01473:10	23.2386	0.933694	0.458955	2.03439	0.0419121	0.21899
LINC02511:6	2.54143	0.933168	0.331099	2.81839	0.00482647	0.073288
lnc-ICA1-3:5	16.2149	0.932813	0.429789	2.1704	0.0299769	0.185726
lnc-HNRNPLL-1:1	2.47105	0.932683	0.327804	2.84525	0.00443766	0.0704425
lnc-CYS1-1:9	3.23461	0.932572	0.402052	2.31953	0.0203663	0.152251
lnc-SLC17A6-3:1	2.5843	0.932506	0.301996	3.08781	0.00201636	0.0453588
LINC00661:24	3.87063	0.932427	0.403244	2.31232	0.0207602	0.153835
FILNC1:17	2.07743	0.932354	0.319742	2.91595	0.00354603	0.0620297
LINC00964:21	1.67471	0.932342	0.380083	2.45299	0.0141674	0.126608
lnc-SENP6-4:1	1.98519	0.932198	0.324219	2.87521	0.00403762	0.0664963
lnc-ERG-9:4	2.47063	0.932028	0.343426	2.71391	0.0066494	0.0862941
lnc-CEP126-2:1	1.95099	0.931964	0.349219	2.66871	0.00761428	0.0927692
lnc-ZNF703-2:3	21.1072	0.931861	0.444105	2.09829	0.0358797	0.202506
lnc-RBM12B-2:4	18.2689	0.931635	0.505006	1.8448	0.0650667	0.272233
lnc-ERCC6L2-2:5	5.88202	0.931563	0.406418	2.29213	0.0218981	0.158313
lnc-EOMES-3:1	36.7394	0.931465	0.454352	2.0501	0.0403551	0.214648
lnc-LTBP1-4:1	2.23505	0.931443	0.349186	2.66747	0.00764244	0.0930109
lnc-FRG2-14:3	177.57	0.931389	0.514303	1.81097	0.0701449	0.282062
lnc-SLC2A12-12:3	6.89753	0.931287	0.369053	2.52345	0.011621	0.114479
lnc-ARFGEF2-2:4	2.81347	0.931096	0.433457	2.14807	0.0317083	0.190671
lnc-IL17RA-36:2	4.43022	0.930817	0.410753	2.26612	0.0234438	0.163822
lnc-YTHDF3-11:1	112.68	0.930662	0.510512	1.823	0.0683038	0.278634
lnc-TP53TG3D-2:1	271.297	0.930419	0.51973	1.7902	0.073422	0.289199
lnc-TAS2R40-1:1	10.3468	0.930324	0.386547	2.40675	0.0160951	0.135045
lnc-POTEF-6:3	10.2539	0.930281	0.458807	2.02761	0.0426002	0.220731
lnc-KANTR-23:9	1039.42	0.930192	0.555526	1.67444	0.0940451	0.328702
lnc-CAPN9-4:1	3.53977	0.930165	0.354912	2.62083	0.00877152	0.0993813
SNHG18:11	3.83804	0.930131	0.349619	2.66041	0.00780453	0.0942466
lnc-GNG4-4:2	3.0182	0.929772	0.3232	2.87677	0.00401767	0.0664697
PLCE1-AS1:10	5.54451	0.929698	0.488785	1.90206	0.0571634	0.255418
lnc-NT5DC1-4:3	3.67986	0.929601	0.348522	2.66726	0.00764717	0.0930109
lnc-CDH18-17:4	41.8767	0.92959	0.508132	1.82942	0.0673361	0.276764
lnc-ETV1-5:1	3.50028	0.929536	0.345226	2.69254	0.00709095	0.0895032
lnc-RNASE1-1:2	2.18208	0.929497	0.313937	2.96077	0.0030687	0.0576041
lnc-LYPD6-12:1	3.98662	0.929321	0.361886	2.56799	0.0102289	0.10685
lnc-CHTF8-4:1	2.19414	0.92931	0.32418	2.86665	0.00414846	0.067557
lnc-SERINC1-3:1	2.61872	0.929161	0.316341	2.93721	0.00331178	0.0597608
lnc-LYPD6-2:8	498.264	0.928855	0.522748	1.77687	0.0755896	0.293349
lnc-POTED-17:1	4.02549	0.928828	0.368443	2.52095	0.0117037	0.114894
lnc-MRPS6-4:1	2.58045	0.928747	0.323579	2.87023	0.0041017	0.066933
LINC02476:20	76.9621	0.928684	0.50979	1.8217	0.0685005	0.279092
SUCLG2-AS1:14	427.915	0.928673	0.550578	1.68672	0.0916565	0.324743
AQP4-AS1:13	14.7736	0.928662	0.404713	2.29462	0.0217548	0.15787
lnc-GINS1-12:1	2.01212	0.928459	0.316506	2.93346	0.00335206	0.0601231
lnc-ODF2L-1:2	3.33635	0.928442	0.37699	2.46277	0.0137867	0.124999
lnc-NTRK3-2:4	217.507	0.928361	0.504219	1.84119	0.0655941	0.272994
KAZN-AS1:7	1.64665	0.92833	0.351603	2.64028	0.00828382	0.0969256
lnc-MIB2-1:8	1.72693	0.928272	0.376139	2.4679	0.0135909	0.123933
lnc-MAST4-6:4	2.18457	0.928256	0.318917	2.91065	0.00360674	0.0625596
lnc-RALGAPA2-2:2	2.38529	0.927468	0.32677	2.83829	0.00453561	0.0711141
lnc-RAP1A-1:1	2.15564	0.927255	0.319896	2.89861	0.0037482	0.0638387
lnc-ALG14-9:1	2.14997	0.927232	0.344925	2.68821	0.00718358	0.0901554
lnc-WASHC5-6:2	1.97839	0.927217	0.328078	2.82621	0.0047102	0.0725828
lnc-AADAT-8:1	67.5282	0.926844	0.475827	1.94786	0.0514319	0.242455
lnc-ASPH-5:3	2.33239	0.926727	0.437451	2.11847	0.0341351	0.198066
FRG1-DT:22	16.0325	0.926658	0.496725	1.86553	0.0621066	0.266708
LINC01949:5	29.2804	0.926567	0.504334	1.83721	0.0661792	0.274208
lnc-ADAMTS15-2:4	37.7471	0.925983	0.478755	1.93415	0.0530951	0.246461
lnc-ZNF676-4:1	4.12647	0.925929	0.354442	2.61236	0.00899205	0.100359
lnc-CCDC93-4:4	6.574	0.925743	0.411375	2.25036	0.024426	0.167441
lnc-SCG3-4:1	2.29707	0.925588	0.312622	2.96073	0.00306914	0.0576041
lnc-LYPD8-1:9	11.264	0.925493	0.400764	2.30932	0.0209256	0.154463
lnc-MMRN1-12:22	1.55531	0.925431	0.371726	2.48955	0.0127904	NA
lnc-SERP2-6:1	2.65983	0.925324	0.317558	2.91387	0.00356974	0.062278
lnc-FAM95C-1:1	1.68283	0.925319	0.348023	2.65879	0.0078422	0.0943872
lnc-TMBIM4-6:2	1.57252	0.925098	0.397113	2.32956	0.0198294	0.150363
lnc-CDKL3-2:8	354.864	0.925062	0.560238	1.65119	0.0986989	0.336429
lnc-ZCCHC17-17:2	6.18497	0.925043	0.41019	2.25516	0.0241235	0.166418
lnc-TLR4-3:1	3.21475	0.92504	0.337934	2.73734	0.00619375	0.0831466
lnc-PRDX6-5:1	13.8585	0.924848	0.438014	2.11146	0.034733	0.199906
lnc-PFKP-35:1	1.95368	0.924555	0.317857	2.90872	0.00362914	0.0627823
lnc-CBWD5-5:1	12.6653	0.92449	0.427261	2.16376	0.0304829	0.18696
lnc-FOXQ1-21:1	2.53668	0.924417	0.327099	2.82611	0.00471172	0.0725828
lnc-KIAA0040-4:1	4.858	0.924299	0.327323	2.82381	0.00474562	0.0729117
lnc-LGALSL-7:1	2.40575	0.924269	0.353801	2.6124	0.00899102	0.100359
lnc-RAB11FIP5-2:1	10.9141	0.924269	0.404172	2.28682	0.0222061	0.159279
lnc-GREB1-14:1	42.3348	0.924265	0.49033	1.88498	0.0594321	0.260909
lnc-RTTN-7:1	6.54994	0.924071	0.400056	2.30985	0.0208963	0.154412
lnc-ZNF267-1:3	1.8189	0.92393	0.357602	2.58368	0.00977524	0.104433
lnc-DIS3-2:1	2.09521	0.923822	0.327244	2.82304	0.00475713	0.0729177
lnc-HDDC2-5:15	9.74302	0.923808	0.389745	2.37029	0.0177742	0.142011
lnc-SOCS2-8:1	2.57861	0.923667	0.311542	2.96482	0.00302857	0.0573316
LINC02085:8	1.97561	0.9236	0.321168	2.87575	0.00403069	0.0664963
lnc-ANKRD30BL-7:2	16.7855	0.923505	0.452412	2.04129	0.0412218	0.217043
lnc-ZNF536-8:5	5.60282	0.923466	0.485613	1.90165	0.057217	0.255581
lnc-GPR158-4:2	66.5912	0.923384	0.498163	1.85358	0.0637993	0.269958
lnc-VPREB1-7:14	19.7466	0.923114	0.451084	2.04644	0.0407135	0.215552
lnc-ALDH1A1-11:1	2.67626	0.92299	0.31274	2.9513	0.00316435	0.0585042
lnc-OR4F4-4:1	1.45981	0.922924	0.389412	2.37005	0.0177859	NA
FAM230B:10	1.81026	0.922905	0.335761	2.74869	0.00598333	0.0816342
lnc-KLF15-2:5	2.30841	0.922778	0.306021	3.0154	0.00256638	0.0524263
LINC02057:4	2.6883	0.922717	0.344137	2.68125	0.00733486	0.0909043
lnc-TMEM238L-16:5	2.55527	0.922685	0.339323	2.71919	0.00654415	0.0856011
lnc-CHSY1-5:18	1.46015	0.922544	0.378111	2.43987	0.0146923	NA
lnc-CDCA7-1:5	6.64495	0.922393	0.391556	2.35571	0.0184874	0.145055
lnc-C9orf92-2:1	1.96307	0.922044	0.315253	2.92477	0.0034471	0.0609177
LINC00960:14	3.05375	0.921943	0.31202	2.95476	0.00312917	0.058111
lnc-ABCC12-2:1	4.61693	0.921922	0.35811	2.57441	0.0100413	0.105979
lnc-ZNF280B-46:1	17.9534	0.921858	0.456763	2.01824	0.0435661	0.223349
LINC02246:27	2.93194	0.921588	0.347054	2.65546	0.00792013	0.094967
lnc-FOXD1-4:2	2.70802	0.921535	0.308273	2.98935	0.00279572	0.0548634
lnc-AMN1-1:5	6.60355	0.921516	0.378402	2.43528	0.0148803	0.130138
lnc-DLK1-35:135	2.88089	0.921449	0.328583	2.80431	0.00504246	0.0743256
lnc-LYZL1-7:1	3.30673	0.921362	0.320071	2.87862	0.0039942	0.0662027
MAGI2-AS3:71	1.62389	0.921268	0.432574	2.12973	0.0331935	0.195257
lnc-SYCP1-4:1	2.28184	0.921218	0.342356	2.69082	0.00712775	0.0898185
LINC00205:26	2.35193	0.921215	0.414237	2.22388	0.0261563	0.173228
lnc-SPATA13-4:2	3.89329	0.921201	0.327249	2.81499	0.0048779	0.0737099
lnc-SEL1L3-2:1	3.15319	0.921175	0.31911	2.8867	0.00389301	0.0652751
lnc-ZPLD1-8:1	58.1347	0.9211	0.485414	1.89755	0.0577549	0.257068
lnc-MFSD8-6:6	71.6408	0.921056	0.479582	1.92054	0.05479	0.250211
lnc-MOG-1:2	2.12109	0.920733	0.327744	2.80931	0.00496478	0.0738953
LINC00665:11	2.08911	0.920699	0.422375	2.17981	0.0292713	0.183739
lnc-RAB6D-9:1	2.428	0.920649	0.312872	2.94257	0.00325495	0.0593759
lnc-C1QTNF1-8:3	4.29939	0.920286	0.388745	2.36733	0.0179172	0.142717
APCDD1L-DT:37	2.81097	0.920035	0.402224	2.28737	0.0221744	0.159242
lnc-ESR2-3:7	3.48144	0.92002	0.467155	1.96941	0.0489062	0.236537
lnc-RUBCN-7:1	6.24196	0.919765	0.403183	2.28126	0.0225332	0.160528
LINC02237:19	1.67246	0.919682	0.330349	2.78397	0.00536977	0.0770574
lnc-CCDC59-8:4	1.94557	0.919555	0.321521	2.86001	0.00423623	0.0685916
lnc-COL21A1-9:2	3.43217	0.919434	0.335217	2.7428	0.00609172	0.0824598
lnc-ZNF705E-1:1	2.80908	0.919053	0.327826	2.80347	0.00505552	0.0743797
lnc-CPNE8-5:1	2.14766	0.918994	0.317228	2.89695	0.00376806	0.0640575
lnc-LRRC3B-1:2	1.93534	0.918872	0.327589	2.80495	0.00503242	0.0742799
lnc-GULP1-5:1	154.07	0.918827	0.521031	1.76348	0.0778198	0.297731
lnc-CYP2B6-1:1	12.1813	0.918489	0.408575	2.24803	0.0245742	0.168018
lnc-GRIP2-4:1	6.67999	0.918465	0.459021	2.00092	0.0454007	0.227786
lnc-SENP6-3:13	15.1909	0.918423	0.430339	2.13418	0.0328276	0.193955
TAPT1-AS1:16	2.41452	0.918347	0.35378	2.59581	0.00943674	0.102913
lnc-PCED1B-5:17	11.3722	0.917844	0.416036	2.20616	0.0273725	0.177715
lnc-FAM71E1-2:5	22.069	0.917826	0.543722	1.68804	0.091403	0.324302
lnc-CWH43-4:1	9.48008	0.917587	0.438116	2.09439	0.0362251	0.203383
ZNF252P-AS1:6	2.79589	0.917574	0.329188	2.78738	0.0053136	0.0765565
lnc-HDAC9-10:4	3.75251	0.917356	0.345691	2.65368	0.00796182	0.0952366
lnc-NTF3-4:1	2.24612	0.917282	0.30561	3.00147	0.00268676	0.0537083
LINC01114:2	2.02129	0.91727	0.310906	2.95032	0.00317447	0.058568
lnc-TRIM43-2:3	2.42055	0.917151	0.318823	2.87668	0.00401887	0.0664697
L3MBTL4-AS1:2	2.93185	0.916992	0.367244	2.49696	0.0125264	0.119305
lnc-NUDCD2-2:9	76.0539	0.916965	0.498606	1.83906	0.0659069	0.273657
lnc-KCNJ15-3:4	8.93033	0.916844	0.445302	2.05893	0.0395012	0.212502
lnc-GSN-2:5	80.3457	0.916778	0.474987	1.93011	0.0535931	0.247446
lnc-ZNF416-1:2	2.01631	0.916768	0.310378	2.95372	0.0031397	0.0581571
lnc-LIPI-12:1	3.27043	0.916673	0.341298	2.68584	0.00723472	0.0904248
SP2-AS1:23	10.7245	0.916394	0.488354	1.87649	0.0605875	0.263418
lnc-CENPN-1:1	1.90458	0.916279	0.332444	2.75619	0.00584786	0.080586
lnc-BEX3-1:1	1.80663	0.916193	0.340872	2.6878	0.00719253	0.0902106
lnc-IRAK4-5:2	2.96017	0.915872	0.327566	2.79599	0.0051741	0.0753134
lnc-TP53TG3-16:1	2.76539	0.915716	0.347603	2.63437	0.00842932	0.0976484
lnc-STX6-6:8	4.88837	0.915412	0.4394	2.08332	0.0372218	0.2058
LINC00665:22	7.94045	0.915022	0.446218	2.05062	0.0403044	0.214579
lnc-SPATA31A7-13:5	8.79693	0.914999	0.415287	2.20329	0.0275742	0.177959
GMDS-DT:122	2.88314	0.914992	0.457941	1.99806	0.0457104	0.228385
lnc-SLITRK6-13:1	2.58341	0.914739	0.352456	2.59533	0.00945006	0.102913
lnc-MYNN-9:1	2.52045	0.914691	0.329516	2.77586	0.00550552	0.0779329
lnc-SLC22A25-1:1	2.38482	0.914232	0.318011	2.87484	0.0040423	0.0664963
lnc-ESR2-1:2	3.81755	0.914163	0.3356	2.72396	0.00645035	0.0849633
lnc-SERP1-4:6	1.65744	0.91415	0.435371	2.0997	0.0357549	0.202235
lnc-HAND2-4:1	41.4043	0.91405	0.502214	1.82004	0.0687529	0.279489
lnc-LYPLAL1-7:1	2.67173	0.913864	0.322999	2.82931	0.00466482	0.0723102
lnc-TNN-3:2	2.3039	0.913632	0.346389	2.63759	0.00834982	0.0972738
lnc-TMEM30B-1:10	4.50505	0.91331	0.390571	2.3384	0.0193666	0.148362
lnc-USP9Y-11:1	7.1212	0.913082	0.361213	2.52782	0.0114774	0.113743
lnc-PATL2-8:2	2.29349	0.91269	0.355957	2.56405	0.010346	0.107505
LINC00927:55	6.2124	0.912616	0.366861	2.48763	0.0128596	0.120542
lnc-RNF145-6:1	1.88035	0.912578	0.324391	2.8132	0.00490506	0.0737266
lnc-ALB-1:6	4.69915	0.912456	0.403045	2.2639	0.02358	0.164286
lnc-CD38-9:1	664.292	0.912286	0.546667	1.66882	0.095154	0.330237
lnc-LRCH1-10:1	2.35827	0.9121	0.320098	2.84944	0.00437967	0.0699299
lnc-WNT16-7:1	4.54256	0.911952	0.32361	2.81806	0.0048315	0.073288
LINC02177:20	15.3697	0.911826	0.490858	1.85762	0.0632231	0.269268
lnc-C12orf50-7:1	22.1208	0.911255	0.451822	2.01685	0.0437114	0.22376
lnc-IGSF11-5:4	8.26953	0.911173	0.413099	2.2057	0.0274048	0.177823
lnc-FRRS1L-1:1	5.33458	0.910973	0.342737	2.65794	0.00786202	0.0945269
GMDS-DT:79	387.869	0.910915	0.537963	1.69327	0.090405	0.322213
lnc-NBDY-3:1	39.8118	0.910653	0.490703	1.85581	0.0634801	0.269534
lnc-GATA4-2:2	2.99501	0.910513	0.345865	2.63256	0.00847434	0.097911
lnc-TSPAN14-3:1	39.6614	0.910452	0.536673	1.69647	0.089796	0.321407
lnc-CLCN3-9:1	4.68704	0.910231	0.338405	2.68977	0.00715019	0.0899357
lnc-GHR-1:1	2.98675	0.909939	0.303821	2.99499	0.00274458	0.0542629
lnc-TMLHE-6:1	58.9731	0.909873	0.50948	1.78588	0.0741179	0.290467
lnc-TIGD4-1:1	17.28	0.909673	0.490512	1.85454	0.0636624	0.269852
LINC00565:7	1.64087	0.909666	0.378812	2.40137	0.016334	0.136201
lnc-PLGLB1-4:1	2.98646	0.909306	0.327854	2.77351	0.00554554	0.0782757
GCC2-AS1:2	1.96624	0.909303	0.357123	2.54619	0.0108906	0.110634
MIR99AHG:104	4.10207	0.909276	0.383591	2.37043	0.0177673	0.141985
LINC01515:32	2.17603	0.909206	0.323958	2.80656	0.0050074	0.0740844
LINC00458:16	1.91166	0.909149	0.322649	2.81776	0.00483596	0.073288
lnc-LINC02203-16:1	12.0059	0.909127	0.416709	2.18168	0.0291329	0.183422
MIR31HG:7	12.7485	0.909089	0.448742	2.02586	0.0427789	0.221181
lnc-FDPS-1:1	5.41012	0.909076	0.34701	2.61974	0.00879976	0.0995874
lnc-LIN28B-10:8	4.94169	0.908908	0.388949	2.33683	0.019448	0.148795
ADAMTS19-AS1:4	3.66384	0.908886	0.414846	2.1909	0.0284589	0.18102
lnc-C9orf84-1:1	51.3742	0.908884	0.515697	1.76244	0.0779951	0.298165
LINC01814:9	131.697	0.908703	0.50731	1.79122	0.0732579	0.288727
lnc-PYURF-3:10	2.95356	0.908638	0.378813	2.39865	0.0164557	0.136729
lnc-LARGE1-1:4	3.92639	0.908577	0.345171	2.63225	0.00848216	0.097911
lnc-EIPR1-8:2	2.34326	0.908456	0.306935	2.95976	0.00307877	0.0576212
lnc-TIGD2-5:4	2.11378	0.908284	0.318201	2.85444	0.00431129	0.069213
lnc-WIF1-6:5	4.1143	0.908252	0.418375	2.17091	0.0299382	0.185615
lnc-PLCB1-7:2	3.19774	0.908183	0.32644	2.78208	0.00540112	0.077172
lnc-HNRNPA2B1-9:1	64.6616	0.907811	0.547297	1.65872	0.0971728	0.334
lnc-TFEC-5:2	12.463	0.907809	0.404193	2.24598	0.0247055	0.16842
lnc-TLK1-6:1	3.32368	0.907696	0.399938	2.26959	0.0232324	0.163221
lnc-CCDC196-3:1	2.15918	0.90759	0.322111	2.81763	0.00483793	0.073288
lnc-FITM2-5:1	3.804	0.907132	0.328812	2.75881	0.00580117	0.0803104
lnc-RHBDD1-6:2	1.67662	0.907084	0.390762	2.32132	0.0202694	0.151871
lnc-HS6ST1-8:1	7.80431	0.906989	0.38771	2.33935	0.0193173	0.148263
lnc-DHX36-7:1	1.58573	0.906965	0.353744	2.5639	0.0103504	0.107523
lnc-RMND1-2:1	24.4973	0.906694	0.452758	2.0026	0.0452201	0.227316
LINC01780:15	8.36965	0.906642	0.379491	2.3891	0.0168897	0.138367
TMEM161B-AS1:55	186.003	0.906525	0.511052	1.77384	0.076089	0.294446
lnc-NUTM2E-1:8	1.67144	0.906436	0.382907	2.36725	0.0179209	0.142717
lnc-SPATA31A6-16:1	2.13422	0.906317	0.322451	2.81071	0.00494323	0.073773
lnc-OR4F21-1:8	13.318	0.906267	0.433767	2.0893	0.0366811	0.204581
lnc-PDGFA-13:2	1.63759	0.905918	0.342669	2.64371	0.00820034	0.0965898
LINC01152:14	4.41387	0.905605	0.415969	2.1771	0.0294732	0.184538
lnc-NECAB1-1:1	4.90275	0.905081	0.371711	2.43491	0.0148957	0.130138
lnc-AKAP6-1:1	4.15897	0.905064	0.334999	2.70169	0.00689878	0.0880755
LINC01812:13	4.89693	0.904994	0.352322	2.56866	0.0102093	0.106757
lnc-ETS2-8:5	1.86385	0.904945	0.370023	2.44564	0.0144594	0.127935
lnc-PRKCQ-2:2	1.82519	0.904598	0.353892	2.55614	0.010584	0.10878
lnc-OR6C70-2:1	130.526	0.904555	0.490837	1.84288	0.0653465	0.272579
lnc-C5orf58-1:1	1.83821	0.904554	0.322154	2.80783	0.00498758	0.07404
lnc-IL17RA-36:13	49.7299	0.904464	0.488166	1.85278	0.0639141	0.27012
lnc-NMI-1:1	2.75115	0.904312	0.336085	2.69072	0.00712979	0.0898185
[truncated: 63,538 more rows]
