# Supplementary material for: Transcriptomic study reveals lncRNA-mediated downregulation of innate immune and inflammatory response in the SARS-CoV-2 vaccination breakthrough infections
Source: Front Immunol. 2022 Nov 18;13:1035111. doi: 10.3389/fimmu.2022.1035111 (PMC9716354; doi:10.3389/fimmu.2022.1035111)
Supplement: Supplementary Table S3 — Differential expression of mRNAs between VBT and unvaccinated. [file Table_3.xlsx]

## Sheet: Sheet1
Supplementary Table S3
Differentially expressed mRNAs between VBT and Unvaccinated
	baseMean	log2FoldChange	lfcSE	stat	pvalue	padj	Gene
ENSG00000162747.12	14.0371	-3.22766	0.425663	-7.58268	3.38e-14	2.88e-10	FCGR3B
ENSG00000163464.8	11.992	-3.26048	0.426083	-7.65221	1.98e-14	2.88e-10	CXCR1
ENSG00000116741.8	15.1409	-2.66824	0.363527	-7.33986	2.14e-13	9.09e-10	RGS2
ENSG00000125538.12	38.0484	-3.4805	0.472788	-7.36165	1.82e-13	9.09e-10	IL1B
ENSG00000269028.3	156835	4.67469	0.68594	6.81502	9.43e-12	3.21e-08	MTRNR2L12
ENSG00000255823.5	40559.1	4.50476	0.683879	6.58706	4.49e-11	1.27e-07	MTRNR2L8
ENSG00000173535.15	5.11243	-2.10729	0.325305	-6.47789	9.3e-11	2.26e-07	TNFRSF10C
ENSG00000073756.13	17.2697	-2.68924	0.425742	-6.31658	2.67e-10	5.69e-07	PTGS2
ENSG00000081237.20	32.2817	-3.06041	0.48777	-6.27428	3.51e-10	6.64e-07	PTPRC
ENSG00000155926.14	11.6704	-2.66104	0.43151	-6.16681	6.97e-10	1.19e-06	SLA
ENSG00000159388.6	23.0372	-2.63996	0.435203	-6.06604	1.31e-09	1.59e-06	BTG2
ENSG00000184557.4	16.9348	-2.34103	0.385565	-6.07168	1.27e-09	1.59e-06	SOCS3
ENSG00000196954.14	11.2172	-2.50694	0.411739	-6.08866	1.14e-09	1.59e-06	CASP4
ENSG00000204287.14	26.1209	-3.08722	0.507046	-6.08863	1.14e-09	1.59e-06	HLA-DRA
ENSG00000143226.15	20.5811	-2.58902	0.429607	-6.02648	1.68e-09	1.9e-06	FCGR2A
ENSG00000180871.8	14.1914	-2.38357	0.397132	-6.00196	1.95e-09	2.07e-06	CXCR2
ENSG00000137642.13	27.0392	-2.41872	0.407283	-5.93867	2.87e-09	2.72e-06	SORL1
ENSG00000174718.12	27.7501	-2.80144	0.471027	-5.9475	2.72e-09	2.72e-06	RESF1
ENSG00000123689.6	13.8527	-2.53431	0.431061	-5.87924	4.12e-09	3.69e-06	G0S2
ENSG00000183148.7	7.47793	1.956	0.334602	5.84573	5.04e-09	4.29e-06	ANKRD20A2P
ENSG00000116701.15	17.4703	-2.607	0.447104	-5.83085	5.51e-09	4.47e-06	NCF2
ENSG00000151726.15	34.835	-2.80605	0.482269	-5.81843	5.94e-09	4.59e-06	ACSL1
ENSG00000263639.7	8.20492	-2.37596	0.409994	-5.79511	6.83e-09	5.05e-06	MSMB
ENSG00000273802.3	3.14081	-1.96089	0.338977	-5.78473	7.26e-09	5.15e-06	#N/A
ENSG00000189067.14	33.8387	-2.64578	0.458445	-5.77119	7.87e-09	5.36e-06	LITAF
ENSG00000270672.1	7575.48	4.01628	0.700887	5.73028	1e-08	6.56e-06	MTRNR2L6
ENSG00000136167.15	53.2937	-2.90511	0.50898	-5.7077	1.15e-08	7.21e-06	LCP1
ENSG00000160593.19	4.84179	-2.04686	0.362599	-5.64497	1.65e-08	1e-05	JAML
ENSG00000131171.13	2.92499	-1.93588	0.343921	-5.62885	1.81e-08	1.05e-05	SH3BGRL
ENSG00000146278.11	8.67345	-2.00667	0.35747	-5.61355	1.98e-08	1.05e-05	PNRC1
ENSG00000163421.9	3.68091	-2.03657	0.362244	-5.62211	1.89e-08	1.05e-05	PROK2
ENSG00000170525.21	16.7847	-2.15881	0.384492	-5.61472	1.97e-08	1.05e-05	PFKFB3
ENSG00000187837.4	6.55614	-1.99521	0.356787	-5.59217	2.24e-08	1.16e-05	H1-2
ENSG00000163563.8	7.13324	-2.13807	0.383391	-5.57673	2.45e-08	1.23e-05	MNDA
ENSG00000112303.14	9.62116	-2.33608	0.42133	-5.54452	2.95e-08	1.43e-05	VNN2
ENSG00000101336.18	6.69928	-1.89102	0.345027	-5.48077	4.23e-08	2e-05	HCK
ENSG00000198604.11	11.2192	-2.19052	0.401137	-5.46078	4.74e-08	2.18e-05	BAZ1A
ENSG00000214279.13	22.0669	1.81986	0.334149	5.44625	5.14e-08	2.3e-05	SCART1
ENSG00000100055.21	6.36286	-2.00934	0.369586	-5.43674	5.43e-08	2.37e-05	CYTH4
ENSG00000170458.15	4.13712	-1.94797	0.361999	-5.38115	7.4e-08	3.15e-05	#N/A
ENSG00000117676.14	5.39215	-1.67554	0.31174	-5.37481	7.67e-08	3.18e-05	RPS6KA1
ENSG00000163565.20	14.9569	-2.27681	0.424092	-5.36867	7.93e-08	3.21e-05	#N/A
ENSG00000027697.16	8.99514	-2.05616	0.384376	-5.34934	8.83e-08	3.34e-05	#N/A
ENSG00000099985.4	13.5032	-2.28348	0.426641	-5.35222	8.69e-08	3.34e-05	OSM
ENSG00000183629.14	3.1997	1.8984	0.3546	5.35365	8.62e-08	3.34e-05	#N/A
ENSG00000143119.14	14.0132	-2.41745	0.454042	-5.32429	1.01e-07	3.75e-05	CD53
ENSG00000143669.15	14.9004	-2.20061	0.415548	-5.29568	1.19e-07	4.29e-05	#N/A
ENSG00000059804.16	27.0098	-2.44425	0.462149	-5.28888	1.23e-07	4.36e-05	SLC2A3
ENSG00000174444.15	31.0059	-2.22961	0.423779	-5.26126	1.43e-07	4.97e-05	RPL4
ENSG00000100201.23	21.5226	-2.2204	0.422516	-5.25519	1.48e-07	5.03e-05	DDX17
ENSG00000091317.8	8.9411	-1.95812	0.373223	-5.2465	1.55e-07	5.17e-05	CMTM6
ENSG00000125753.14	8.93191	-1.82545	0.349545	-5.22235	1.77e-07	5.5e-05	VASP
ENSG00000135842.17	18.1742	-1.74747	0.334682	-5.22128	1.78e-07	5.5e-05	NIBAN1
ENSG00000143195.13	5.61125	1.21744	0.232927	5.22673	1.73e-07	5.5e-05	ILDR2
ENSG00000159128.16	7.06368	-1.99343	0.381084	-5.23096	1.69e-07	5.5e-05	#N/A
ENSG00000076662.10	4.04383	-1.6101	0.308831	-5.21353	1.85e-07	5.63e-05	ICAM3
ENSG00000116679.16	16.5529	-1.90055	0.365059	-5.20615	1.93e-07	5.75e-05	IVNS1ABP
ENSG00000081138.14	9.5052	1.26113	0.243541	5.17829	2.24e-07	6.57e-05	CDH7
ENSG00000111679.17	5.27716	-1.64027	0.317322	-5.16912	2.35e-07	6.67e-05	PTPN6
ENSG00000111913.20	15.3791	-2.04885	0.396153	-5.17188	2.32e-07	6.67e-05	RIPOR2
ENSG00000119535.18	15.6993	-2.08164	0.40561	-5.1321	2.87e-07	7.67e-05	CSF3R
ENSG00000163682.17	33.164	-2.13826	0.416711	-5.13127	2.88e-07	7.67e-05	RPL9
ENSG00000171863.15	18.1795	-2.05598	0.400376	-5.13512	2.82e-07	7.67e-05	RPS7
ENSG00000256618.3	17917.8	3.72913	0.72683	5.13067	2.89e-07	7.67e-05	MTRNR2L1
ENSG00000171049.9	10.0458	-1.99231	0.389122	-5.12003	3.05e-07	7.99e-05	FPR2
ENSG00000197405.8	11.8154	-1.92626	0.378094	-5.09465	3.49e-07	9e-05	C5AR1
ENSG00000100504.17	5.99447	-1.68387	0.331164	-5.08472	3.68e-07	9.35e-05	PYGL
ENSG00000198736.13	3.90169	-1.76052	0.346622	-5.07909	3.79e-07	9.49e-05	#N/A
ENSG00000186788.14	3.28662	2.04062	0.403255	5.06038	4.18e-07	0.000103149	#N/A
ENSG00000186723.4	88.8937	1.91075	0.378741	5.04501	4.53e-07	0.0001102	OR10H1
ENSG00000078618.23	9.42468	-1.76608	0.350454	-5.03942	4.67e-07	0.000111868	#N/A
ENSG00000012779.12	4.21802	-1.66086	0.330305	-5.02827	4.95e-07	0.000116928	#N/A
ENSG00000169760.18	5.19014	1.30614	0.260559	5.01283	5.36e-07	0.00012498	#N/A
ENSG00000203747.12	6.12986	-1.76853	0.354285	-4.99181	5.98e-07	0.000134072	FCGR3A
ENSG00000254087.8	23.9929	-2.11838	0.424042	-4.99568	5.86e-07	0.000134072	LYN
ENSG00000256045.3	2430.34	3.62397	0.726023	4.99153	5.99e-07	0.000134072	MTRNR2L10
ENSG00000137076.21	15.1974	-1.88618	0.378403	-4.98458	6.21e-07	0.000137177	TLN1
ENSG00000165071.15	4.48804	-1.84321	0.37131	-4.96406	6.9e-07	0.000150547	TMEM71
ENSG00000265972.6	54.0787	-2.38557	0.480845	-4.96121	7.01e-07	0.000150842	TXNIP
ENSG00000111348.9	14.352	-2.02889	0.409433	-4.95536	7.22e-07	0.000153506	ARHGDIB
ENSG00000230453.10	8.12088	1.35518	0.273674	4.95182	7.35e-07	0.0001544	#N/A
ENSG00000133872.14	8.74784	-1.81976	0.368372	-4.93999	7.81e-07	0.000160109	SARAF
ENSG00000169180.12	12.9863	-1.7755	0.359404	-4.94011	7.81e-07	0.000160109	XPO6
ENSG00000197249.14	14.7952	-1.99731	0.405213	-4.92905	8.26e-07	0.000167328	SERPINA1
ENSG00000118181.11	16.6125	-2.10704	0.428981	-4.91172	9.03e-07	0.000180664	RPS25
ENSG00000257335.8	8.93066	-1.74838	0.35619	-4.90857	9.17e-07	0.000181459	MGAM
ENSG00000129083.13	5.83855	-1.76552	0.36091	-4.89185	9.99e-07	0.000190922	COPB1
ENSG00000138675.17	10.2871	1.37786	0.281564	4.89359	9.9e-07	0.000190922	#N/A
ENSG00000175820.4	9.07423	1.32591	0.270821	4.89588	9.79e-07	0.000190922	CCDC168
ENSG00000012660.14	6.91505	-1.76132	0.361287	-4.87513	1.09e-06	0.000198879	ELOVL5
ENSG00000143384.14	41.6563	-2.27523	0.46637	-4.8786	1.07e-06	0.000198879	MCL1
ENSG00000180596.8	4.20058	-1.67292	0.343121	-4.87561	1.08e-06	0.000198879	#N/A
ENSG00000182782.8	10.4095	-1.8468	0.378799	-4.87541	1.09e-06	0.000198879	HCAR2
ENSG00000134686.20	6.44187	-1.40075	0.287995	-4.86381	1.15e-06	0.000208368	#N/A
ENSG00000077097.16	7.1148	-1.66961	0.343432	-4.86156	1.16e-06	0.000208533	#N/A
ENSG00000163660.12	15.2859	-2.19597	0.451955	-4.85883	1.18e-06	0.000209228	CCNL1
ENSG00000152932.8	3.66762	1.25003	0.257774	4.84933	1.24e-06	0.000210714	RAB3C
ENSG00000166845.15	3.33303	1.35943	0.280312	4.8497	1.24e-06	0.000210714	C18orf54
ENSG00000173757.10	6.9657	-1.48166	0.305538	-4.84936	1.24e-06	0.000210714	STAT5B
ENSG00000174607.11	15.6943	1.39573	0.287787	4.84987	1.24e-06	0.000210714	UGT8
ENSG00000122861.16	14.5879	-2.28052	0.471199	-4.83982	1.3e-06	0.000218872	PLAU
ENSG00000184588.18	12.8043	-2.05974	0.425812	-4.8372	1.32e-06	0.000219598	PDE4B
ENSG00000103479.17	6.64371	-1.71673	0.355258	-4.83233	1.35e-06	0.000222851	RBL2
ENSG00000147416.11	13.7502	-1.90709	0.395269	-4.82477	1.4e-06	0.000229245	ATP6V1B2
ENSG00000110693.19	4.04378	1.37208	0.284504	4.82271	1.42e-06	0.000229428	#N/A
ENSG00000100316.16	39.7059	-2.14754	0.44614	-4.81359	1.48e-06	0.000236397	RPL3
ENSG00000102879.17	4.96122	-1.52983	0.317882	-4.81258	1.49e-06	0.000236397	#N/A
ENSG00000155307.19	9.98557	-2.07068	0.430396	-4.81111	1.5e-06	0.000236397	SAMSN1
ENSG00000159322.18	3.69034	-1.52457	0.317404	-4.80326	1.56e-06	0.000243611	#N/A
ENSG00000143815.15	4.57595	-1.52775	0.31875	-4.79294	1.64e-06	0.000254148	LBR
ENSG00000203710.12	9.75269	-1.84173	0.385715	-4.77484	1.8e-06	0.000275606	CR1
ENSG00000143207.21	5.19139	-1.59575	0.334354	-4.77264	1.82e-06	0.000275794	COP1
ENSG00000149534.9	3.94244	1.21035	0.253682	4.77111	1.83e-06	0.000275794	MS4A2
ENSG00000156535.15	4.29729	1.10641	0.232357	4.76167	1.92e-06	0.000286478	CD109
ENSG00000023330.15	4.10653	-1.52163	0.3202	-4.75211	2.01e-06	0.000287085	ALAS1
ENSG00000123349.15	7.91751	-1.83077	0.385353	-4.75088	2.03e-06	0.000287085	PFDN5
ENSG00000133639.6	17.2598	-2.04074	0.428836	-4.7588	1.95e-06	0.000287085	BTG1
ENSG00000152402.11	5.02052	1.24951	0.262853	4.75365	2e-06	0.000287085	GUCY1A2
ENSG00000162511.8	17.1702	-2.19527	0.461941	-4.75227	2.01e-06	0.000287085	LAPTM5
ENSG00000196126.12	10.618	-1.84886	0.389059	-4.75212	2.01e-06	0.000287085	#N/A
ENSG00000058799.15	2.70501	-1.67301	0.352922	-4.74047	2.13e-06	0.000299745	YIPF1
ENSG00000095015.6	7.82551	-1.52916	0.323303	-4.7298	2.25e-06	0.000305827	MAP3K1
ENSG00000101596.17	15.5667	-1.89856	0.40104	-4.7341	2.2e-06	0.000305827	#N/A
ENSG00000135636.15	7.29663	-1.51728	0.320629	-4.7322	2.22e-06	0.000305827	#N/A
ENSG00000233087.8	3.73918	1.37907	0.291544	4.73022	2.24e-06	0.000305827	#N/A
ENSG00000024048.11	8.89641	-1.72402	0.365108	-4.72194	2.34e-06	0.000315362	UBR2
ENSG00000104047.15	6.01502	1.14158	0.242136	4.71463	2.42e-06	0.000323092	DTWD1
ENSG00000171988.20	25.8308	-2.12856	0.451559	-4.71381	2.43e-06	0.000323092	#N/A
ENSG00000057608.17	9.53032	-1.64205	0.34951	-4.69816	2.63e-06	0.000338129	GDI2
ENSG00000087365.16	6.19726	-1.49468	0.318239	-4.69671	2.64e-06	0.000338129	SF3B2
ENSG00000182022.18	8.06361	-1.5813	0.336623	-4.69753	2.63e-06	0.000338129	CHST15
ENSG00000198918.8	18.4395	-2.09881	0.446763	-4.69783	2.63e-06	0.000338129	RPL39
ENSG00000266412.6	15.9774	-1.73887	0.37016	-4.69761	2.63e-06	0.000338129	NCOA4
ENSG00000136051.15	4.84393	-1.71895	0.36642	-4.69119	2.72e-06	0.000342245	WASHC4
ENSG00000203663.4	32.3192	1.48065	0.315521	4.6927	2.7e-06	0.000342245	OR2L2
ENSG00000256222.3	85.3219	2.92723	0.624511	4.68724	2.77e-06	0.000346349	MTRNR2L3
ENSG00000144118.14	6.63275	-1.45169	0.310143	-4.68073	2.86e-06	0.000354921	RALB
ENSG00000026508.21	22.2727	-2.00232	0.428087	-4.67736	2.91e-06	0.000357787	#N/A
ENSG00000114942.14	10.4179	-1.74576	0.373336	-4.67611	2.92e-06	0.000357787	EEF1B2
ENSG00000154997.9	6.97947	1.3614	0.291831	4.66504	3.09e-06	0.000374903	SEPTIN14
ENSG00000176299.5	3.20354	1.3959	0.299372	4.66276	3.12e-06	0.000376384	OR4M1
ENSG00000100348.10	3.06925	-1.31568	0.282478	-4.65764	3.2e-06	0.000381805	TXN2
ENSG00000241878.12	3.75493	-1.28087	0.275047	-4.65692	3.21e-06	0.000381805	#N/A
ENSG00000165762.3	4.79204	1.35559	0.291238	4.65457	3.25e-06	0.000383493	OR4K2
ENSG00000107099.18	8.80026	-1.70775	0.367011	-4.65313	3.27e-06	0.000383524	#N/A
ENSG00000163739.5	9.33276	-2.13768	0.459643	-4.65073	3.31e-06	0.000385361	CXCL1
ENSG00000142347.19	6.99843	-1.50409	0.323578	-4.64832	3.35e-06	0.00038724	MYO1F
ENSG00000204628.12	23.9082	-1.78503	0.384575	-4.64158	3.46e-06	0.000397384	RACK1
ENSG00000101972.20	8.48289	-1.54058	0.332368	-4.63516	3.57e-06	0.000399184	#N/A
ENSG00000131914.11	5.51736	1.29415	0.279029	4.63805	3.52e-06	0.000399184	LIN28A
ENSG00000132471.12	5.16993	-1.26023	0.271887	-4.63513	3.57e-06	0.000399184	WBP2
ENSG00000226288.3	3.98909	1.20955	0.260936	4.63542	3.56e-06	0.000399184	#N/A
ENSG00000288640.1	3.24739	-1.82722	0.394523	-4.63147	3.63e-06	0.000403651	AC005192.1
ENSG00000129353.15	7.56307	-1.47462	0.318509	-4.62976	3.66e-06	0.000404363	SLC44A2
ENSG00000135414.10	6.17109	1.03844	0.224599	4.62355	3.77e-06	0.000413972	GDF11
ENSG00000143947.15	26.3904	-2.06474	0.447224	-4.6168	3.9e-06	0.000424935	RPS27A
ENSG00000204701.3	3.58821	1.32169	0.286452	4.61401	3.95e-06	0.000427933	OR2J3
ENSG00000266094.8	10.6316	-1.59387	0.3457	-4.61055	4.02e-06	0.000432353	RASSF5
ENSG00000118564.15	7.72139	-1.55364	0.337081	-4.60909	4.04e-06	0.000432676	FBXL5
ENSG00000083067.24	6.02426	1.15846	0.251908	4.59875	4.25e-06	0.000451868	TRPM3
ENSG00000169896.18	4.80991	-1.40173	0.305005	-4.59576	4.31e-06	0.000455546	ITGAM
ENSG00000152127.9	8.48604	-1.39708	0.304635	-4.58607	4.52e-06	0.000465632	MGAT5
ENSG00000178033.6	3.83005	1.16258	0.253432	4.58733	4.49e-06	0.000465632	CALHM5
ENSG00000198046.13	3.23224	1.2549	0.273569	4.58713	4.49e-06	0.000465632	#N/A
ENSG00000204967.12	95.48	1.68808	0.367817	4.58946	4.44e-06	0.000465632	PCDHA4
ENSG00000022277.13	5.365	-1.4951	0.326419	-4.5803	4.64e-06	0.000474302	RTF2
ENSG00000151746.15	5.7123	1.06323	0.232226	4.57844	4.68e-06	0.000474302	BICD1
ENSG00000165566.13	6.04649	1.08613	0.237185	4.57925	4.67e-06	0.000474302	AMER2
ENSG00000136536.15	8.37037	-1.65764	0.362395	-4.57412	4.78e-06	0.000476177	MARCHF7
ENSG00000147065.17	16.3	-1.66724	0.364473	-4.57439	4.78e-06	0.000476177	MSN
ENSG00000171051.9	12.1761	-1.82894	0.399863	-4.57391	4.79e-06	0.000476177	FPR1
ENSG00000165409.18	12.7219	1.29252	0.282968	4.56774	4.93e-06	0.00048757	TSHR
ENSG00000172053.18	5.97635	-1.63536	0.358293	-4.56432	5.01e-06	0.000492717	QARS1
ENSG00000152558.15	11.1846	-1.8965	0.41576	-4.56153	5.08e-06	0.000493134	TMEM123
ENSG00000196268.12	36.452	1.40093	0.307138	4.56124	5.09e-06	0.000493134	ZNF493
ENSG00000258989.1	59.2852	1.81468	0.39791	4.56053	5.1e-06	0.000493134	AL355916.3
ENSG00000140749.9	6.68909	-1.71641	0.376586	-4.55782	5.17e-06	0.000495952	IGSF6
ENSG00000273136.8	6.36233	-1.52508	0.334671	-4.55696	5.19e-06	0.000495952	#N/A
ENSG00000108946.16	15.071	-1.57656	0.34678	-4.54627	5.46e-06	0.000505958	#N/A
ENSG00000125772.14	13.9433	-1.80086	0.395885	-4.54895	5.39e-06	0.000505958	GPCPD1
ENSG00000169429.12	201.152	-2.77493	0.610218	-4.54744	5.43e-06	0.000505958	#N/A
ENSG00000177600.9	12.6015	-1.82719	0.401494	-4.55098	5.34e-06	0.000505958	RPLP2
ENSG00000215817.8	3.45409	1.18284	0.260051	4.54849	5.4e-06	0.000505958	#N/A
ENSG00000255398.3	12.0227	-1.83187	0.402981	-4.54579	5.47e-06	0.000505958	HCAR3
ENSG00000070081.18	6.14287	-1.64689	0.362393	-4.54449	5.51e-06	0.000506334	#N/A
ENSG00000185650.10	12.5843	-1.51912	0.334414	-4.54261	5.56e-06	0.000508112	ZFP36L1
ENSG00000005981.13	3.80122	1.18095	0.26023	4.53812	5.68e-06	0.00051355	ASB4
ENSG00000137161.18	3.10529	-1.31195	0.289036	-4.53907	5.65e-06	0.00051355	#N/A
ENSG00000180304.14	4.48342	-1.24526	0.274629	-4.53434	5.78e-06	0.000520048	OAZ2
ENSG00000069431.14	231.74	1.71602	0.37874	4.53087	5.87e-06	0.00052313	#N/A
ENSG00000124126.14	11.7668	-1.61514	0.35643	-4.53144	5.86e-06	0.00052313	PREX1
ENSG00000172146.4	91.0079	1.7433	0.384933	4.52884	5.93e-06	0.00052543	#N/A
ENSG00000126262.5	6.72395	-1.57648	0.34844	-4.52439	6.06e-06	0.000533828	FFAR2
ENSG00000137880.6	2.35368	-1.56148	0.345352	-4.52142	6.14e-06	0.000538587	GCHFR
ENSG00000131236.18	25.0368	-1.86377	0.412449	-4.51879	6.22e-06	0.000539763	CAP1
ENSG00000152818.19	20.1395	-1.94722	0.430907	-4.51889	6.22e-06	0.000539763	#N/A
ENSG00000059728.11	45.4263	-2.16936	0.480648	-4.5134	6.38e-06	0.000539886	MXD1
ENSG00000167552.15	11.969	-1.73523	0.384412	-4.51399	6.36e-06	0.000539886	TUBA1A
ENSG00000183775.11	5.18783	1.11207	0.246242	4.51619	6.3e-06	0.000539886	KCTD16
ENSG00000231389.8	10.7192	-1.84676	0.40912	-4.51398	6.36e-06	0.000539886	#N/A
ENSG00000254772.10	31.042	-2.06609	0.457593	-4.51512	6.33e-06	0.000539886	EEF1G
ENSG00000136881.12	11.2552	1.36303	0.302178	4.51069	6.46e-06	0.000541442	BAAT
ENSG00000147403.18	30.391	-1.83607	0.406998	-4.51125	6.44e-06	0.000541442	RPL10
ENSG00000024526.17	3.89146	1.31631	0.292111	4.5062	6.6e-06	0.000543575	DEPDC1
ENSG00000107854.6	7.47592	-1.52071	0.337521	-4.50553	6.62e-06	0.000543575	TNKS2
ENSG00000111144.10	3.55898	-1.5824	0.351269	-4.5048	6.64e-06	0.000543575	LTA4H
ENSG00000159256.13	5.66983	-1.66764	0.369942	-4.50785	6.55e-06	0.000543575	MORC3
ENSG00000184678.11	5.35418	-1.48021	0.328592	-4.50469	6.65e-06	0.000543575	#N/A
ENSG00000173020.11	4.98846	-1.22097	0.271171	-4.50257	6.71e-06	0.000546411	GRK2
ENSG00000091640.8	2.78031	-1.38876	0.308673	-4.49915	6.82e-06	0.000552633	SPAG7
ENSG00000102466.16	5.09826	1.18506	0.263625	4.49526	6.95e-06	0.000560169	FGF14
ENSG00000089009.16	21.2835	-1.7694	0.394017	-4.49067	7.1e-06	0.000569672	RPL6
ENSG00000125999.11	26.2321	-2.08962	0.465527	-4.48872	7.17e-06	0.000571971	BPIFB1
ENSG00000140575.13	28.6835	-1.82611	0.406926	-4.48757	7.2e-06	0.000571971	IQGAP1
ENSG00000198034.11	27.2034	-2.02435	0.451177	-4.48682	7.23e-06	0.000571971	RPS4X
ENSG00000028137.19	10.5348	-1.68142	0.374947	-4.48443	7.31e-06	0.000575732	TNFRSF1B
ENSG00000135932.12	7.8784	-1.53704	0.3429	-4.48246	7.38e-06	0.000578389	#N/A
ENSG00000148700.15	6.67985	-1.33018	0.296915	-4.48001	7.46e-06	0.000579724	ADD3
ENSG00000213654.10	3.37324	-1.41186	0.315129	-4.48025	7.46e-06	0.000579724	GPSM3
ENSG00000197329.12	14.5778	-1.80081	0.402176	-4.47766	7.55e-06	0.000583483	PELI1
ENSG00000163625.16	16.6841	-1.6987	0.379998	-4.47028	7.81e-06	0.000601242	WDFY3
ENSG00000115760.15	18.0359	-1.72172	0.38526	-4.46898	7.86e-06	0.000602201	#N/A
ENSG00000139370.12	3.50258	-1.5431	0.345753	-4.46303	8.08e-06	0.000605543	SLC15A4
ENSG00000145626.12	4.20034	1.09878	0.246146	4.46392	8.05e-06	0.000605543	UGT3A1
ENSG00000152661.9	3.55709	1.10597	0.247748	4.46408	8.04e-06	0.000605543	GJA1
ENSG00000170043.12	2.50995	-1.43483	0.321449	-4.46363	8.06e-06	0.000605543	TRAPPC1
ENSG00000170759.11	11.662	-1.59608	0.357331	-4.46667	7.94e-06	0.000605543	KIF5B
ENSG00000163162.9	13.0453	-1.60441	0.359671	-4.46077	8.17e-06	0.00060926	RNF149
ENSG00000138347.17	3.10064	1.18108	0.264868	4.45912	8.23e-06	0.000611298	#N/A
ENSG00000077238.14	6.72232	-1.28615	0.288844	-4.45275	8.48e-06	0.000626984	IL4R
ENSG00000100368.15	8.26953	-1.53499	0.345085	-4.44816	8.66e-06	0.000635589	#N/A
ENSG00000152601.18	9.79372	-1.6691	0.375249	-4.44796	8.67e-06	0.000635589	#N/A
ENSG00000197442.10	5.57757	-1.33314	0.29985	-4.44603	8.75e-06	0.000638577	MAP3K5
ENSG00000186468.13	23.1665	-1.86056	0.418587	-4.44485	8.8e-06	0.000639353	RPS23
ENSG00000130429.16	3.61821	-1.45319	0.327192	-4.4414	8.94e-06	0.000640475	#N/A
ENSG00000138336.9	4.51078	1.20963	0.272388	4.44083	8.96e-06	0.000640475	TET1
ENSG00000197302.11	5.52488	1.01771	0.229119	4.44182	8.92e-06	0.000640475	#N/A
ENSG00000198502.6	4.93978	-1.84339	0.415075	-4.44111	8.95e-06	0.000640475	HLA-DRB5
ENSG00000163046.16	8.26377	1.31906	0.297124	4.43943	9.02e-06	0.000641935	ANKRD30BL
ENSG00000174125.8	4.37575	-1.50694	0.339654	-4.43671	9.13e-06	0.00064741	TLR1
ENSG00000184014.9	9.76633	-1.64185	0.370268	-4.43421	9.24e-06	0.000652227	DENND5A
ENSG00000122694.16	5.45015	-1.42211	0.320792	-4.43314	9.29e-06	0.000652785	GLIPR2
ENSG00000062716.13	20.7686	-1.99817	0.450851	-4.432	9.34e-06	0.000652854	VMP1
ENSG00000188404.10	8.54629	-1.48812	0.335868	-4.43066	9.39e-06	0.000652854	SELL
ENSG00000268104.3	12.7765	-1.83472	0.414116	-4.43046	9.4e-06	0.000652854	SLC6A14
ENSG00000116132.12	4.08974	1.22925	0.277733	4.426	9.6e-06	0.00066274	PRRX1
ENSG00000274391.5	3.02791	1.34882	0.304787	4.42546	9.62e-06	0.00066274	TPTE
ENSG00000132589.16	5.27489	-1.32609	0.299739	-4.42416	9.68e-06	0.000664053	FLOT2
ENSG00000163041.13	22.6139	-1.68527	0.38146	-4.41795	9.96e-06	0.000680669	H3-3A
ENSG00000144802.11	20.2417	-1.89664	0.429604	-4.41487	1.01e-05	0.000687697	NFKBIZ
ENSG00000107290.14	17.6082	-1.86378	0.422389	-4.41247	1.02e-05	0.000692595	SETX
ENSG00000165030.4	5.36612	-1.33355	0.30238	-4.41016	1.03e-05	0.000697225	NFIL3
ENSG00000137154.13	38.0867	-1.94305	0.441763	-4.3984	1.09e-05	0.0007332	RPS6
ENSG00000196242.10	4.09445	1.21252	0.275776	4.39677	1.1e-05	0.000735823	OR2C3
ENSG00000134709.13	3.77634	-1.26676	0.288312	-4.39372	1.11e-05	0.000743295	#N/A
ENSG00000160948.14	3.91417	-1.07107	0.243939	-4.39073	1.13e-05	0.000750252	VPS28
ENSG00000240065.8	4.00272	-1.61125	0.367027	-4.38999	1.13e-05	0.000750252	PSMB9
ENSG00000196341.3	3.60068	1.31075	0.298835	4.38619	1.15e-05	0.000760521	OR8D1
ENSG00000131100.13	5.98479	-1.46952	0.335349	-4.38207	1.18e-05	0.000772057	ATP6V1E1
ENSG00000125691.14	21.3989	-1.81433	0.414232	-4.37998	1.19e-05	0.000776491	RPL23
ENSG00000143546.10	99.9993	-2.34043	0.534591	-4.37798	1.2e-05	0.00078065	S100A8
ENSG00000213079.10	5.79779	-1.37902	0.315119	-4.37619	1.21e-05	0.000784096	SCAF8
ENSG00000114455.14	32.2358	1.57772	0.360649	4.37467	1.22e-05	0.000786567	#N/A
ENSG00000185823.5	14.5971	1.21603	0.278025	4.37383	1.22e-05	0.000786617	NPAP1
ENSG00000102096.9	3.7674	-1.43455	0.328081	-4.37254	1.23e-05	0.000788295	PIM2
ENSG00000084070.12	8.61904	-1.60196	0.366516	-4.37078	1.24e-05	0.00078873	SMAP2
ENSG00000152518.8	5.68899	-1.5346	0.351091	-4.37093	1.24e-05	0.00078873	ZFP36L2
ENSG00000172936.16	6.79893	-1.47957	0.338995	-4.36459	1.27e-05	0.000808366	MYD88
ENSG00000014641.21	4.21954	-1.37636	0.315543	-4.36189	1.29e-05	0.000812346	MDH1
ENSG00000198858.10	4.8231	-1.28092	0.293643	-4.36217	1.29e-05	0.000812346	R3HDM4
ENSG00000137767.14	5.32377	-1.4964	0.343752	-4.35315	1.34e-05	0.000842301	SQOR
ENSG00000135390.21	6.32991	-1.35756	0.312006	-4.35106	1.35e-05	0.000847247	ATP5MC2
ENSG00000180353.11	8.65315	-1.60522	0.369096	-4.34905	1.37e-05	0.000851933	HCLS1
ENSG00000147010.18	5.14903	-1.38826	0.319446	-4.34582	1.39e-05	0.000858272	SH3KBP1
ENSG00000166923.12	6.43533	1.14368	0.263126	4.3465	1.38e-05	0.000858272	GREM1
ENSG00000100030.15	7.21488	-1.31386	0.302466	-4.34384	1.4e-05	0.00086027	MAPK1
ENSG00000115271.11	4.87878	-1.18618	0.273183	-4.34208	1.41e-05	0.00086027	GCA
ENSG00000122122.10	4.32248	-1.5432	0.35533	-4.343	1.41e-05	0.00086027	SASH3
ENSG00000167699.14	3.46002	-1.37691	0.317162	-4.34135	1.42e-05	0.00086027	#N/A
ENSG00000283208.2	22.5282	1.49013	0.343229	4.34151	1.42e-05	0.00086027	AC001226.2
ENSG00000100804.19	2.99239	-1.40934	0.324945	-4.33717	1.44e-05	0.00087366	PSMB5
ENSG00000163219.12	6.32716	-1.52768	0.352589	-4.33275	1.47e-05	0.00088783	ARHGAP25
ENSG00000177885.15	8.46031	-1.43592	0.331463	-4.33207	1.48e-05	0.00088783	GRB2
ENSG00000101577.10	7.78118	-1.41671	0.327289	-4.32862	1.5e-05	0.000896954	LPIN2
ENSG00000198814.14	9.75132	-1.35067	0.312058	-4.32827	1.5e-05	0.000896954	#N/A
ENSG00000172954.14	40.2398	1.54243	0.35643	4.32743	1.51e-05	0.000897251	LCLAT1
ENSG00000084674.15	4.65822	1.17265	0.271115	4.32529	1.52e-05	0.000902861	APOB
ENSG00000116016.14	39.4106	-2.04785	0.473922	-4.32106	1.55e-05	0.000916867	EPAS1
ENSG00000228198.3	65.1998	1.5116	0.349879	4.32036	1.56e-05	0.000916867	OR2M3
ENSG00000185053.14	2.40322	1.428	0.331051	4.31355	1.61e-05	0.000942318	SGCZ
ENSG00000049883.15	6.13252	0.989685	0.229628	4.30995	1.63e-05	0.000947983	PTCD2
ENSG00000163131.12	25.2358	-1.81194	0.420332	-4.31075	1.63e-05	0.000947983	CTSS
ENSG00000173626.10	3.41521	1.28478	0.298065	4.31041	1.63e-05	0.000947983	TRAPPC3L
ENSG00000137818.12	15.6769	-1.68448	0.390976	-4.30839	1.64e-05	0.000951447	RPLP1
ENSG00000009335.18	5.46719	-1.19705	0.277938	-4.30688	1.66e-05	0.000954708	UBE3C
ENSG00000122218.17	9.91985	-1.44044	0.334822	-4.3021	1.69e-05	0.000972239	#N/A
ENSG00000120306.11	4.6286	-1.48378	0.345168	-4.29871	1.72e-05	0.000983642	CYSTM1
ENSG00000145354.12	9.44618	1.12322	0.261349	4.29779	1.73e-05	0.000983642	CISD2
ENSG00000154845.16	11.3715	-1.60849	0.374304	-4.29728	1.73e-05	0.000983642	PPP4R1
ENSG00000101846.9	41.4762	1.53097	0.356628	4.2929	1.76e-05	0.000996689	#N/A
ENSG00000162433.15	6.80891	1.09677	0.255485	4.29288	1.76e-05	0.000996689	AK4
ENSG00000116266.11	3.21157	-1.49488	0.348484	-4.28968	1.79e-05	0.0010078	STXBP3
ENSG00000166333.14	3.04546	-1.49419	0.348536	-4.28705	1.81e-05	0.00101311	ILK
ENSG00000166710.23	187.135	-2.44295	0.569751	-4.28775	1.8e-05	0.00101311	#N/A
ENSG00000019582.17	23.4081	-1.83574	0.428504	-4.28408	1.83e-05	0.00101672	#N/A
ENSG00000101265.16	10.7612	-1.65018	0.385173	-4.28426	1.83e-05	0.00101672	RASSF2
ENSG00000205649.9	3.57625	1.19598	0.279123	4.28476	1.83e-05	0.00101672	HTN3
ENSG00000105835.13	70.3914	-2.06396	0.481922	-4.28278	1.85e-05	0.00101934	NAMPT
ENSG00000105202.9	3.02609	-1.47403	0.344246	-4.2819	1.85e-05	0.00102006	FBL
ENSG00000005810.20	15.7191	-1.68364	0.393645	-4.27704	1.89e-05	0.00103417	#N/A
ENSG00000112851.15	15.7477	-1.70922	0.399536	-4.27802	1.89e-05	0.00103417	ERBIN
ENSG00000137462.9	11.0014	-1.6853	0.394066	-4.2767	1.9e-05	0.00103417	TLR2
ENSG00000043462.13	15.1498	-1.93224	0.452483	-4.2703	1.95e-05	0.0010556	LCP2
ENSG00000237441.10	5.39938	-1.31913	0.308931	-4.26999	1.95e-05	0.0010556	RGL2
ENSG00000283434.2	2.5677	1.36463	0.319554	4.27042	1.95e-05	0.0010556	CSNKA2IP
ENSG00000047249.18	4.01094	-1.16905	0.273945	-4.26745	1.98e-05	0.00106432	ATP6V1H
ENSG00000156687.11	4.06162	1.14377	0.268148	4.26546	1.99e-05	0.00107047	UNC5D
ENSG00000125107.19	17.0132	-1.66097	0.389522	-4.26413	2.01e-05	0.00107344	CNOT1
ENSG00000069122.19	4.78134	1.05424	0.247493	4.25969	2.05e-05	0.00109158	ADGRF5
ENSG00000162365.13	5.44316	1.19461	0.280493	4.25894	2.05e-05	0.00109181	#N/A
ENSG00000164483.17	3.46909	1.27121	0.298596	4.2573	2.07e-05	0.00109643	SAMD3
ENSG00000128340.15	6.09843	-1.48572	0.349232	-4.25423	2.1e-05	0.00109789	RAC2
ENSG00000137571.11	4.95163	1.05136	0.247072	4.25527	2.09e-05	0.00109789	SLCO5A1
ENSG00000139644.13	24.7595	-1.82748	0.429555	-4.25435	2.1e-05	0.00109789	TMBIM6
ENSG00000176294.6	4.57502	1.19033	0.279674	4.25614	2.08e-05	0.00109789	OR4N2
ENSG00000137575.12	23.1759	-1.95754	0.460284	-4.25288	2.11e-05	0.00110115	SDCBP
ENSG00000182117.6	3.73085	-1.3989	0.329078	-4.25098	2.13e-05	0.00110714	NOP10
ENSG00000148584.15	3.44346	1.10404	0.260157	4.24375	2.2e-05	0.00113995	A1CF
ENSG00000276966.3	4.1337	-1.69435	0.399712	-4.23892	2.25e-05	0.00116122	#N/A
ENSG00000135535.17	5.77749	-1.42103	0.335369	-4.23721	2.26e-05	0.00116654	CD164
ENSG00000144749.14	5.0533	-1.4977	0.353593	-4.23565	2.28e-05	0.0011711	LRIG1
ENSG00000118705.17	5.41336	-1.40326	0.33153	-4.23269	2.31e-05	0.00117955	RPN2
ENSG00000244067.3	3.52996	-1.87174	0.442155	-4.23321	2.3e-05	0.00117955	GSTA2
ENSG00000173068.18	7.19936	1.07808	0.255203	4.2244	2.4e-05	0.00122015	BNC2
ENSG00000172014.12	7.94533	1.14291	0.270594	4.22372	2.4e-05	0.00122017	ANKRD20A4P
ENSG00000223611.7	39.2476	1.42274	0.336971	4.22215	2.42e-05	0.00122506	#N/A
ENSG00000104517.13	11.2938	-1.52164	0.360595	-4.21982	2.44e-05	0.0012341	UBR5
ENSG00000063601.17	4.16063	-1.15486	0.273879	-4.21669	2.48e-05	0.00123764	MTMR1
ENSG00000178719.17	3.74246	-1.17288	0.278038	-4.21841	2.46e-05	0.00123764	GRINA
ENSG00000181544.16	3.55203	1.1412	0.270648	4.21656	2.48e-05	0.00123764	#N/A
ENSG00000206262.9	3.92952	1.08325	0.256907	4.21651	2.48e-05	0.00123764	FOXL2NB
ENSG00000101343.15	3.93326	-1.24431	0.295335	-4.21322	2.52e-05	0.00124852	CRNKL1
ENSG00000134419.15	22.1229	-1.68518	0.399917	-4.21384	2.51e-05	0.00124852	RPS15A
ENSG00000147459.18	15.1562	-1.52203	0.361326	-4.21235	2.53e-05	0.00124967	DOCK5
ENSG00000100422.14	4.52555	-1.15194	0.273792	-4.20735	2.58e-05	0.00127394	CERK
ENSG00000135373.13	19.9135	-1.70092	0.40462	-4.20374	2.63e-05	0.00128699	EHF
ENSG00000185271.9	40.9899	1.36558	0.324805	4.20431	2.62e-05	0.00128699	KLHL33
ENSG00000168610.16	18.7953	-1.57765	0.375432	-4.20223	2.64e-05	0.00129185	STAT3
ENSG00000182774.13	17.9525	-1.77492	0.422626	-4.19975	2.67e-05	0.00130235	RPS17
ENSG00000145949.11	2.92985	1.08816	0.259152	4.19895	2.68e-05	0.00130324	MYLK4
ENSG00000103187.8	6.36634	-1.38033	0.328967	-4.19595	2.72e-05	0.00131262	COTL1
ENSG00000115165.10	7.65371	-1.60897	0.383625	-4.19411	2.74e-05	0.00131262	CYTIP
ENSG00000117020.19	300.551	1.8093	0.431349	4.19451	2.73e-05	0.00131262	AKT3
ENSG00000142534.7	27.8537	-1.93547	0.461407	-4.19472	2.73e-05	0.00131262	RPS11
ENSG00000245680.11	19.0819	1.34082	0.319513	4.19646	2.71e-05	0.00131262	ZNF585B
ENSG00000176049.16	5.53091	1.08756	0.259357	4.1933	2.75e-05	0.00131362	JAKMIP2
ENSG00000198408.14	14.9984	-1.53369	0.36621	-4.188	2.81e-05	0.00134092	OGA
ENSG00000041802.11	4.66435	-1.16834	0.279349	-4.18236	2.88e-05	0.00135818	LSG1
ENSG00000108298.12	28.2865	-1.76352	0.4217	-4.18193	2.89e-05	0.00135818	RPL19
ENSG00000139318.8	3.54366	-1.06659	0.255006	-4.18262	2.88e-05	0.00135818	DUSP6
ENSG00000204909.8	75.8345	1.65396	0.395327	4.18378	2.87e-05	0.00135818	SPINK9
ENSG00000263001.8	15.5556	-1.46716	0.350759	-4.18281	2.88e-05	0.00135818	#N/A
ENSG00000171858.18	8.20446	-1.61448	0.386355	-4.17874	2.93e-05	0.00137358	RPS21
ENSG00000196683.12	6.41	-1.59364	0.381461	-4.17774	2.94e-05	0.00137588	#N/A
ENSG00000076513.17	8.70822	-1.51187	0.362028	-4.17612	2.97e-05	0.00138186	ANKRD13A
ENSG00000154493.20	2.84102	1.19158	0.285515	4.17342	3e-05	0.00138859	#N/A
ENSG00000198189.11	2.96359	-1.38735	0.332405	-4.17367	3e-05	0.00138859	HSD17B11
ENSG00000243927.6	2.58206	-1.34579	0.322488	-4.17315	3e-05	0.00138859	MRPS6
ENSG00000134294.14	12.314	-1.78535	0.428073	-4.17066	3.04e-05	0.00140007	SLC38A2
ENSG00000175175.6	3.31285	1.20481	0.289199	4.16604	3.1e-05	0.00142487	PPM1E
ENSG00000143624.14	5.48769	-1.26017	0.302539	-4.16529	3.11e-05	0.0014257	INTS3
ENSG00000115091.12	17.6668	-1.6306	0.391642	-4.1635	3.13e-05	0.00143304	ACTR3
ENSG00000078369.18	10.0341	-1.48947	0.357816	-4.16267	3.15e-05	0.00143447	GNB1
ENSG00000099995.19	7.37591	-1.25928	0.302737	-4.15965	3.19e-05	0.00144809	SF3A1
ENSG00000130303.14	3.22724	-1.51179	0.363503	-4.15894	3.2e-05	0.00144809	BST2
ENSG00000143924.19	7.86818	-1.50392	0.361633	-4.15868	3.2e-05	0.00144809	EML4
ENSG00000055917.16	9.47126	-1.52644	0.367324	-4.15558	3.24e-05	0.00146399	PUM2
ENSG00000082074.19	7.46636	-1.5286	0.368099	-4.1527	3.29e-05	0.00147861	FYB1
ENSG00000163349.22	11.9524	-1.49953	0.36129	-4.15048	3.32e-05	0.00148906	HIPK1
ENSG00000103061.13	2.91529	-1.15348	0.277985	-4.14942	3.33e-05	0.00149206	SLC7A6OS
ENSG00000070961.16	12.7976	-1.67475	0.403823	-4.14723	3.37e-05	0.00150244	ATP2B1
ENSG00000188958.10	19.3946	1.25464	0.302759	4.14402	3.41e-05	0.00151967	#N/A
ENSG00000148154.10	7.62667	-1.7604	0.424997	-4.14215	3.44e-05	0.00152808	UGCG
ENSG00000065809.14	15.7723	-1.59616	0.385562	-4.13983	3.48e-05	0.00153161	FAM107B
ENSG00000086589.12	3.84008	-1.27827	0.308754	-4.14009	3.47e-05	0.00153161	RBM22
ENSG00000198785.7	4.01415	1.1057	0.267051	4.14041	3.47e-05	0.00153161	GRIN3A
ENSG00000073921.18	14.8339	-1.68393	0.406825	-4.1392	3.49e-05	0.00153184	PICALM
ENSG00000173947.14	5.24124	-1.49356	0.361094	-4.13621	3.53e-05	0.00154793	PIFO
ENSG00000111716.14	8.33467	-1.69995	0.41132	-4.13292	3.58e-05	0.00155826	LDHB
ENSG00000142937.12	21.8033	-1.82446	0.441433	-4.13304	3.58e-05	0.00155826	RPS8
ENSG00000178690.4	11.6793	1.274	0.308193	4.13378	3.57e-05	0.00155826	DYNAP
ENSG00000155660.11	5.34757	-1.18113	0.285925	-4.13093	3.61e-05	0.00156381	PDIA4
ENSG00000189227.6	2.79609	1.13797	0.275474	4.13097	3.61e-05	0.00156381	C15orf61
ENSG00000159840.16	5.46105	-1.12785	0.273294	-4.12686	3.68e-05	0.0015877	ZYX
ENSG00000169228.14	3.80685	-1.41643	0.343322	-4.12567	3.7e-05	0.00158786	RAB24
ENSG00000205497.5	3.28496	1.30468	0.316198	4.12615	3.69e-05	0.00158786	#N/A
ENSG00000278705.3	2.7633	-1.52102	0.368991	-4.12211	3.75e-05	0.00160851	#N/A
ENSG00000181785.3	140.479	1.56528	0.379796	4.12137	3.77e-05	0.00160965	OR5AS1
ENSG00000103546.19	4.81628	1.00776	0.244583	4.12029	3.78e-05	0.00161315	#N/A
ENSG00000070756.17	40.3892	-1.6673	0.404797	-4.11885	3.81e-05	0.00161923	PABPC1
ENSG00000147162.14	9.33193	-1.54855	0.376065	-4.11776	3.83e-05	0.00162284	OGT
ENSG00000138246.17	6.70851	-1.3301	0.323286	-4.11433	3.88e-05	0.00164285	DNAJC13
ENSG00000198087.7	4.45327	-1.29503	0.314846	-4.11321	3.9e-05	0.00164285	CD2AP
ENSG00000233232.7	7.82261	1.00025	0.243174	4.1133	3.9e-05	0.00164285	NPIPB7
ENSG00000072110.16	7.68364	-1.3371	0.325125	-4.11255	3.91e-05	0.00164348	#N/A
ENSG00000106245.11	3.83608	-1.28239	0.311944	-4.11097	3.94e-05	0.00165072	BUD31
ENSG00000107968.10	6.48844	-1.4601	0.355587	-4.10616	4.02e-05	0.00167716	MAP3K8
ENSG00000116044.16	10.36	-1.37642	0.335183	-4.10646	4.02e-05	0.00167716	NFE2L2
ENSG00000158373.9	3.25698	-1.36465	0.33253	-4.10383	4.06e-05	0.00169004	#N/A
ENSG00000113916.18	13.2484	-1.49459	0.364246	-4.10324	4.07e-05	0.00169025	BCL6
ENSG00000232382.2	2.53369	1.30102	0.317123	4.10257	4.09e-05	0.00169101	OR5K1
ENSG00000198356.12	2.86327	-1.17914	0.287502	-4.10134	4.11e-05	0.00169593	GET3
ENSG00000123066.9	12.4795	-1.36892	0.333978	-4.09884	4.15e-05	0.00170603	MED13L
ENSG00000166896.9	21.8369	1.456	0.355215	4.09894	4.15e-05	0.00170603	ATP23
ENSG00000124237.6	4.30252	-1.64669	0.401954	-4.09673	4.19e-05	0.00171341	C20orf85
ENSG00000205542.11	75.8839	-2.02406	0.494032	-4.09703	4.18e-05	0.00171341	TMSB4X
ENSG00000075568.17	5.24947	-1.31913	0.322108	-4.0953	4.22e-05	0.00171813	TMEM131
ENSG00000167985.7	2.57633	-1.38042	0.3371	-4.09498	4.22e-05	0.00171813	SDHAF2
ENSG00000138688.17	20.1977	-1.7768	0.434174	-4.09236	4.27e-05	0.00172523	#N/A
ENSG00000153820.13	3.14143	1.15996	0.283425	4.09266	4.26e-05	0.00172523	SPHKAP
ENSG00000180336.18	4.0054	1.04293	0.25479	4.09328	4.25e-05	0.00172523	MEIOC
ENSG00000102316.17	5.24463	-1.34369	0.328642	-4.08861	4.34e-05	0.00174922	MAGED2
ENSG00000110422.12	9.97349	-1.41072	0.345176	-4.08695	4.37e-05	0.00175348	HIPK3
ENSG00000183726.11	5.47902	-1.35588	0.331755	-4.08699	4.37e-05	0.00175348	TMEM50A
ENSG00000166920.13	12.4372	-1.97577	0.483672	-4.08493	4.41e-05	0.00176049	C15orf48
ENSG00000182050.14	36.0646	1.39384	0.34121	4.08499	4.41e-05	0.00176049	#N/A
ENSG00000115935.18	10.3089	-1.52252	0.372864	-4.08332	4.44e-05	0.00176858	WIPF1
ENSG00000140403.13	7.78417	-1.42165	0.348367	-4.08089	4.49e-05	0.00178304	#N/A
ENSG00000174914.3	3.09778	1.07726	0.264069	4.07945	4.51e-05	0.0017899	OR9G1
ENSG00000089902.10	6.03553	-1.24199	0.304567	-4.07789	4.54e-05	0.00179778	RCOR1
ENSG00000130638.17	3.87913	-1.15282	0.282929	-4.0746	4.61e-05	0.00181911	ATXN10
ENSG00000087157.19	3.73605	-1.21274	0.297793	-4.07242	4.65e-05	0.00182903	PGS1
ENSG00000158528.12	4.10865	0.976485	0.23979	4.07226	4.66e-05	0.00182903	PPP1R9A
ENSG00000153012.12	3.2938	1.04665	0.257176	4.06978	4.71e-05	0.00184437	LGI2
ENSG00000136531.19	4.12782	1.12772	0.277203	4.06821	4.74e-05	0.00185253	#N/A
ENSG00000145425.10	37.1245	-1.76731	0.434536	-4.06713	4.76e-05	0.00185692	RPS3A
ENSG00000084676.16	8.79309	-1.34527	0.330822	-4.06645	4.77e-05	0.00185802	#N/A
ENSG00000141480.18	5.8914	-1.32721	0.326571	-4.06409	4.82e-05	0.00187266	ARRB2
ENSG00000155886.12	4.27567	1.10294	0.271642	4.06028	4.9e-05	0.00189482	#N/A
ENSG00000158859.10	103.339	1.60152	0.394391	4.06074	4.89e-05	0.00189482	ADAMTS4
ENSG00000182899.17	14.6476	-1.65051	0.40661	-4.0592	4.92e-05	0.00189932	RPL35A
ENSG00000100219.17	12.0178	-1.59787	0.393811	-4.05745	4.96e-05	0.00190345	#N/A
ENSG00000171804.11	6.35038	1.03509	0.25508	4.05789	4.95e-05	0.00190345	WDR87
ENSG00000181518.4	2.94391	1.06058	0.261412	4.05711	4.97e-05	0.00190345	OR8D4
ENSG00000151779.13	4.85296	-1.35696	0.334682	-4.05448	5.02e-05	0.00192066	NBAS
ENSG00000101457.13	2.69355	-1.37449	0.339223	-4.05189	5.08e-05	0.00193512	DNTTIP1
ENSG00000132549.20	12.3092	-1.48665	0.366923	-4.05167	5.09e-05	0.00193512	#N/A
ENSG00000206072.13	4.17621	-1.46265	0.361082	-4.05075	5.11e-05	0.00193846	SERPINB11
ENSG00000113369.9	8.53681	-1.36585	0.337412	-4.04801	5.17e-05	0.0019538	ARRDC3
ENSG00000136040.9	8.01564	-1.36922	0.338282	-4.04757	5.18e-05	0.0019538	PLXNC1
ENSG00000198963.11	4.34399	1.03961	0.256862	4.04734	5.18e-05	0.0019538	RORB
ENSG00000112977.16	6.08358	-1.30445	0.322513	-4.04464	5.24e-05	0.00197212	DAP
ENSG00000116906.13	2.90299	-1.36569	0.337741	-4.0436	5.26e-05	0.00197647	GNPAT
ENSG00000168298.7	4.30053	-1.41751	0.35071	-4.04184	5.3e-05	0.00198201	H1-4
ENSG00000184602.6	5.53906	-1.06117	0.262575	-4.0414	5.31e-05	0.00198201	SNN
ENSG00000198961.10	8.92978	-1.45366	0.359678	-4.04156	5.31e-05	0.00198201	PJA2
ENSG00000198755.11	17.4	-1.66214	0.411442	-4.0398	5.35e-05	0.00199118	RPL10A
ENSG00000112306.8	28.3469	-1.77223	0.438825	-4.03859	5.38e-05	0.00199713	RPS12
ENSG00000277791.5	4.40017	-1.31463	0.325604	-4.03751	5.4e-05	0.00200197	PSMB3
ENSG00000283247.2	4.16601	1.16448	0.288531	4.03589	5.44e-05	0.00201148	CCDC201
ENSG00000153827.14	19.5082	-1.62933	0.404036	-4.03264	5.52e-05	0.00203065	TRIP12
ENSG00000167526.14	16.575	-1.59031	0.394309	-4.03315	5.5e-05	0.00203065	RPL13
ENSG00000129003.19	15.8002	-1.67929	0.416785	-4.02916	5.6e-05	0.00205651	VPS13C
ENSG00000145703.17	6.0792	-1.24392	0.308777	-4.02854	5.61e-05	0.00205748	#N/A
ENSG00000112936.20	3.12944	1.10241	0.273765	4.02685	5.65e-05	0.00206692	#N/A
ENSG00000138079.14	6.24644	1.05101	0.261026	4.02645	5.66e-05	0.00206692	SLC3A1
ENSG00000132405.19	7.55177	-1.11608	0.277326	-4.02445	5.71e-05	0.00207198	TBC1D14
ENSG00000172320.4	18.0601	1.31696	0.327197	4.02497	5.7e-05	0.00207198	#N/A
ENSG00000217555.13	2.60038	-1.5187	0.377377	-4.02437	5.71e-05	0.00207198	CKLF
ENSG00000275713.3	1.92862	-1.6325	0.405707	-4.02383	5.73e-05	0.00207227	#N/A
ENSG00000185201.18	18.8723	-1.72794	0.429542	-4.02276	5.75e-05	0.00207731	#N/A
ENSG00000204694.13	13.7526	1.32211	0.328736	4.02181	5.78e-05	0.00208131	#N/A
ENSG00000164307.13	6.14751	-1.25488	0.31206	-4.02127	5.79e-05	0.00208166	ERAP1
ENSG00000186329.9	201.826	1.6661	0.414395	4.02056	5.81e-05	0.00208359	TMEM212
ENSG00000236032.3	9.07328	1.10709	0.275847	4.01341	5.98e-05	0.0021432	OR5H14
ENSG00000170832.13	9.78748	-1.38843	0.346282	-4.00954	6.08e-05	0.00217399	USP32
ENSG00000183715.14	3.68502	1.07989	0.269451	4.00774	6.13e-05	0.00217793	#N/A
ENSG00000198513.14	3.7507	1.03322	0.257795	4.00794	6.13e-05	0.00217793	#N/A
ENSG00000275004.4	3.23632	1.1375	0.283833	4.00763	6.13e-05	0.00217793	ZNF280B
ENSG00000138801.9	4.11713	-1.32046	0.329706	-4.00497	6.2e-05	0.0021935	PAPSS1
ENSG00000141968.8	5.10281	-1.2535	0.312965	-4.00525	6.2e-05	0.0021935	VAV1
ENSG00000205531.13	5.19646	-1.19833	0.299261	-4.0043	6.22e-05	0.00219515	NAP1L4
ENSG00000047410.14	11.7953	-1.55311	0.388115	-4.00167	6.29e-05	0.00221511	TPR
ENSG00000254469.10	7.80475	1.04912	0.262304	3.99964	6.34e-05	0.00222954	#N/A
ENSG00000095110.9	3.2987	1.14042	0.285213	3.99848	6.38e-05	0.00223128	#N/A
ENSG00000183668.18	3.49295	1.07003	0.2676	3.99861	6.37e-05	0.00223128	PSG9
ENSG00000113361.13	4.76084	1.05326	0.263545	3.99649	6.43e-05	0.00224546	CDH6
ENSG00000136918.8	2.67649	-1.32206	0.330889	-3.99547	6.46e-05	0.00224899	WDR38
ENSG00000166351.11	5.42246	1.15764	0.289762	3.99515	6.47e-05	0.00224899	#N/A
ENSG00000036257.14	6.26888	-1.19248	0.298589	-3.99372	6.5e-05	0.00225342	#N/A
ENSG00000103653.17	4.27137	-1.15328	0.288762	-3.99388	6.5e-05	0.00225342	#N/A
ENSG00000131725.14	2.89805	-1.2372	0.310162	-3.9889	6.64e-05	0.00229499	WDR44
ENSG00000117448.14	6.8405	-1.44893	0.363489	-3.98617	6.71e-05	0.00231217	AKR1A1
ENSG00000153201.16	19.2411	-1.6869	0.423149	-3.98654	6.7e-05	0.00231217	RANBP2
ENSG00000123636.19	13.3525	-1.5495	0.388826	-3.98507	6.75e-05	0.00231821	#N/A
ENSG00000110013.13	44.576	-2.05133	0.515155	-3.98197	6.83e-05	0.00232978	SIAE
ENSG00000114956.20	2.2431	-1.40936	0.353877	-3.98262	6.82e-05	0.00232978	DGUOK
ENSG00000161970.15	22.1981	-1.70481	0.428125	-3.98204	6.83e-05	0.00232978	RPL26
ENSG00000205413.8	24.9872	-1.92005	0.482112	-3.98258	6.82e-05	0.00232978	SAMD9
ENSG00000138449.11	3.76311	-1.29591	0.325505	-3.98123	6.86e-05	0.00233239	SLC40A1
ENSG00000102974.16	4.60298	-1.0412	0.261923	-3.9752	7.03e-05	0.00238356	CTCF
ENSG00000104679.12	2.63982	-1.10622	0.278287	-3.97512	7.03e-05	0.00238356	R3HCC1
ENSG00000160310.19	4.01029	-1.05887	0.2666	-3.97175	7.13e-05	0.00241272	#N/A
ENSG00000112308.13	6.20865	-1.41906	0.357566	-3.96866	7.23e-05	0.00243938	C6orf62
ENSG00000136942.15	9.56119	-1.47482	0.371683	-3.96796	7.25e-05	0.00244171	RPL35
ENSG00000109475.17	16.175	-1.74787	0.440717	-3.96598	7.31e-05	0.0024572	RPL34
ENSG00000131507.11	4.76657	-1.2914	0.325945	-3.96201	7.43e-05	0.00248857	NDFIP1
ENSG00000171561.4	11.7912	1.11193	0.280642	3.9621	7.43e-05	0.00248857	OR2AT4
ENSG00000176597.12	8.91548	-1.47118	0.371453	-3.96061	7.48e-05	0.00249826	B3GNT5
ENSG00000124486.14	16.3384	-1.42521	0.360403	-3.95448	7.67e-05	0.00255817	#N/A
ENSG00000126432.14	9.00819	-1.65982	0.419917	-3.95273	7.73e-05	0.00255822	PRDX5
ENSG00000132475.10	53.5135	-1.85007	0.468009	-3.95307	7.72e-05	0.00255822	H3-3B
ENSG00000164096.13	6.01531	-1.23845	0.313264	-3.95337	7.71e-05	0.00255822	C4orf3
ENSG00000169245.6	3.79984	1.81084	0.458137	3.95261	7.73e-05	0.00255822	CXCL10
ENSG00000035681.9	4.87033	-1.38506	0.350489	-3.9518	7.76e-05	0.00256192	NSMAF
ENSG00000133048.13	2.94229	-1.43677	0.363842	-3.94888	7.85e-05	0.00258839	CHI3L1
ENSG00000175161.14	3.02029	1.10368	0.279587	3.94754	7.9e-05	0.00259781	CADM2
ENSG00000049245.13	4.56612	-1.24311	0.315117	-3.94491	7.98e-05	0.00262142	VAMP3
ENSG00000118503.16	32.9705	-1.95398	0.495724	-3.94166	8.09e-05	0.00264695	#N/A
ENSG00000172531.16	5.01189	-1.27621	0.323743	-3.94204	8.08e-05	0.00264695	PPP1CA
ENSG00000015475.19	3.99078	-1.26371	0.320709	-3.94037	8.14e-05	0.00265068	BID
ENSG00000131503.21	11.0903	-1.47371	0.373964	-3.94079	8.12e-05	0.00265068	ANKHD1
ENSG00000145864.14	2.9622	1.12526	0.285637	3.93949	8.17e-05	0.00265068	GABRB2
ENSG00000183291.18	3.87184	-1.30132	0.330323	-3.93953	8.16e-05	0.00265068	#N/A
ENSG00000070761.8	2.35558	-1.30108	0.330336	-3.93866	8.19e-05	0.00265121	CFAP20
ENSG00000122042.10	6.27522	-1.23136	0.312646	-3.93853	8.2e-05	0.00265121	UBL3
ENSG00000182518.14	12.8982	1.1801	0.299893	3.93506	8.32e-05	0.00268471	#N/A
ENSG00000065413.20	8.00694	-1.38484	0.352081	-3.93331	8.38e-05	0.00269408	ANKRD44
ENSG00000170296.10	10.4469	-1.4037	0.35684	-3.93369	8.37e-05	0.00269408	GABARAP
ENSG00000147400.10	3.70572	-1.48214	0.37698	-3.93161	8.44e-05	0.00270813	CETN2
ENSG00000054267.22	8.09579	-1.33943	0.340842	-3.92977	8.5e-05	0.00272334	ARID4B
ENSG00000235711.5	3.08577	1.14704	0.291916	3.92935	8.52e-05	0.00272334	#N/A
ENSG00000183684.8	2.24905	-1.36342	0.347266	-3.92616	8.63e-05	0.0027546	ALYREF
ENSG00000100353.18	6.50185	-1.45423	0.370472	-3.92534	8.66e-05	0.00275881	EIF3D
ENSG00000117335.21	11.0585	-1.54706	0.394333	-3.92323	8.74e-05	0.00277783	#N/A
ENSG00000034677.13	6.76722	-1.37356	0.350222	-3.92198	8.78e-05	0.00278532	RNF19A
ENSG00000079246.16	10.9657	-1.50163	0.382904	-3.92169	8.79e-05	0.00278532	XRCC5
ENSG00000185958.10	4.84975	1.01748	0.259524	3.92058	8.83e-05	0.00279299	FAM186A
ENSG00000163092.22	6.16041	1.1415	0.291316	3.91841	8.91e-05	0.00281295	#N/A
ENSG00000170289.13	2.40254	1.2275	0.313333	3.91756	8.95e-05	0.00281773	CNGB3
ENSG00000003056.8	5.73661	-1.29432	0.330706	-3.91382	9.08e-05	0.00285641	M6PR
ENSG00000168016.15	12.5129	-1.45946	0.373109	-3.91162	9.17e-05	0.00287718	TRANK1
ENSG00000003756.17	8.72305	-1.37561	0.351831	-3.90985	9.24e-05	0.00287886	RBM5
ENSG00000140285.12	9.46526	1.15054	0.294411	3.90794	9.31e-05	0.00287886	FGF7
ENSG00000145868.17	4.16824	-1.20672	0.308765	-3.90821	9.3e-05	0.00287886	FBXO38
ENSG00000173473.11	7.05137	-1.24018	0.317224	-3.9095	9.25e-05	0.00287886	SMARCC1
ENSG00000206503.13	41.824	-1.87092	0.478398	-3.9108	9.2e-05	0.00287886	HLA-A
ENSG00000212710.5	4.27488	0.97829	0.250181	3.91033	9.22e-05	0.00287886	CTAGE1
ENSG00000221983.8	11.6186	-1.37122	0.350872	-3.90804	9.3e-05	0.00287886	UBA52
ENSG00000265681.8	21.4875	-1.62241	0.415094	-3.90854	9.29e-05	0.00287886	#N/A
ENSG00000172324.6	15.9625	1.25327	0.320961	3.90475	9.43e-05	0.00291189	OR5A2
ENSG00000133943.21	4.58684	-1.12016	0.287037	-3.90249	9.52e-05	0.00293391	DGLUCY
ENSG00000078114.19	9.5658	-1.32392	0.33935	-3.90134	9.57e-05	0.00294254	NEBL
ENSG00000253729.8	13.5831	-1.47018	0.376882	-3.9009	9.58e-05	0.00294255	PRKDC
ENSG00000011465.18	7.48542	1.08915	0.279374	3.89854	9.68e-05	0.00295378	DCN
ENSG00000101448.14	13.018	1.21738	0.312345	3.89754	9.72e-05	0.00295378	EPPIN
ENSG00000128872.10	4.58158	0.931692	0.238968	3.89881	9.67e-05	0.00295378	TMOD2
ENSG00000152611.12	3.08306	-1.45111	0.372331	-3.89737	9.72e-05	0.00295378	CAPSL
ENSG00000166377.21	305.409	1.55645	0.399322	3.89773	9.71e-05	0.00295378	#N/A
ENSG00000179813.7	7.02864	-1.47115	0.377449	-3.8976	9.71e-05	0.00295378	FAM216B
ENSG00000158109.15	3.16421	-1.05945	0.271902	-3.89642	9.76e-05	0.00296003	TPRG1L
ENSG00000012061.16	4.94815	-0.914583	0.23479	-3.89533	9.81e-05	0.0029636	ERCC1
ENSG00000184110.15	11.9044	-1.34046	0.344126	-3.89527	9.81e-05	0.0029636	EIF3C
ENSG00000175567.11	4.8705	-1.2584	0.323136	-3.89432	9.85e-05	0.00296992	UCP2
ENSG00000285476.1	3.14645	1.06021	0.2724	3.89209	9.94e-05	0.00299212	AC139491.7
ENSG00000232112.3	5.41636	-1.15143	0.295895	-3.89136	9.97e-05	0.00299577	TMA7
ENSG00000173467.9	2.01215	-1.42455	0.366191	-3.89018	0.00010017	0.00300511	AGR3
ENSG00000184933.6	2.76234	1.09039	0.280366	3.88917	0.000100589	0.00301235	#N/A
ENSG00000007062.12	6.72573	-1.46086	0.375683	-3.88854	0.000100851	0.0030149	PROM1
ENSG00000137478.15	4.69955	-1.33482	0.34336	-3.88753	0.000101271	0.00302215	FCHSD2
ENSG00000156482.11	21.7293	-1.82171	0.468762	-3.88621	0.000101822	0.00303064	RPL30
ENSG00000169189.17	2.28155	-1.27388	0.327813	-3.88599	0.000101912	0.00303064	NSMCE1
ENSG00000115241.11	4.20923	-1.17284	0.301889	-3.885	0.000102331	0.00303777	PPM1G
ENSG00000113494.17	4.0306	0.983565	0.253225	3.88416	0.000102685	0.003043	PRLR
ENSG00000168385.18	9.7668	-1.4413	0.371172	-3.88311	0.000103131	0.00305088	SEPTIN2
ENSG00000010256.11	4.06641	-1.33018	0.342646	-3.88207	0.000103571	0.00305858	UQCRC1
ENSG00000111802.14	4.93208	-1.39951	0.360582	-3.88126	0.000103917	0.00306196	TDP2
ENSG00000145216.16	3.1325	-1.30151	0.335357	-3.88096	0.000104046	0.00306196	FIP1L1
ENSG00000198739.11	2.36319	1.29632	0.334118	3.87984	0.000104526	0.00306549	LRRTM3
ENSG00000231924.10	3.30594	1.14586	0.295307	3.88023	0.000104357	0.00306549	PSG1
ENSG00000100591.8	4.24587	-1.22669	0.31638	-3.87726	0.000105641	0.00309286	AHSA1
ENSG00000188100.9	3.14387	-1.51921	0.391895	-3.87656	0.000105942	0.00309633	FAM25A
ENSG00000011454.18	5.69062	-1.19209	0.307878	-3.87196	0.000107964	0.00312021	RABGAP1
ENSG00000068308.15	3.33716	-1.07103	0.276492	-3.87365	0.000107218	0.00312021	#N/A
ENSG00000121691.7	3.34928	-1.34796	0.348182	-3.87142	0.000108204	0.00312021	CAT
ENSG00000123545.6	3.76822	0.97506	0.25189	3.87098	0.000108399	0.00312021	NDUFAF4
ENSG00000140943.18	4.13175	-1.31758	0.340375	-3.87096	0.000108409	0.00312021	#N/A
ENSG00000160345.13	2.41111	-1.29301	0.333815	-3.87342	0.000107317	0.00312021	C9orf116
ENSG00000174903.16	6.36462	-1.10912	0.286509	-3.87114	0.000108329	0.00312021	RAB1B
ENSG00000177105.10	3.74792	-1.18691	0.306566	-3.87161	0.000108117	0.00312021	RHOG
ENSG00000277075.2	2.55441	-1.40894	0.363668	-3.87424	0.000106958	0.00312021	H2AC8
ENSG00000163466.16	12.1949	-1.56198	0.403599	-3.87013	0.00010878	0.00312557	ARPC2
ENSG00000136521.13	14.5423	0.981564	0.253725	3.86862	0.000109453	0.00313963	NDUFB5
ENSG00000237515.9	268.352	1.41753	0.36655	3.86723	0.000110079	0.00315225	SHISA9
ENSG00000130717.13	2.24607	-1.14591	0.29637	-3.86649	0.000110412	0.00315648	UCK1
ENSG00000100288.20	2.589	-1.32953	0.34394	-3.86559	0.00011082	0.00316282	CHKB
ENSG00000168918.14	5.36133	-1.33927	0.346589	-3.86414	0.000111483	0.00317644	INPP5D
ENSG00000108518.8	8.78078	-1.27932	0.33127	-3.86187	0.000112522	0.00320068	PFN1
ENSG00000184220.12	15.1767	1.21466	0.314574	3.86128	0.000112796	0.00320311	CMSS1
ENSG00000135821.19	114.172	-1.79711	0.465992	-3.85653	0.000115008	0.00326048	GLUL
ENSG00000165916.9	4.1986	-1.17994	0.306075	-3.85507	0.000115695	0.0032745	PSMC3
ENSG00000081985.14	3.21288	1.04433	0.270993	3.85372	0.000116337	0.0032872	#N/A
ENSG00000169714.17	12.8322	-1.19053	0.309048	-3.85224	0.00011704	0.00330158	CNBP
ENSG00000171509.16	2.57687	1.32518	0.344056	3.85163	0.000117335	0.00330443	RXFP1
ENSG00000114626.18	3.38155	-1.03582	0.26903	-3.85018	0.000118029	0.00331307	ABTB1
ENSG00000156261.13	5.09501	-1.31654	0.341943	-3.85018	0.000118032	0.00331307	CCT8
ENSG00000112246.10	3.40276	0.969736	0.251958	3.84881	0.000118694	0.00332618	SIM1
ENSG00000169813.17	11.2392	-1.4762	0.383827	-3.84601	0.000120055	0.00335876	#N/A
ENSG00000115524.17	19.3011	-1.55825	0.405292	-3.84475	0.000120674	0.00337056	SF3B1
ENSG00000149273.15	22.9211	-1.50508	0.391604	-3.84337	0.000121356	0.00338404	RPS3
ENSG00000086065.14	5.85191	-1.30103	0.338693	-3.84134	0.000122365	0.0034066	CHMP5
ENSG00000130724.10	5.44267	-1.13638	0.295977	-3.83942	0.000123324	0.00342208	#N/A
ENSG00000177570.15	247.686	1.51068	0.393464	3.83944	0.000123315	0.00342208	SAMD12
ENSG00000079482.14	142.25	1.43361	0.373514	3.83816	0.000123961	0.00342859	OPHN1
ENSG00000172794.20	4.13099	-1.15056	0.299745	-3.83845	0.000123811	0.00342859	RAB37
ENSG00000176788.9	6.18074	-1.33639	0.348251	-3.83743	0.000124326	0.0034331	BASP1
ENSG00000243147.8	3.06156	-1.27234	0.331609	-3.83687	0.00012461	0.00343536	MRPL33
ENSG00000164258.12	2.58569	-1.3308	0.346919	-3.83605	0.000125028	0.00343574	NDUFS4
ENSG00000179615.3	2.29639	1.27112	0.331334	3.83637	0.000124868	0.00343574	OR2AP1
ENSG00000221836.4	6.35978	0.947257	0.247048	3.8343	0.000125922	0.00345472	#N/A
ENSG00000159377.11	4.42066	-1.38989	0.362597	-3.83315	0.000126514	0.0034624	PSMB4
ENSG00000221944.9	29.835	1.25351	0.327035	3.83296	0.000126609	0.0034624	TIGD1
ENSG00000062194.16	9.73049	-1.39904	0.365101	-3.83191	0.000127151	0.00347164	GPBP1
ENSG00000198231.14	7.41977	-1.24705	0.325498	-3.83122	0.000127511	0.00347591	#N/A
ENSG00000242715.8	3.75255	1.09423	0.285845	3.82806	0.000129157	0.00351514	CCDC169
ENSG00000116489.13	13.1657	-1.50916	0.394327	-3.82717	0.000129625	0.00352044	CAPZA1
ENSG00000215301.11	35.8047	-1.66201	0.434297	-3.8269	0.000129766	0.00352044	DDX3X
ENSG00000124214.21	7.11182	-1.15223	0.301183	-3.8257	0.000130402	0.00353207	STAU1
ENSG00000188895.12	7.59196	-1.06906	0.279507	-3.82481	0.000130872	0.00353917	MSL1
ENSG00000158019.21	2.64416	-1.14109	0.298664	-3.82066	0.000133094	0.00359355	BABAM2
ENSG00000119314.16	11.5933	-1.36253	0.356806	-3.81869	0.000134162	0.00361663	PTBP3
ENSG00000140015.20	4.01939	1.01204	0.265196	3.81619	0.000135531	0.00364198	KCNH5
ENSG00000165806.21	5.46863	-1.23117	0.322604	-3.81634	0.000135445	0.00364198	CASP7
ENSG00000115677.18	20.8237	-1.39875	0.366732	-3.81409	0.000136684	0.00365359	#N/A
ENSG00000152207.8	3.16477	1.05866	0.277584	3.81384	0.000136822	0.00365359	#N/A
ENSG00000153707.19	3.85656	1.00857	0.26442	3.81429	0.000136577	0.00365359	#N/A
ENSG00000241553.13	6.41472	-1.27833	0.335098	-3.81481	0.00013629	0.00365359	ARPC4
ENSG00000100345.23	22.8663	-1.49013	0.390832	-3.81272	0.000137444	0.00366446	#N/A
ENSG00000115464.15	12.9274	-1.3838	0.363087	-3.81121	0.000138287	0.00368116	USP34
ENSG00000177954.14	18.883	-1.56949	0.411874	-3.81061	0.000138626	0.00368441	RPS27
ENSG00000059573.9	3.40105	-1.18515	0.311242	-3.80782	0.000140198	0.00370323	ALDH18A1
ENSG00000109684.16	4.64477	0.896281	0.23538	3.80781	0.000140205	0.00370323	#N/A
ENSG00000145242.14	3.02014	1.08498	0.284897	3.80833	0.000139908	0.00370323	EPHA5
ENSG00000164171.11	10.7358	-1.3937	0.365926	-3.8087	0.000139699	0.00370323	ITGA2
ENSG00000000419.14	2.5007	-1.2921	0.339568	-3.80511	0.000141739	0.00370726	#N/A
ENSG00000101695.9	5.7188	0.873058	0.229323	3.80712	0.000140596	0.00370726	RNF125
ENSG00000136689.20	35.2147	-1.8171	0.477557	-3.805	0.000141804	0.00370726	#N/A
ENSG00000170852.12	5.13231	-1.12471	0.295471	-3.80652	0.000140938	0.00370726	#N/A
ENSG00000197849.7	2.53712	1.1372	0.298882	3.80486	0.000141883	0.00370726	#N/A
ENSG00000230178.1	2.65064	1.44653	0.38008	3.80586	0.000141312	0.00370726	OR4F3
ENSG00000273079.7	16.3418	1.11266	0.292355	3.80584	0.000141324	0.00370726	GRIN2B
ENSG00000159592.11	7.54647	-1.19114	0.313103	-3.80431	0.000142203	0.00370992	GPBP1L1
ENSG00000136026.14	5.43093	-1.18952	0.31294	-3.80111	0.000144049	0.00373516	CKAP4
ENSG00000140332.18	7.72343	-1.14406	0.300903	-3.8021	0.000143476	0.00373516	#N/A
ENSG00000141429.14	8.40388	-1.39701	0.367516	-3.80123	0.000143977	0.00373516	#N/A
ENSG00000197532.3	40.257	1.27468	0.335293	3.80169	0.000143711	0.00373516	#N/A
ENSG00000125505.17	4.24823	-0.980879	0.258199	-3.79893	0.000145321	0.00376242	MBOAT7
ENSG00000156920.11	5.01645	1.12971	0.29754	3.79683	0.000146558	0.00378867	ADGRG4
ENSG00000196263.8	77.4334	1.37758	0.363054	3.79441	0.000147994	0.00382	ZNF471
ENSG00000112701.18	4.87334	-1.21921	0.321449	-3.79286	0.000148923	0.00383234	SENP6
ENSG00000169100.14	6.19841	-1.0902	0.287408	-3.7932	0.000148718	0.00383234	SLC25A6
ENSG00000113068.10	2.88541	-1.03457	0.272908	-3.79092	0.000150092	0.00385658	PFDN1
ENSG00000107372.13	14.1969	-1.442	0.380885	-3.78593	0.000153137	0.00388785	ZFAND5
ENSG00000144566.11	5.81747	-1.20361	0.31783	-3.78696	0.000152503	0.00388785	RAB5A
ENSG00000144848.11	3.79853	-1.04322	0.275505	-3.78659	0.000152732	0.00388785	ATG3
ENSG00000146809.14	3.2845	1.19819	0.316402	3.78691	0.00015253	0.00388785	#N/A
ENSG00000153822.15	2.63997	1.11828	0.295361	3.78616	0.000152996	0.00388785	#N/A
ENSG00000171943.12	22.285	1.2618	0.333083	3.78826	0.000151708	0.00388785	SRGAP2C
ENSG00000172260.15	153.933	1.61603	0.426704	3.78725	0.000152324	0.00388785	NEGR1
ENSG00000198876.13	5.7683	-1.01727	0.268581	-3.78756	0.000152132	0.00388785	DCAF12
ENSG00000106714.18	12.3567	1.07472	0.284024	3.78391	0.000154384	0.00391367	#N/A
ENSG00000151892.16	4.25822	0.947824	0.250542	3.7831	0.000154886	0.00392055	#N/A
ENSG00000110321.19	27.3004	-1.60203	0.423533	-3.78254	0.000155238	0.00392362	EIF4G2
ENSG00000138081.22	5.09928	-1.22806	0.324816	-3.78079	0.000156334	0.00394441	#N/A
ENSG00000157191.20	3.47837	-1.21512	0.321419	-3.78048	0.000156524	0.00394441	NECAP2
ENSG00000077420.16	3.54325	-1.21039	0.320495	-3.77664	0.000158959	0.00398255	APBB1IP
ENSG00000106799.13	5.33102	-1.15985	0.30707	-3.77716	0.000158628	0.00398255	TGFBR1
ENSG00000137947.12	3.9542	-1.29324	0.342468	-3.77625	0.000159208	0.00398255	GTF2B
ENSG00000155313.16	6.25233	-1.35921	0.359911	-3.77651	0.000159041	0.00398255	#N/A
ENSG00000160188.10	3.94246	-1.37614	0.364405	-3.77639	0.000159117	0.00398255	RSPH1
ENSG00000204257.15	3.25404	-1.27841	0.338606	-3.7755	0.000159689	0.00398871	HLA-DMA
ENSG00000100503.26	11.97	-1.29611	0.343831	-3.76962	0.000163497	0.00405547	NIN
ENSG00000118816.11	11.2297	-1.31755	0.34943	-3.77058	0.000162867	0.00405547	CCNI
ENSG00000140740.11	5.98356	-1.2365	0.328017	-3.76962	0.000163498	0.00405547	UQCRC2
ENSG00000164038.16	4.05639	0.975744	0.258753	3.77095	0.000162627	0.00405547	SLC9B2
ENSG00000166887.16	5.21698	-1.06822	0.283382	-3.76953	0.000163554	0.00405547	VPS39
ENSG00000113368.12	4.81394	-1.19406	0.316978	-3.76703	0.000165203	0.00406097	LMNB1
ENSG00000117528.14	3.76761	-1.36052	0.361155	-3.76715	0.000165121	0.00406097	ABCD3
ENSG00000159588.15	4.12856	-1.37133	0.363929	-3.76813	0.000164473	0.00406097	CCDC17
ENSG00000168461.13	7.76226	-1.25005	0.331689	-3.76873	0.000164079	0.00406097	RAB31
ENSG00000180251.5	51.7016	1.26335	0.335361	3.76714	0.000165126	0.00406097	SLC9A4
ENSG00000204227.5	2.62054	-1.13487	0.301263	-3.76702	0.000165208	0.00406097	RING1
ENSG00000163932.15	4.1578	-1.16224	0.30859	-3.76629	0.000165689	0.0040669	PRKCD
ENSG00000100211.12	2.09482	-1.32573	0.352086	-3.76535	0.000166318	0.00407648	#N/A
ENSG00000136560.14	6.61432	-1.56515	0.415884	-3.76344	0.000167594	0.00409594	TANK
ENSG00000149231.16	34.9465	1.29615	0.344395	3.76355	0.000167517	0.00409594	CCDC82
ENSG00000105583.11	2.61461	-1.54186	0.409784	-3.76261	0.00016815	0.00409774	WDR83OS
ENSG00000189190.11	10.2361	0.988844	0.262798	3.76275	0.000168054	0.00409774	#N/A
ENSG00000198128.4	2.85239	1.01577	0.270016	3.76188	0.000168644	0.00410392	OR2L3
ENSG00000069849.11	4.77312	-1.18223	0.314349	-3.76089	0.000169313	0.00410703	ATP1B3
ENSG00000132842.15	244.867	1.49901	0.398664	3.76009	0.000169851	0.00410703	#N/A
ENSG00000135900.4	3.3586	-0.963428	0.256206	-3.76037	0.000169663	0.00410703	MRPL44
ENSG00000169509.6	3.51289	-1.38859	0.36925	-3.76055	0.000169539	0.00410703	CRCT1
ENSG00000171720.10	2.79538	-1.33507	0.355108	-3.75963	0.000170168	0.00410703	HDAC3
ENSG00000198242.14	24.9679	-1.56747	0.416931	-3.75955	0.000170221	0.00410703	RPL23A
ENSG00000055208.19	9.49439	-1.25361	0.33358	-3.75804	0.000171251	0.00412605	TAB2
ENSG00000136522.14	2.44764	-1.24017	0.330177	-3.75609	0.000172587	0.00414648	MRPL47
ENSG00000188580.15	2.79905	1.12569	0.299687	3.75622	0.000172498	0.00414648	NKAIN2
ENSG00000092531.10	4.8263	-1.18419	0.315363	-3.755	0.000173341	0.00414701	SNAP23
ENSG00000133112.17	91.5206	-1.75916	0.468455	-3.75524	0.000173173	0.00414701	TPT1
ENSG00000162971.11	44.0076	1.46381	0.389759	3.75569	0.000172867	0.00414701	TYW5
ENSG00000117748.10	3.22989	-1.13533	0.302413	-3.75423	0.000173874	0.00415393	RPA2
ENSG00000231500.7	39.5334	-1.75656	0.468069	-3.75278	0.000174882	0.00417214	RPS18
ENSG00000121774.18	4.62532	-1.20994	0.32249	-3.75187	0.000175518	0.0041756	KHDRBS1
ENSG00000181381.15	8.40414	-1.28359	0.342101	-3.75208	0.000175373	0.0041756	#N/A
ENSG00000102384.14	3.54002	1.03885	0.276966	3.75084	0.000176245	0.00418706	#N/A
ENSG00000082996.20	7.93394	-1.31766	0.351495	-3.74874	0.000177723	0.00421521	RNF13
ENSG00000182220.15	3.27833	-1.15919	0.309244	-3.74846	0.000177926	0.00421521	ATP6AP2
ENSG00000018280.17	5.67852	-1.24256	0.331553	-3.74771	0.000178459	0.00421521	SLC11A1
ENSG00000108179.14	8.86549	-1.29349	0.345139	-3.74775	0.000178427	0.00421521	PPIF
ENSG00000182885.17	5.47721	-1.52209	0.406236	-3.74682	0.000179094	0.00421521	ADGRG3
ENSG00000187772.8	3.34969	0.97717	0.260807	3.74672	0.000179165	0.00421521	LIN28B
ENSG00000204160.12	6.95197	-1.19135	0.317955	-3.74691	0.000179023	0.00421521	ZDHHC18
ENSG00000118680.14	13.8961	-1.36549	0.364501	-3.7462	0.000179537	0.00421813	MYL12B
ENSG00000112335.15	3.80145	-1.13823	0.303906	-3.74534	0.000180146	0.00422078	SNX3
ENSG00000168264.11	7.39567	-1.27135	0.339423	-3.74562	0.00017995	0.00422078	IRF2BP2
ENSG00000170315.14	18.7181	-1.47164	0.39316	-3.7431	0.000181762	0.00424694	UBB
ENSG00000198492.16	4.53869	-1.08229	0.289139	-3.74315	0.00018173	0.00424694	YTHDF2
ENSG00000171044.11	3.14304	1.02127	0.272867	3.74273	0.000182032	0.0042474	XKR6
ENSG00000114124.3	4.69371	0.962774	0.257271	3.74225	0.000182379	0.00424967	#N/A
ENSG00000120733.14	9.79728	-1.24425	0.332556	-3.74148	0.000182936	0.00425684	KDM3B
ENSG00000019991.18	3.55458	1.0962	0.29302	3.74106	0.000183245	0.00425819	HGF
ENSG00000131669.10	4.87945	-1.32745	0.354962	-3.73971	0.000184234	0.00427534	NINJ1
ENSG00000081320.11	13.1978	-1.34819	0.360683	-3.73788	0.000185581	0.00430073	STK17B
ENSG00000142949.17	10.6227	-1.23195	0.329639	-3.73726	0.000186038	0.00430545	PTPRF
ENSG00000119661.15	54.6705	1.31123	0.350968	3.73603	0.000186951	0.00431484	DNAL1
ENSG00000130227.17	5.00359	-1.12045	0.29989	-3.73619	0.000186828	0.00431484	XPO7
ENSG00000135048.14	11.6643	-1.40691	0.376822	-3.73362	0.00018875	0.00435046	CEMIP2
ENSG00000135747.11	17.8486	1.2548	0.336116	3.73322	0.000189047	0.0043514	ZNF670-ZNF695
ENSG00000006125.18	10.451	-1.28	0.342949	-3.73234	0.000189706	0.00435753	AP2B1
ENSG00000110367.14	16.4492	-1.44859	0.388135	-3.73219	0.000189825	0.00435753	#N/A
ENSG00000141298.19	13.6025	-1.42753	0.382542	-3.73168	0.000190204	0.00436034	SSH2
ENSG00000129187.15	3.40885	-1.09877	0.294477	-3.73125	0.000190531	0.00436195	DCTD
ENSG00000182179.13	2.8404	-1.21783	0.326453	-3.7305	0.000191103	0.00436433	UBA7
ENSG00000204592.9	42.1164	-1.72628	0.462755	-3.73044	0.000191148	0.00436433	HLA-E
ENSG00000134250.21	16.9923	-1.2538	0.336184	-3.72952	0.000191848	0.00437444	#N/A
ENSG00000008516.18	5.30315	-1.22857	0.32953	-3.72826	0.000192808	0.00438845	MMP25
ENSG00000089220.5	6.58873	-1.15561	0.310005	-3.72771	0.000193225	0.00438845	PEBP1
ENSG00000163217.2	2.828	1.0735	0.287978	3.7277	0.000193236	0.00438845	BMP10
ENSG00000106541.12	17.26	-1.62187	0.435237	-3.7264	0.000194232	0.00440518	AGR2
ENSG00000184432.11	10.6977	-1.24998	0.335522	-3.72549	0.000194937	0.00441529	COPB2
ENSG00000110700.7	13.0309	-1.58451	0.425624	-3.72278	0.000197041	0.004457	RPS13
ENSG00000109466.14	4.22907	-1.109	0.297989	-3.7216	0.000197961	0.00447187	KLHL2
ENSG00000133138.20	854.815	1.60619	0.431695	3.72066	0.000198706	0.00447681	TBC1D8B
ENSG00000153802.12	8.54679	-1.44857	0.38932	-3.72078	0.00019861	0.00447681	TMPRSS11D
ENSG00000142279.13	50.6473	1.35509	0.364399	3.7187	0.00020025	0.00449967	WTIP
ENSG00000163527.10	4.26105	-1.23067	0.33094	-3.71871	0.00020024	0.00449967	STT3B
ENSG00000130741.11	9.01544	-1.34623	0.362055	-3.71829	0.000200577	0.00450107	EIF2S3
ENSG00000095564.15	7.24466	-1.25544	0.337747	-3.71711	0.000201516	0.00450676	#N/A
ENSG00000100239.16	3.83288	-1.01063	0.271933	-3.71645	0.000202038	0.00450676	PPP6R2
ENSG00000134899.24	5.76891	-1.12915	0.303767	-3.71717	0.000201466	0.00450676	#N/A
ENSG00000198522.14	3.48512	-1.03759	0.279199	-3.71631	0.000202155	0.00450676	GPN1
ENSG00000270882.3	3.44624	-1.23928	0.333415	-3.71695	0.000201645	0.00450676	#N/A
ENSG00000102738.8	2.63115	-1.32573	0.356784	-3.71578	0.000202574	0.00450912	MRPS31
ENSG00000104133.16	8.84671	-1.40802	0.378957	-3.71551	0.000202791	0.00450912	#N/A
ENSG00000115234.11	3.33668	-1.06783	0.287514	-3.71402	0.000203993	0.00452174	SNX17
ENSG00000123612.16	2.79424	1.18161	0.318193	3.71349	0.000204422	0.00452174	ACVR1C
ENSG00000169764.16	5.99541	-1.23211	0.331723	-3.71426	0.0002038	0.00452174	UGP2
ENSG00000188641.14	6.11659	-1.26166	0.339743	-3.71358	0.00020435	0.00452174	DPYD
ENSG00000156875.14	2.99638	-1.47878	0.398622	-3.70972	0.000207488	0.00457275	MFSD14A
ENSG00000277157.2	2.35096	-1.5171	0.408957	-3.70968	0.000207524	0.00457275	H4C4
ENSG00000285942.1	5.16149	1.07726	0.290392	3.70966	0.000207535	0.00457275	AC018362.3
ENSG00000066322.15	2.83323	-1.2206	0.329164	-3.70819	0.000208747	0.00458247	ELOVL1
ENSG00000164054.17	7.9582	-1.22932	0.331518	-3.70814	0.000208784	0.00458247	#N/A
ENSG00000186814.14	25.6903	1.33196	0.359148	3.70867	0.00020835	0.00458247	ZSCAN30
ENSG00000103569.10	17.0083	-1.61011	0.434425	-3.70631	0.000210303	0.00460659	AQP9
ENSG00000110876.10	3.85555	-1.11515	0.300892	-3.70616	0.000210424	0.00460659	SELPLG
ENSG00000071575.12	4.00927	-0.962189	0.259914	-3.70195	0.00021395	0.00464538	#N/A
ENSG00000116954.8	4.46252	-1.44838	0.391191	-3.7025	0.000213488	0.00464538	RRAGC
ENSG00000120694.20	10.769	-1.4673	0.396397	-3.7016	0.000214243	0.00464538	HSPH1
ENSG00000125743.11	3.55663	-1.27266	0.343677	-3.70306	0.000213019	0.00464538	SNRPD2
ENSG00000144747.17	8.46617	-1.28293	0.346536	-3.70216	0.000213771	0.00464538	TMF1
ENSG00000172817.4	3.34217	0.935217	0.252663	3.70144	0.000214381	0.00464538	CYP7B1
ENSG00000182359.15	2.71733	1.12228	0.303124	3.70239	0.000213576	0.00464538	KBTBD3
ENSG00000185728.17	6.19184	-1.22526	0.331001	-3.70169	0.000214171	0.00464538	YTHDF3
ENSG00000176253.4	3.42484	1.07016	0.289396	3.69789	0.0002174	0.00470481	OR4K13
ENSG00000106537.8	4.367	-1.29139	0.349296	-3.69712	0.000218058	0.00470931	TSPAN13
ENSG00000123405.14	3.38884	-1.25685	0.339965	-3.697	0.000218162	0.00470931	NFE2
ENSG00000148110.17	4.80743	-1.19227	0.322729	-3.69435	0.000220452	0.00474814	#N/A
ENSG00000173200.13	376.229	1.46604	0.396867	3.69403	0.000220731	0.00474814	PARP15
ENSG00000197622.13	13.8172	-1.37103	0.371156	-3.69395	0.000220798	0.00474814	CDC42SE1
ENSG00000105967.16	2.82174	1.14547	0.310152	3.69326	0.000221398	0.00475503	TFEC
ENSG00000137312.15	5.54361	-1.14659	0.310508	-3.69263	0.000221947	0.0047608	FLOT1
ENSG00000099250.18	6.52625	0.913414	0.24751	3.69042	0.000223886	0.0047723	NRP1
ENSG00000109062.12	5.7426	-1.25575	0.340242	-3.69077	0.000223579	0.0047723	SLC9A3R1
ENSG00000151338.20	534.977	1.5489	0.419699	3.69051	0.000223807	0.0047723	#N/A
ENSG00000153179.13	6.93412	-1.16678	0.316083	-3.69136	0.000223055	0.0047723	RASSF3
ENSG00000181789.14	5.776	-1.22512	0.331871	-3.69155	0.000222889	0.0047723	COPG1
ENSG00000158985.14	7.74179	-1.20235	0.325937	-3.68891	0.000225214	0.00479212	CDC42SE2
ENSG00000223417.9	13.5096	1.21043	0.328144	3.68873	0.000225379	0.00479212	#N/A
ENSG00000198668.14	19.9968	-1.42125	0.385453	-3.68721	0.000226722	0.00481466	#N/A
ENSG00000106605.11	2.62072	-1.28673	0.349234	-3.68445	0.000229201	0.00482677	BLVRA
ENSG00000118418.14	3.04467	-1.29884	0.352456	-3.68512	0.000228594	0.00482677	HMGN3
ENSG00000142541.18	41.7858	-1.58473	0.430016	-3.68527	0.000228457	0.00482677	RPL13A
ENSG00000155052.15	4.24799	0.917562	0.249014	3.68477	0.000228905	0.00482677	#N/A
ENSG00000169230.10	5.17783	-1.09417	0.296858	-3.68584	0.00022795	0.00482677	PRELID1
ENSG00000178980.16	3.87793	-1.21747	0.33042	-3.68462	0.000229043	0.00482677	#N/A
ENSG00000204256.14	16.2451	-1.40884	0.382383	-3.68436	0.000229279	0.00482677	BRD2
ENSG00000000938.13	6.37763	-1.32676	0.360224	-3.68315	0.000230372	0.00483185	FGR
ENSG00000086758.16	16.2592	-1.34832	0.366073	-3.68321	0.000230315	0.00483185	HUWE1
ENSG00000112576.13	4.58746	-0.905736	0.245902	-3.68332	0.00023022	0.00483185	CCND3
ENSG00000147526.20	9.57273	-1.16209	0.315599	-3.68217	0.000231254	0.00484294	TACC1
ENSG00000188626.7	2.66901	1.18494	0.321827	3.68194	0.00023147	0.00484294	#N/A
ENSG00000112514.18	2.58482	-1.28989	0.350462	-3.68054	0.000232742	0.004861	CUTA
ENSG00000197555.10	9.67815	-1.20782	0.328181	-3.68036	0.000232905	0.004861	#N/A
ENSG00000108582.12	18.8781	-1.58291	0.430182	-3.67963	0.000233571	0.00486809	CPD
ENSG00000188340.3	3.33166	1.00993	0.274484	3.67936	0.000233817	0.00486809	#N/A
ENSG00000284299.1	2.8773	1.2081	0.328394	3.67881	0.000234327	0.00487274	AL590132.1
ENSG00000162711.18	6.30072	-1.23872	0.336818	-3.67771	0.000235336	0.00488243	NLRP3
ENSG00000197756.10	24.1028	-1.65619	0.450373	-3.67737	0.000235654	0.00488243	RPL37A
ENSG00000243649.9	7.82204	-1.40298	0.381489	-3.67766	0.000235384	0.00488243	CFB
ENSG00000182957.16	10.7894	-1.31705	0.358199	-3.67687	0.000236113	0.004886	SPATA13
ENSG00000165283.16	3.27681	-1.1726	0.318953	-3.67641	0.000236536	0.00488879	STOML2
ENSG00000106052.14	15.5348	-1.35665	0.369176	-3.67479	0.000238042	0.00491394	#N/A
ENSG00000121060.19	15.2574	-1.33239	0.362638	-3.67417	0.000238625	0.00492002	#N/A
ENSG00000076685.19	14.9791	-1.46477	0.398838	-3.67258	0.00024011	0.0049208	NT5C2
ENSG00000085719.13	5.35421	-1.14144	0.310795	-3.67263	0.000240064	0.0049208	CPNE3
ENSG00000114648.12	3.26388	-1.01458	0.276199	-3.67337	0.000239375	0.0049208	KLHL18
ENSG00000163191.6	13.9679	-1.38807	0.377901	-3.67311	0.000239614	0.0049208	S100A11
ENSG00000168288.13	4.24591	-1.25382	0.341328	-3.67335	0.00023939	0.0049208	MMADHC
ENSG00000102007.11	2.47968	-1.3073	0.356029	-3.6719	0.000240752	0.00492804	PLP2
ENSG00000144744.17	2.96084	-1.18566	0.323161	-3.66894	0.000243561	0.00497954	UBA3
ENSG00000164830.19	4.80496	-1.01663	0.277144	-3.66824	0.000244226	0.00498714	OXR1
ENSG00000134109.11	7.70163	-1.22764	0.334715	-3.66773	0.000244711	0.00499106	EDEM1
ENSG00000132386.11	3.78547	-1.16675	0.31819	-3.66684	0.000245566	0.00499651	SERPINF1
ENSG00000136603.14	10.8874	-1.45479	0.39672	-3.66704	0.000245377	0.00499651	SKIL
ENSG00000204442.4	4.29951	0.861284	0.234952	3.66579	0.000246571	0.00501097	FAM155A
ENSG00000186635.15	7.70796	-1.00866	0.275328	-3.66347	0.000248821	0.00505065	ARAP1
ENSG00000151651.16	4.53235	-1.06187	0.289944	-3.66234	0.000249918	0.00506687	ADAM8
ENSG00000110330.10	5.38245	-1.32421	0.361789	-3.66017	0.000252045	0.00509785	#N/A
ENSG00000211455.8	4.40196	-1.27214	0.347556	-3.66024	0.000251984	0.00509785	STK38L
ENSG00000064102.15	2.13379	-1.1889	0.324919	-3.65906	0.000253138	0.00511386	INTS13
ENSG00000124789.12	5.90633	-1.25207	0.342215	-3.65874	0.00025346	0.00511429	NUP153
ENSG00000233056.4	4.8993	0.936576	0.256027	3.65812	0.000254073	0.00512059	#N/A
ENSG00000144285.23	5.9298	0.951845	0.260295	3.6568	0.000255384	0.00513485	#N/A
ENSG00000258315.5	2.04888	-1.29896	0.355209	-3.65689	0.000255295	0.00513485	C17orf49
ENSG00000181072.12	2.60281	1.12563	0.307965	3.65504	0.00025714	0.00516404	CHRM2
ENSG00000064666.15	11.3236	-1.12037	0.306641	-3.6537	0.000258491	0.00518271	CNN2
ENSG00000122034.17	3.29996	-1.18065	0.323182	-3.65321	0.000258983	0.00518271	GTF3A
ENSG00000135506.16	8.52794	-1.26036	0.344992	-3.65329	0.000258901	0.00518271	OS9
ENSG00000102054.18	3.83099	-1.20626	0.330221	-3.6529	0.000259299	0.00518292	RBBP7
ENSG00000132965.10	5.41711	-1.34983	0.36961	-3.65204	0.000260164	0.00519068	ALOX5AP
ENSG00000183283.16	15.2528	-1.38528	0.379331	-3.65191	0.000260297	0.00519068	DAZAP2
ENSG00000196584.3	9.2248	1.03245	0.282843	3.65025	0.000261983	0.00521415	XRCC2
ENSG00000203734.13	3.15104	-1.13686	0.311455	-3.65015	0.000262087	0.00521415	ECT2L
ENSG00000164754.16	8.54531	-1.27397	0.349069	-3.64963	0.000262619	0.00521864	#N/A
ENSG00000176273.15	3.41646	0.901839	0.247144	3.64905	0.000263213	0.00522433	SLC35G1
ENSG00000110075.15	7.6659	-1.18909	0.326044	-3.64703	0.000265284	0.00525931	PPP6R3
ENSG00000127528.6	4.6542	-1.14306	0.313458	-3.64663	0.000265704	0.00526149	KLF2
ENSG00000086061.16	15.3299	-1.53984	0.422595	-3.64377	0.000268674	0.00529981	DNAJA1
ENSG00000105887.11	8.57039	-1.30627	0.358515	-3.64357	0.000268883	0.00529981	MTPN
ENSG00000115828.17	3.31954	-1.21347	0.333033	-3.6437	0.000268747	0.00529981	QPCT
ENSG00000148303.17	30.2618	-1.39645	0.38329	-3.64333	0.000269134	0.00529981	RPL7A
ENSG00000152253.9	22.1634	1.1716	0.32158	3.64327	0.000269197	0.00529981	SPC25
ENSG00000111786.9	4.54722	-0.972283	0.26701	-3.64138	0.000271185	0.00532801	SRSF9
ENSG00000142676.14	23.4837	-1.65407	0.454252	-3.64131	0.000271255	0.00532801	RPL11
ENSG00000103723.17	5.31141	0.905468	0.248721	3.6405	0.000272111	0.00533864	AP3B2
ENSG00000083223.18	12.5113	-1.28421	0.352818	-3.63987	0.00027278	0.00533947	TUT7
ENSG00000155903.14	5.11322	-1.27445	0.350131	-3.63993	0.000272716	0.00533947	#N/A
ENSG00000170160.18	29.9069	1.15806	0.318212	3.63926	0.000273422	0.00533974	#N/A
ENSG00000218305.5	13.7186	1.0164	0.279278	3.6394	0.000273269	0.00533974	#N/A
ENSG00000134215.16	4.66135	-1.12027	0.307875	-3.6387	0.00027402	0.00534527	VAV3
ENSG00000114331.16	8.70013	-1.27134	0.349459	-3.63803	0.000274733	0.00534692	#N/A
ENSG00000118007.13	5.18901	-1.21533	0.334037	-3.6383	0.000274441	0.00534692	STAG1
ENSG00000124422.12	9.05835	-1.11326	0.306097	-3.63697	0.000275868	0.00535051	USP22
ENSG00000155096.15	11.0207	-1.32341	0.363907	-3.63668	0.000276176	0.00535051	#N/A
ENSG00000156256.15	3.61786	-1.17083	0.32195	-3.63669	0.000276168	0.00535051	USP16
ENSG00000243955.6	8.88261	-1.65892	0.456066	-3.63745	0.000275354	0.00535051	GSTA1
ENSG00000049656.14	3.59649	-1.06	0.29156	-3.63561	0.000277324	0.00535446	CLPTM1L
ENSG00000156976.17	11.2091	-1.31205	0.360887	-3.63563	0.000277302	0.00535446	EIF4A2
ENSG00000184922.15	5.79774	-1.07728	0.296282	-3.63599	0.000276914	0.00535446	#N/A
ENSG00000009307.17	19.959	-1.49239	0.41064	-3.63431	0.000278727	0.00536936	#N/A
ENSG00000160710.18	27.0899	-1.52246	0.418884	-3.63455	0.000278468	0.00536936	ADAR
ENSG00000068366.21	4.57634	-1.20727	0.332532	-3.63053	0.000282838	0.0054424	#N/A
ENSG00000092010.15	6.46215	-1.36837	0.377001	-3.62962	0.000283835	0.00545541	PSME1
ENSG00000015285.11	2.70957	-1.25531	0.345995	-3.62812	0.000285492	0.00548107	WAS
ENSG00000165029.17	13.6224	-1.47034	0.4054	-3.6269	0.000286845	0.00550082	ABCA1
ENSG00000188558.7	13.5561	1.05124	0.289954	3.62556	0.000288336	0.0055232	#N/A
ENSG00000116251.11	15.1651	-1.34446	0.370943	-3.62444	0.000289585	0.00554087	RPL22
ENSG00000173110.8	7.36612	-1.31348	0.362581	-3.62258	0.000291675	0.00556834	HSPA6
ENSG00000179344.17	3.94533	-1.45253	0.40094	-3.62281	0.00029142	0.00556834	#N/A
ENSG00000078674.19	13.0271	-1.32994	0.367187	-3.62198	0.000292359	0.00557515	#N/A
ENSG00000138346.15	2.19555	1.23716	0.34175	3.62008	0.000294508	0.00560983	DNA2
ENSG00000009413.16	97.2346	1.34884	0.372889	3.61726	0.000297738	0.00565869	REV3L
ENSG00000183230.18	4.02454	1.00679	0.278321	3.61736	0.000297624	0.00565869	#N/A
ENSG00000213215.5	4.57121	0.944456	0.26114	3.61666	0.000298426	0.00566543	OR2F1
ENSG00000110852.5	4.92755	-1.32278	0.365896	-3.61518	0.000300144	0.00568536	CLEC2B
ENSG00000120693.14	3.79565	0.866803	0.239764	3.61523	0.000300077	0.00568536	SMAD9
ENSG00000112079.9	7.95869	-1.26725	0.350653	-3.61398	0.00030153	0.00570526	STK38
ENSG00000058673.17	15.3995	-1.48249	0.41033	-3.61292	0.000302774	0.00571387	ZC3H11A
ENSG00000100393.14	12.9556	-1.1215	0.310467	-3.61232	0.000303469	0.00571387	EP300
ENSG00000117614.10	3.92337	-1.25068	0.346241	-3.61215	0.000303665	0.00571387	SYF2
ENSG00000139641.13	3.84644	-1.1465	0.317359	-3.61262	0.000303113	0.00571387	ESYT1
ENSG00000186439.14	2.62248	1.0946	0.30303	3.61219	0.000303618	0.00571387	TRDN
ENSG00000047315.17	6.41037	-1.20945	0.334949	-3.61084	0.000305205	0.00572386	POLR2B
ENSG00000187555.16	8.09514	-1.14003	0.315691	-3.61123	0.000304744	0.00572386	USP7
ENSG00000271079.1	3.03362	1.19639	0.331332	3.61086	0.000305186	0.00572386	CTAGE15
ENSG00000215472.10	2.00584	-1.39396	0.386082	-3.61054	0.000305564	0.00572427	RPL17-C18orf32
ENSG00000139793.20	3.9473	-1.09195	0.302482	-3.60995	0.000306255	0.00573091	#N/A
ENSG00000135049.16	3.45495	-1.04444	0.289389	-3.60913	0.000307223	0.00573641	AGTPBP1
ENSG00000165732.14	7.96672	-1.17819	0.32644	-3.60921	0.000307135	0.00573641	#N/A
ENSG00000132464.13	3.86689	0.967445	0.268228	3.6068	0.000309991	0.00578174	ENAM
ENSG00000196369.12	15.5496	1.03705	0.287558	3.60641	0.000310466	0.00578425	#N/A
ENSG00000152208.13	3.70426	1.00832	0.279637	3.60581	0.000311183	0.00579128	GRID2
ENSG00000111726.13	2.72323	-1.20969	0.335537	-3.60525	0.000311856	0.00579745	CMAS
ENSG00000174231.17	13.4216	-1.41189	0.391679	-3.6047	0.000312508	0.00580324	PRPF8
ENSG00000075651.17	3.92581	-1.11921	0.31053	-3.60419	0.000313127	0.00580643	#N/A
ENSG00000150477.15	471.29	1.50126	0.416555	3.604	0.000313363	0.00580643	KIAA1328
ENSG00000112062.11	6.70852	-1.1035	0.306339	-3.60223	0.000315496	0.0058396	MAPK14
ENSG00000073969.18	6.41179	-1.06159	0.294895	-3.5999	0.000318339	0.00588581	NSF
ENSG00000113384.14	4.99572	-1.16474	0.323605	-3.59928	0.000319104	0.00589355	GOLPH3
ENSG00000137473.19	2.62305	-1.27124	0.353253	-3.59868	0.000319838	0.0059007	TTC29
ENSG00000067082.15	21.1575	-1.63432	0.454327	-3.59723	0.000321626	0.00591387	KLF6
ENSG00000067334.14	89.4506	1.32922	0.369558	3.59677	0.000322189	0.00591387	DNTTIP2
ENSG00000102226.10	3.89829	-1.003	0.278888	-3.59641	0.000322638	0.00591387	USP11
ENSG00000126267.11	5.82084	-1.23193	0.342466	-3.59723	0.000321618	0.00591387	COX6B1
ENSG00000164190.19	10.9938	-1.38248	0.384398	-3.59647	0.000322563	0.00591387	NIPBL
ENSG00000176046.9	13.5801	1.00175	0.278442	3.59769	0.000321056	0.00591387	NUPR1
ENSG00000101052.13	2.13833	-1.32384	0.368148	-3.59594	0.000323225	0.00591801	IFT52
ENSG00000130811.12	3.46173	-1.17432	0.326594	-3.59567	0.00032356	0.00591801	EIF3G
ENSG00000078668.14	4.44012	-1.06033	0.295021	-3.5941	0.000325518	0.00594104	VDAC3
ENSG00000183067.6	5.32814	1.00707	0.280199	3.59414	0.000325469	0.00594104	#N/A
ENSG00000118922.18	4.51368	0.865986	0.241026	3.59291	0.000327005	0.00594904	#N/A
ENSG00000145545.12	68.2816	1.3644	0.379741	3.59298	0.000326922	0.00594904	SRD5A1
ENSG00000181009.5	2.11651	1.20206	0.334515	3.59344	0.000326343	0.00594904	OR52N5
ENSG00000142687.18	7.0306	-0.947979	0.263923	-3.59188	0.000328302	0.00596626	KIAA0319L
ENSG00000135205.15	4.0589	-1.19083	0.331572	-3.59148	0.000328811	0.00596913	CCDC146
ENSG00000123136.15	3.0713	-1.11435	0.31033	-3.59086	0.000329587	0.00597047	DDX39A
ENSG00000139910.20	3.4199	0.928719	0.258634	3.59087	0.000329581	0.00597047	NOVA1
ENSG00000005486.17	3.69926	-1.12976	0.314671	-3.59031	0.000330289	0.00597683	RHBDD2
ENSG00000119682.18	4.42768	-1.07598	0.299808	-3.58889	0.00033209	0.00600304	AREL1
ENSG00000047365.13	8.58205	-1.24831	0.348035	-3.58675	0.000334828	0.00604065	#N/A
ENSG00000197958.13	22.6332	-1.46371	0.408093	-3.58671	0.000334881	0.00604065	RPL12
ENSG00000229117.9	41.933	-1.67711	0.467877	-3.58452	0.000337702	0.00608508	RPL41
ENSG00000164674.17	3.41721	-1.04139	0.290572	-3.58391	0.000338485	0.00609273	SYTL3
ENSG00000128016.7	26.814	-1.6378	0.457066	-3.58329	0.000339296	0.00610087	ZFP36
ENSG00000123610.5	3.69699	-1.28177	0.357938	-3.58097	0.000342326	0.00614237	TNFAIP6
ENSG00000159461.15	4.60059	-1.22104	0.340977	-3.58101	0.00034227	0.00614237	AMFR
ENSG00000070190.13	8.97647	-1.3372	0.373494	-3.58025	0.000343271	0.00614392	DAPP1
ENSG00000100129.18	12.201	-1.10478	0.30859	-3.58007	0.000343496	0.00614392	EIF3L
ENSG00000116147.17	5.56666	0.853251	0.238316	3.58034	0.000343143	0.00614392	TNR
ENSG00000022840.17	9.96334	-1.23764	0.345849	-3.57855	0.000345509	0.0061524	#N/A
ENSG00000138363.15	2.31031	-1.21045	0.33821	-3.57898	0.000344932	0.0061524	ATIC
ENSG00000145362.21	6.85031	0.960097	0.268308	3.57834	0.000345779	0.0061524	#N/A
ENSG00000151834.16	4.24503	1.00137	0.279836	3.5784	0.000345706	0.0061524	GABRA2
ENSG00000166762.19	4.27835	0.93213	0.260477	3.57854	0.000345514	0.0061524	CATSPER2
ENSG00000161021.13	5.5645	-0.786333	0.219766	-3.57805	0.000346164	0.00615282	MAML1
ENSG00000162434.13	15.266	-1.34741	0.376631	-3.57754	0.00034684	0.0061584	JAK1
ENSG00000188906.17	8.45095	-1.19095	0.333044	-3.57595	0.000348954	0.00618947	LRRK2
ENSG00000177463.16	4.68221	-1.24533	0.34845	-3.5739	0.000351697	0.00623164	#N/A
ENSG00000113356.13	3.48308	0.898954	0.251591	3.57308	0.000352813	0.00623888	POLR3G
ENSG00000204482.11	2.53416	-1.18581	0.331875	-3.57306	0.00035284	0.00623888	LST1
ENSG00000065559.15	4.75773	-0.952746	0.266762	-3.57152	0.000354913	0.00626903	MAP2K4
ENSG00000221823.11	4.78616	-1.13571	0.318018	-3.57121	0.000355332	0.00626991	PPP3R1
ENSG00000010017.13	5.40429	-1.15123	0.32264	-3.56816	0.000359497	0.00633028	RANBP9
ENSG00000122484.9	801.529	1.53213	0.429379	3.56824	0.000359383	0.00633028	RPAP2
ENSG00000170889.14	14.3599	-1.2719	0.356598	-3.56678	0.000361396	0.00635714	RPS9
ENSG00000124429.18	3.4718	-1.1698	0.328017	-3.56627	0.000362095	0.00636285	POF1B
ENSG00000083799.18	11.1621	-1.24045	0.347878	-3.56575	0.000362819	0.00636898	CYLD
ENSG00000196502.13	2.58032	-1.14259	0.320474	-3.5653	0.000363442	0.00637334	#N/A
ENSG00000169733.12	3.2369	-1.31531	0.369121	-3.56335	0.000366147	0.00641416	RFNG
ENSG00000117523.18	20.1091	-1.34698	0.378065	-3.56282	0.000366894	0.00642064	#N/A
ENSG00000038274.18	4.31665	-1.12521	0.315873	-3.56222	0.000367735	0.00642875	#N/A
ENSG00000066455.13	4.24641	-1.0312	0.289516	-3.56179	0.000368339	0.0064327	GOLGA5
ENSG00000172493.23	12.0574	-1.18202	0.331908	-3.5613	0.000369023	0.00643803	#N/A
ENSG00000151883.19	8.12612	-1.20023	0.33707	-3.56078	0.000369757	0.00644249	PARP8
ENSG00000167858.13	3.95947	-1.10405	0.310075	-3.56058	0.000370036	0.00644249	TEKT1
ENSG00000070501.12	3.17029	-1.15763	0.325236	-3.55935	0.000371768	0.00645896	POLB
ENSG00000163636.11	2.85199	-1.15939	0.325719	-3.55946	0.000371614	0.00645896	PSMD6
ENSG00000248485.2	3.56916	-1.10805	0.311328	-3.5591	0.000372121	0.00645896	PCP4L1
ENSG00000144331.20	2.3257	1.19848	0.336787	3.55856	0.000372888	0.00646566	ZNF385B
ENSG00000204481.8	2.59675	1.11719	0.314024	3.55764	0.000374205	0.0064819	PRAMEF14
ENSG00000135333.15	2.75436	1.03362	0.290612	3.5567	0.000375544	0.00649848	EPHA7
ENSG00000140319.11	4.96727	-1.09245	0.307254	-3.55555	0.000377194	0.00651377	SRP14
ENSG00000241839.10	5.83246	-1.15508	0.324844	-3.55581	0.000376812	0.00651377	PLEKHO2
ENSG00000108669.17	8.53271	-1.25348	0.352918	-3.55176	0.000382659	0.00660144	#N/A
ENSG00000165813.20	6.75205	-1.04625	0.294617	-3.55122	0.000383449	0.00660168	CCDC186
ENSG00000196136.18	3.81581	0.942898	0.265511	3.55125	0.000383403	0.00660168	SERPINA3
ENSG00000065427.15	5.51123	-1.1839	0.333437	-3.55061	0.000384342	0.00660452	KARS1
ENSG00000086666.19	4.60971	-1.06775	0.300725	-3.55058	0.00038439	0.00660452	ZFAND6
ENSG00000157680.16	4.17229	1.01111	0.284806	3.55018	0.000384967	0.00660776	DGKI
ENSG00000163479.14	4.61144	-1.24706	0.351369	-3.54914	0.000386488	0.00662718	SSR2
ENSG00000197706.5	332.511	1.51272	0.42631	3.5484	0.000387573	0.00663909	#N/A
ENSG00000150977.11	5.09573	-1.10586	0.311698	-3.54786	0.00038837	0.00664605	RILPL2
ENSG00000160255.18	5.95024	-1.15235	0.324886	-3.54693	0.000389742	0.00664946	ITGB2
ENSG00000171867.18	3.85228	-1.15023	0.324249	-3.54738	0.000389081	0.00664946	PRNP
ENSG00000175216.15	5.02682	-1.06997	0.301657	-3.54696	0.000389698	0.00664946	CKAP5
ENSG00000109320.13	8.20447	-1.26685	0.357226	-3.54635	0.000390612	0.00665096	NFKB1
ENSG00000125356.7	3.95741	-1.27036	0.35819	-3.54661	0.000390223	0.00665096	NDUFA1
ENSG00000196655.12	3.02781	-1.06587	0.3006	-3.54582	0.000391386	0.00665748	TRAPPC4
ENSG00000124613.9	2.85519	1.07082	0.302026	3.54546	0.000391925	0.00665998	ZNF391
ENSG00000114391.13	12.5498	-1.50886	0.425752	-3.54398	0.00039413	0.00668852	RPL24
ENSG00000174145.8	3.19686	0.949936	0.268055	3.54381	0.000394391	0.00668852	NWD2
ENSG00000132153.15	11.9628	0.897556	0.253371	3.54246	0.000396408	0.00671604	DHX30
ENSG00000129562.11	2.60424	-1.25312	0.353787	-3.54201	0.000397083	0.00672078	DAD1
ENSG00000064726.10	3.49052	-1.05419	0.297694	-3.54121	0.000398301	0.00673349	BTBD1
ENSG00000186918.14	5.50311	-0.995586	0.28116	-3.54099	0.000398626	0.00673349	ZNF395
ENSG00000182541.18	16.1148	-1.42073	0.401743	-3.53641	0.00040561	0.00683831	LIMK2
ENSG00000185873.8	16.1659	-1.89534	0.535955	-3.53639	0.000405635	0.00683831	TMPRSS11B
ENSG00000122862.5	23.8084	-1.62583	0.459817	-3.53583	0.000406503	0.00684616	SRGN
ENSG00000103657.14	12.1348	-1.22974	0.347874	-3.53501	0.000407761	0.00685377	HERC1
ENSG00000241343.10	10.7849	-1.42238	0.402353	-3.53515	0.000407549	0.00685377	RPL36A
ENSG00000105372.8	14.7733	-1.39253	0.394177	-3.53277	0.000411236	0.00688811	RPS19
ENSG00000164161.10	4.85205	0.94972	0.268837	3.5327	0.000411338	0.00688811	HHIP
ENSG00000167325.15	4.05191	-0.932969	0.264071	-3.53303	0.000410832	0.00688811	RRM1
ENSG00000197594.14	4.64522	1.01676	0.287819	3.53265	0.000411424	0.00688811	#N/A
ENSG00000116514.17	7.46329	-1.24923	0.353698	-3.5319	0.000412578	0.00690065	RNF19B
ENSG00000169248.13	2.35088	1.35358	0.383317	3.53124	0.00041362	0.00691127	CXCL11
ENSG00000116977.19	9.11423	-1.13001	0.320169	-3.52942	0.000416477	0.00695218	LGALS8
ENSG00000100242.16	6.88379	-0.884646	0.250828	-3.5269	0.000420455	0.00698983	#N/A
ENSG00000110713.17	12.9935	-1.32682	0.376142	-3.52743	0.000419617	0.00698983	NUP98
ENSG00000114742.14	3.67728	-1.14216	0.323862	-3.52669	0.000420787	0.00698983	WDR48
ENSG00000189114.8	2.78449	0.957576	0.271492	3.52709	0.00042016	0.00698983	BLOC1S3
ENSG00000221947.8	25.4537	1.09252	0.309727	3.52736	0.000419727	0.00698983	XKR9
ENSG00000116337.20	4.22058	-0.845617	0.239815	-3.52612	0.000421689	0.00699798	AMPD2
ENSG00000183346.9	2.06868	-1.32677	0.376398	-3.5249	0.000423644	0.00702358	CABCOCO1
ENSG00000102699.6	8.94806	-1.18389	0.336121	-3.52221	0.000427966	0.00708832	PARP4
ENSG00000137200.13	4.84876	-1.11041	0.315346	-3.52124	0.000429534	0.00710737	CMTR1
ENSG00000168778.13	2.91184	-0.988898	0.280925	-3.52015	0.000431302	0.00712969	TCTN2
ENSG00000131355.15	2.54143	-1.26476	0.359588	-3.51725	0.000436037	0.00720096	ADGRE3
ENSG00000062650.20	7.15925	-1.13935	0.324032	-3.51616	0.000437833	0.00722362	WAPL
ENSG00000137502.10	5.16611	0.933639	0.265576	3.51553	0.000438878	0.00723384	RAB30
ENSG00000155495.9	2.83866	1.09762	0.312322	3.51438	0.000440782	0.00725818	MAGEC1
ENSG00000164961.16	3.93416	-1.13716	0.323603	-3.51404	0.000441344	0.0072604	WASHC5
ENSG00000176986.16	7.07342	-1.01695	0.289511	-3.51265	0.000443669	0.00729161	SEC24C
ENSG00000158470.5	17.293	-1.43845	0.409662	-3.51129	0.000445931	0.0073217	B4GALT5
ENSG00000175344.19	5.07883	0.874025	0.248965	3.51063	0.000447041	0.00733285	CHRNA7
ENSG00000176393.11	3.82525	-0.939262	0.267627	-3.50959	0.000448793	0.00735449	RNPEP
ENSG00000214253.9	3.07996	-1.02249	0.291411	-3.50877	0.000450185	0.00737022	FIS1
ENSG00000129355.7	2.77273	-1.12545	0.32087	-3.50749	0.000452349	0.00739141	CDKN2D
ENSG00000173120.15	12.679	-1.11744	0.318569	-3.50769	0.000452021	0.00739141	KDM2A
ENSG00000167080.9	82.9316	1.3447	0.383628	3.50523	0.000456208	0.00744731	B4GALNT2
ENSG00000010270.14	2.3078	-1.10837	0.316329	-3.50385	0.00045858	0.00745544	STARD3NL
ENSG00000124614.16	18.2182	-1.42604	0.406901	-3.50463	0.000457236	0.00745544	RPS10
ENSG00000133657.17	10.5855	-1.38802	0.396162	-3.50366	0.000458919	0.00745544	#N/A
ENSG00000147251.16	6.28212	-1.339	0.382148	-3.50389	0.000458511	0.00745544	DOCK11
ENSG00000155368.18	4.39593	-1.14039	0.325515	-3.50336	0.000459434	0.00745544	#N/A
ENSG00000160321.16	5.41367	0.934485	0.266716	3.50366	0.000458902	0.00745544	#N/A
ENSG00000184005.11	3.16087	1.04793	0.299139	3.50316	0.000459774	0.00745544	ST6GALNAC3
ENSG00000108523.16	3.74066	-1.05736	0.301894	-3.50242	0.000461059	0.00746915	RNF167
ENSG00000149970.16	3.09449	0.972392	0.277696	3.50165	0.000462392	0.00747744	CNKSR2
ENSG00000232388.5	2.9024	-1.08957	0.311163	-3.50161	0.000462449	0.00747744	SMIM26
ENSG00000166415.15	2.87205	1.03614	0.295934	3.50127	0.000463052	0.00748006	WDR72
ENSG00000144792.9	6.95583	0.973231	0.278007	3.50074	0.000463961	0.00748054	ZNF660
ENSG00000267508.6	8.7321	0.934537	0.266948	3.50082	0.000463825	0.00748054	ZNF285
ENSG00000092036.19	3.07862	-1.17787	0.336599	-3.49931	0.000466465	0.00750541	HAUS4
ENSG00000104613.12	3.09312	-1.13061	0.323073	-3.49954	0.000466064	0.00750541	INTS10
ENSG00000178053.20	2.73784	-1.23646	0.353366	-3.4991	0.000466827	0.00750541	MLF1
ENSG00000100300.18	2.77973	-1.10651	0.316274	-3.49857	0.000467764	0.00750628	TSPO
ENSG00000186088.16	2.73441	-1.24422	0.355617	-3.49875	0.000467437	0.00750628	GSAP
ENSG00000164270.18	3.0051	1.09088	0.311928	3.49722	0.000470141	0.00753733	HTR4
ENSG00000067829.20	2.42138	-1.12786	0.322547	-3.49672	0.000471021	0.00754433	#N/A
ENSG00000072274.13	7.28879	-1.35336	0.387137	-3.49583	0.000472598	0.00756227	TFRC
ENSG00000145087.13	3.38041	0.980186	0.280407	3.49558	0.000473031	0.00756227	STXBP5L
ENSG00000172809.13	12.4185	-1.42551	0.407953	-3.49429	0.000475317	0.00759168	RPL38
ENSG00000105514.8	4.99408	-0.954269	0.273136	-3.49375	0.000476293	0.00760013	RAB3D
ENSG00000071205.12	2.88481	-1.22994	0.352103	-3.49313	0.000477395	0.00760345	ARHGAP10
ENSG00000182934.12	5.57433	-1.02614	0.293739	-3.49336	0.000476976	0.00760345	SRPRA
ENSG00000182168.15	4.57229	0.903014	0.258702	3.49055	0.000482027	0.00767004	UNC5C
ENSG00000198967.5	3.61446	0.951527	0.272691	3.48939	0.000484125	0.00769622	#N/A
ENSG00000135905.20	3.75751	-1.24282	0.356391	-3.48724	0.000488034	0.00775114	DOCK10
ENSG00000118473.23	5.36516	0.927321	0.265967	3.48661	0.000489189	0.00776222	#N/A
ENSG00000143469.20	5.57496	0.897595	0.257601	3.48444	0.000493161	0.00781795	SYT14
ENSG00000059378.13	4.83852	-1.21428	0.348561	-3.4837	0.000494534	0.00782514	PARP12
ENSG00000213246.7	4.66184	-0.990492	0.284307	-3.48388	0.000494196	0.00782514	SUPT4H1
ENSG00000166012.17	4.74828	-1.0922	0.313633	-3.48241	0.000496924	0.00785565	TAF1D
ENSG00000114784.4	2.50285	-1.0578	0.303936	-3.48035	0.000500766	0.00790898	EIF1B
ENSG00000167851.15	2.96941	-1.08771	0.312561	-3.48	0.000501419	0.00790898	CD300A
ENSG00000182551.14	52.1764	1.19614	0.343734	3.47985	0.000501692	0.00790898	ADI1
ENSG00000124151.19	10.7	-1.168	0.335763	-3.47864	0.000503962	0.00792292	NCOA3
ENSG00000124226.11	5.24066	-1.0172	0.29241	-3.47867	0.000503904	0.00792292	RNF114
ENSG00000152102.18	6.19038	-0.946997	0.272232	-3.47864	0.000503974	0.00792292	FAM168B
ENSG00000123329.20	4.00272	-1.06247	0.305528	-3.47748	0.000506157	0.0079499	ARHGAP9
ENSG00000164794.9	9.28468	1.03852	0.298696	3.47684	0.000507369	0.00796157	KCNV1
ENSG00000118900.15	7.11455	-0.887584	0.255312	-3.47646	0.000508073	0.00796527	UBN1
ENSG00000142669.15	4.14602	-1.09753	0.315773	-3.47571	0.000509505	0.00798038	SH3BGRL3
ENSG00000048707.15	16.1618	-1.26573	0.364313	-3.47428	0.00051223	0.00799533	VPS13D
ENSG00000076108.12	9.47075	-0.956743	0.275357	-3.47456	0.000511697	0.00799533	BAZ2A
ENSG00000138768.15	5.40102	-1.27534	0.367078	-3.4743	0.000512182	0.00799533	USO1
ENSG00000141431.13	5.10443	0.868793	0.250068	3.47422	0.000512341	0.00799533	ASXL3
ENSG00000124102.5	5.78632	-1.26074	0.362986	-3.47326	0.000514182	0.00801672	PI3
ENSG00000106258.15	4.27059	0.900156	0.259231	3.4724	0.000515819	0.00803488	CYP3A5
ENSG00000005175.10	2.6548	-1.10242	0.317552	-3.47163	0.000517312	0.0080432	RPAP3
ENSG00000109606.13	5.68099	-1.18455	0.341231	-3.47139	0.000517772	0.0080432	DHX15
ENSG00000116183.11	4.97638	0.861594	0.248176	3.47171	0.00051715	0.0080432	PAPPA2
ENSG00000108559.12	3.31668	-1.15571	0.333051	-3.47008	0.000520302	0.00807513	NUP88
ENSG00000119655.11	4.96086	-1.07757	0.310628	-3.46901	0.000522379	0.00809259	NPC2
ENSG00000174469.23	4.04454	0.832827	0.240075	3.46903	0.000522347	0.00809259	CNTNAP2
ENSG00000128245.15	3.66595	-1.15473	0.332901	-3.46869	0.000522995	0.00809477	YWHAH
ENSG00000144579.8	4.48177	-0.936639	0.270051	-3.46838	0.000523606	0.00809685	CTDSP1
ENSG00000008283.16	4.83315	-0.9998	0.2883	-3.46791	0.000524522	0.00810265	CYB561
ENSG00000132432.14	3.20323	-1.11854	0.322594	-3.46732	0.000525679	0.00810265	SEC61G
ENSG00000154415.8	2.72092	1.08067	0.31167	3.46735	0.000525608	0.00810265	PPP1R3A
ENSG00000166670.10	4.57558	-1.58163	0.456168	-3.46721	0.000525886	0.00810265	MMP10
ENSG00000143355.16	3.71218	0.93852	0.270727	3.46667	0.000526958	0.00811181	LHX9
ENSG00000011600.12	4.44358	-1.21621	0.351018	-3.4648	0.000530629	0.00811353	TYROBP
ENSG00000096717.12	3.88593	-1.15095	0.332155	-3.46509	0.000530046	0.00811353	SIRT1
ENSG00000104324.16	3.33076	-1.0653	0.307459	-3.46485	0.000530523	0.00811353	CPQ
ENSG00000143499.14	2.66336	-1.28445	0.370699	-3.46495	0.000530332	0.00811353	SMYD2
ENSG00000159713.11	6.91564	-1.29431	0.373574	-3.46467	0.000530886	0.00811353	TPPP3
ENSG00000163468.15	5.08766	-1.24348	0.358751	-3.46613	0.000528015	0.00811353	CCT3
ENSG00000163817.16	10.6666	0.918129	0.264973	3.46499	0.000530259	0.00811353	SLC6A20
ENSG00000196352.18	18.3818	-1.51074	0.435911	-3.46571	0.000528837	0.00811353	#N/A
ENSG00000120899.18	7.90017	-1.16008	0.334933	-3.46361	0.000532984	0.0081383	PTK2B
ENSG00000141367.12	21.2599	-1.43737	0.415243	-3.46152	0.000537138	0.00819436	CLTC
ENSG00000135250.17	4.78665	-0.978007	0.282632	-3.46036	0.00053946	0.00820037	SRPK2
ENSG00000147168.14	3.21118	-1.24276	0.359132	-3.46046	0.000539263	0.00820037	#N/A
ENSG00000165630.14	2.52177	-1.16883	0.337711	-3.46104	0.000538097	0.00820037	PRPF18
ENSG00000197746.15	35.7975	-1.59202	0.460024	-3.46073	0.000538719	0.00820037	#N/A
ENSG00000044446.12	3.09854	-1.07851	0.311813	-3.45883	0.000542528	0.00820632	PHKA2
ENSG00000124207.17	2.80363	-1.15679	0.334424	-3.45904	0.000542107	0.00820632	CSE1L
ENSG00000163864.17	3012.17	1.51389	0.437559	3.45986	0.000540455	0.00820632	NMNAT3
ENSG00000170345.10	47.6635	-1.69509	0.489958	-3.45966	0.000540861	0.00820632	FOS
ENSG00000173212.5	1749.65	1.49861	0.433196	3.45942	0.000541337	0.00820632	#N/A
ENSG00000188386.8	2.21469	1.10822	0.320414	3.45872	0.000542746	0.00820632	PPP3R2
ENSG00000160472.5	1.98984	-1.31773	0.381018	-3.45846	0.000543278	0.00820707	TMEM190
ENSG00000182149.21	9.5064	-1.14411	0.3309	-3.45757	0.000545067	0.00822679	IST1
ENSG00000165672.7	3.29544	-1.13365	0.32792	-3.45707	0.000546075	0.0082347	PRDX3
ENSG00000147604.14	28.7807	-1.41748	0.410124	-3.45623	0.000547779	0.00825307	RPL7
ENSG00000113389.16	3.76769	0.935053	0.270713	3.45403	0.00055227	0.00829869	NPR3
ENSG00000163879.11	4.79913	-1.10605	0.320199	-3.45427	0.000551789	0.00829869	DNALI1
ENSG00000178028.14	2.34353	-1.07603	0.311511	-3.45424	0.000551838	0.00829869	DMAP1
ENSG00000135341.18	3.76183	-0.989374	0.286497	-3.45335	0.000553662	0.00831226	MAP3K7
ENSG00000204695.4	142.177	1.37778	0.399036	3.45278	0.000554842	0.00832263	OR14J1
ENSG00000092148.14	20.7948	-1.46245	0.423624	-3.45224	0.000555963	0.00833209	#N/A
ENSG00000130255.13	9.13814	-1.24939	0.362001	-3.45134	0.000557805	0.008345	RPL36
ENSG00000161203.14	6.49864	-1.12444	0.325775	-3.45157	0.000557333	0.008345	#N/A
ENSG00000136888.8	7.40453	-1.1054	0.320381	-3.45025	0.00056006	0.00835669	ATP6V1G1
ENSG00000182652.4	3.17014	0.996675	0.288839	3.45062	0.000559293	0.00835669	OR4Q3
ENSG00000186591.13	14.0934	-1.17537	0.340652	-3.45034	0.000559881	0.00835669	UBE2H
ENSG00000138593.9	8.51278	-1.15646	0.335349	-3.44854	0.000563633	0.00840262	SECISBP2L
ENSG00000123146.20	6.30277	-1.06804	0.309786	-3.44767	0.000565439	0.00842217	ADGRE5
ENSG00000221858.3	2.54891	0.963701	0.279585	3.4469	0.000567057	0.00843888	OR2A12
ENSG00000111642.16	13.8021	-1.27001	0.368509	-3.44635	0.000568209	0.00844864	CHD4
ENSG00000118308.16	5.79193	-1.42471	0.413456	-3.44586	0.000569252	0.00845675	#N/A
ENSG00000161016.18	14.0174	-1.33706	0.388182	-3.44441	0.000572298	0.00848385	RPL8
ENSG00000162896.6	81.673	-1.72887	0.50196	-3.44424	0.000572665	0.00848385	PIGR
ENSG00000163220.11	232.064	-2.00258	0.5815	-3.44381	0.00057357	0.00848385	S100A9
ENSG00000183255.12	8.40699	-1.28868	0.3741	-3.44474	0.000571615	0.00848385	PTTG1IP
ENSG00000184330.12	3.965	0.905667	0.262975	3.44392	0.000573335	0.00848385	S100A7A
ENSG00000140718.21	136.293	1.32161	0.383928	3.44235	0.000576682	0.00852247	FTO
ENSG00000136754.18	7.97845	-1.15153	0.334545	-3.44206	0.000577302	0.00852422	ABI1
ENSG00000177156.11	8.12263	-1.27322	0.369942	-3.44167	0.000578126	0.00852898	TALDO1
ENSG00000065150.21	6.17234	-1.14245	0.331969	-3.44143	0.000578647	0.00852927	IPO5
ENSG00000167380.17	4.923	0.758165	0.220322	3.44117	0.000579208	0.00853016	#N/A
ENSG00000144642.22	3.01167	0.979408	0.28464	3.44086	0.000579858	0.00853234	RBMS3
ENSG00000241468.8	3.67673	-1.15389	0.335498	-3.43935	0.000583121	0.00857294	ATP5MF
ENSG00000067704.10	4.13791	-1.08019	0.31424	-3.43746	0.000587187	0.00860298	IARS2
ENSG00000108510.10	12.655	-1.22747	0.357042	-3.4379	0.000586252	0.00860298	MED13
ENSG00000164327.13	10.6514	-1.3183	0.383439	-3.43809	0.00058584	0.00860298	RICTOR
ENSG00000198053.12	7.34444	-1.08225	0.314837	-3.43748	0.000587153	0.00860298	SIRPA
ENSG00000075407.19	12.8789	0.923483	0.268743	3.43631	0.000589705	0.00863242	#N/A
ENSG00000108424.11	14.6115	-1.18264	0.34429	-3.43501	0.000592527	0.00865883	KPNB1
ENSG00000129167.10	4.4901	0.911485	0.265346	3.43508	0.000592369	0.00865883	#N/A
ENSG00000185591.10	12.3191	-1.06044	0.308768	-3.43442	0.00059382	0.00867029	SP1
ENSG00000094631.21	3.91344	-0.882171	0.257065	-3.43171	0.000599795	0.00875002	HDAC6
ENSG00000070731.11	1.87177	-1.35505	0.395076	-3.42985	0.000603922	0.00875484	ST6GALNAC2
ENSG00000091592.16	5.54453	-0.880908	0.25683	-3.42992	0.000603755	0.00875484	NLRP1
ENSG00000111229.16	12.2989	-1.32668	0.386801	-3.42986	0.000603888	0.00875484	ARPC3
ENSG00000131389.18	18.5933	-1.2342	0.359693	-3.43126	0.000600776	0.00875484	#N/A
ENSG00000176798.3	3.74487	0.962286	0.280549	3.43001	0.000603568	0.00875484	OR51L1
ENSG00000182621.18	5.1331	0.850257	0.247892	3.42995	0.000603697	0.00875484	PLCB1
ENSG00000188107.15	5.01324	0.926952	0.270272	3.4297	0.000604243	0.00875484	EYS
ENSG00000204950.4	2.95955	-1.14865	0.334864	-3.4302	0.000603132	0.00875484	LRRC10B
ENSG00000242247.11	5.97435	-1.2067	0.351865	-3.42946	0.000604794	0.00875536	ARFGAP3
ENSG00000139304.16	2.76244	1.02796	0.299793	3.42889	0.000606046	0.00875721	PTPRQ
ENSG00000162924.15	336.966	1.39934	0.408072	3.42916	0.000605446	0.00875721	REL
ENSG00000167232.14	9.16206	-0.913494	0.266425	-3.42871	0.000606466	0.00875721	ZNF91
ENSG00000105519.18	8.98546	-1.26785	0.369855	-3.42797	0.000608116	0.00877358	CAPS
ENSG00000109814.12	5.41307	-1.15393	0.336693	-3.42724	0.000609747	0.00878966	UGDH
ENSG00000019995.6	4.84582	-1.13402	0.331004	-3.42601	0.000612523	0.00881473	ZRANB1
ENSG00000116678.20	4.88614	0.90958	0.265476	3.42623	0.000612031	0.00881473	LEPR
ENSG00000168066.21	6.132	-1.07264	0.313155	-3.42528	0.000614165	0.0088309	SF1
ENSG00000198589.14	11.2798	-1.33222	0.388997	-3.42475	0.000615372	0.00884078	LRBA
ENSG00000042781.14	3.85419	0.93817	0.274111	3.4226	0.000620263	0.00885638	USH2A
ENSG00000085832.17	6.86598	-1.26667	0.370158	-3.42196	0.000621712	0.00885638	EPS15
ENSG00000087299.12	224.858	1.36719	0.399384	3.42324	0.000618794	0.00885638	L2HGDH
ENSG00000100100.13	5.24767	-1.16351	0.339978	-3.42231	0.000620914	0.00885638	PIK3IP1
ENSG00000134986.14	9.39989	0.982773	0.287197	3.42195	0.00062173	0.00885638	NREP
ENSG00000137033.12	3.67098	-1.18085	0.345063	-3.42213	0.000621333	0.00885638	#N/A
ENSG00000143321.19	8.30776	-1.14874	0.33565	-3.42242	0.000620661	0.00885638	HDGF
ENSG00000168894.10	3.11115	-1.02845	0.300562	-3.42175	0.000622185	0.00885638	RNF181
ENSG00000174238.16	6.47432	-1.07859	0.315176	-3.42217	0.000621232	0.00885638	#N/A
ENSG00000196834.14	6.46982	0.921716	0.269242	3.42338	0.000618478	0.00885638	#N/A
ENSG00000270629.7	17.7141	-1.41851	0.414449	-3.42265	0.000620129	0.00885638	#N/A
ENSG00000177551.5	3.42065	0.847037	0.24762	3.42071	0.000624579	0.00888301	NHLH2
ENSG00000243646.11	5.23613	-0.99585	0.291155	-3.42034	0.000625437	0.00888779	#N/A
ENSG00000108599.15	4.24709	-1.11785	0.326907	-3.41948	0.000627418	0.00890107	AKAP10
ENSG00000157557.13	13.9869	-1.35556	0.396418	-3.41952	0.000627322	0.00890107	ETS2
ENSG00000176095.12	4.31597	-0.951195	0.278318	-3.41765	0.000631631	0.00895337	IP6K1
ENSG00000256537.5	3.63658	0.879192	0.257272	3.41736	0.00063231	0.00895554	SMIM10L1
ENSG00000105339.11	9.09714	-1.12349	0.328822	-3.41671	0.000633818	0.00896942	DENND3
ENSG00000058272.19	6.13537	-1.0847	0.317599	-3.4153	0.000637109	0.0090085	PPP1R12A
ENSG00000197826.12	3.29242	0.918273	0.268924	3.41462	0.000638715	0.0090237	CFAP299
ENSG00000011638.11	3.47098	-0.995315	0.29173	-3.41177	0.000645429	0.009111	TMEM159
ENSG00000129654.8	6.27094	-1.0757	0.31533	-3.41134	0.000646451	0.00911785	FOXJ1
ENSG00000114166.8	3.65523	-1.14235	0.334943	-3.41058	0.000648238	0.00912037	KAT2B
ENSG00000182768.9	4.24556	-1.02388	0.300175	-3.41094	0.000647394	0.00912037	NGRN
ENSG00000184357.5	2.43918	-1.42274	0.417148	-3.41063	0.000648121	0.00912037	H1-5
ENSG00000114316.13	6.32478	-0.974371	0.285714	-3.4103	0.000648907	0.00912224	USP4
ENSG00000105671.12	2.54536	-0.987825	0.289828	-3.40832	0.000653643	0.00916749	DDX49
ENSG00000109270.13	4.14884	-1.04913	0.307782	-3.40867	0.000652811	0.00916749	LAMTOR3
ENSG00000253352.10	9.9268	-1.15204	0.338012	-3.40828	0.000653743	0.00916749	TUG1
ENSG00000170777.11	2.47684	1.06425	0.31231	3.40769	0.00065516	0.00917979	#N/A
ENSG00000160410.15	3.95	-0.89844	0.263776	-3.40607	0.000659042	0.00921901	SHKBP1
ENSG00000204779.2	11.8403	1.02036	0.299559	3.40619	0.000658767	0.00921901	FOXD4L5
ENSG00000071127.17	14.9414	-1.26317	0.370921	-3.40549	0.000660458	0.00923122	WDR1
ENSG00000121966.8	10.3525	-1.44261	0.423653	-3.40516	0.000661243	0.0092346	#N/A
ENSG00000179021.10	2.96734	-1.05422	0.309647	-3.40459	0.000662633	0.00924642	C3orf38
ENSG00000135917.16	5.13667	0.941127	0.276488	3.40387	0.000664394	0.0092634	SLC19A3
ENSG00000204435.15	3.44013	-1.10123	0.323594	-3.40311	0.000666226	0.00928133	CSNK2B
ENSG00000113327.17	12.6761	1.02396	0.300962	3.4023	0.000668218	0.00929386	GABRG2
ENSG00000277058.3	2.76612	1.21782	0.357922	3.40248	0.000667766	0.00929386	HNRNPCL3
ENSG00000084754.12	6.97219	-1.04049	0.305886	-3.40156	0.000670016	0.00930365	HADHA
ENSG00000164066.13	88.9199	1.28891	0.378907	3.40164	0.000669822	0.00930365	INTU
ENSG00000138623.10	3.15925	-0.944644	0.277754	-3.40101	0.00067137	0.00931486	SEMA7A
ENSG00000143575.15	3.33392	-1.0501	0.308842	-3.40011	0.000673588	0.00933245	HAX1
ENSG00000168769.14	19.3508	-1.30479	0.383756	-3.40005	0.000673736	0.00933245	TET2
ENSG00000147099.21	10.3477	0.937539	0.275851	3.39871	0.000677034	0.00936289	HDAC8
ENSG00000154723.13	2.87365	-1.08092	0.318026	-3.39884	0.000676729	0.00936289	ATP5PF
ENSG00000136044.12	3.97848	-0.916964	0.269834	-3.39825	0.000678177	0.00937107	APPL2
ENSG00000008294.22	14.0458	-1.19801	0.352601	-3.39764	0.00067971	0.00937702	#N/A
ENSG00000050628.21	3.02522	0.897786	0.264234	3.39769	0.000679561	0.00937702	#N/A
ENSG00000204869.9	385.115	1.45085	0.427045	3.39741	0.000680261	0.00937702	#N/A
ENSG00000089157.16	39.4867	-1.55346	0.457397	-3.39631	0.000683005	0.00939961	RPLP0
ENSG00000178127.13	6.13828	-1.09246	0.321642	-3.3965	0.000682526	0.00939961	NDUFV2
ENSG00000172216.6	4.40501	-1.09163	0.321625	-3.39411	0.000688524	0.0094679	CEBPB
ENSG00000144824.21	3.92936	0.949766	0.279852	3.39382	0.000689262	0.00947039	PHLDB2
ENSG00000070413.20	5.49098	-0.783339	0.230922	-3.39222	0.000693281	0.00951025	DGCR2
ENSG00000088930.8	4.67042	-1.32195	0.389696	-3.39226	0.00069318	0.00951025	XRN2
ENSG00000104897.10	2.53519	-1.10534	0.325879	-3.39188	0.000694139	0.00951435	SF3A2
ENSG00000167315.18	12.512	0.963597	0.284153	3.39111	0.000696095	0.00953347	ACAA2
ENSG00000088756.13	10.9186	0.949528	0.280068	3.39035	0.000698031	0.00953451	ARHGAP28
ENSG00000115415.20	17.3214	-1.44588	0.426419	-3.39075	0.000697009	0.00953451	STAT1
ENSG00000130066.17	123.346	-1.78454	0.526516	-3.38933	0.000700641	0.00953451	#N/A
ENSG00000132294.15	6.26075	-1.04069	0.30705	-3.38932	0.000700655	0.00953451	EFR3A
ENSG00000160179.19	4.53994	-0.930975	0.274642	-3.38977	0.000699507	0.00953451	ABCG1
ENSG00000171940.14	8.45761	-1.12389	0.33159	-3.3894	0.000700462	0.00953451	ZNF217
ENSG00000177200.18	10.1575	-1.01966	0.30075	-3.39039	0.000697945	0.00953451	#N/A
ENSG00000198909.8	4.167	-0.907452	0.267703	-3.38977	0.000699504	0.00953451	MAP3K3
ENSG00000168878.19	15.2856	1.11266	0.328417	3.38796	0.000704143	0.00957219	SFTPB
ENSG00000197563.11	2997.12	1.53335	0.452609	3.3878	0.000704549	0.00957219	PIGN
ENSG00000166783.22	7.93821	-1.19088	0.351612	-3.38691	0.000706852	0.00959581	MARF1
ENSG00000176495.3	4.51016	0.880747	0.260141	3.38565	0.000710098	0.00963219	OR5AN1
ENSG00000134317.18	5.69881	-1.16443	0.344039	-3.38458	0.000712874	0.00965445	GRHL1
ENSG00000138039.15	3.10243	1.08194	0.31966	3.38466	0.000712666	0.00965445	LHCGR
ENSG00000100906.11	31.2006	-1.57891	0.466662	-3.38342	0.000715889	0.00968757	NFKBIA
ENSG00000077235.18	6.40272	-0.934672	0.276387	-3.38175	0.000720258	0.0097142	GTF3C1
ENSG00000109332.20	14.3981	-1.18774	0.351213	-3.38181	0.000720104	0.0097142	UBE2D3
ENSG00000147050.17	5.96415	-1.2306	0.363889	-3.3818	0.000720121	0.0097142	#N/A
ENSG00000163510.14	3.36314	-1.06687	0.315434	-3.38221	0.000719047	0.0097142	CWC22
ENSG00000167461.12	6.02057	-1.0067	0.297701	-3.38158	0.000720713	0.0097142	RAB8A
ENSG00000157856.12	3.28729	-1.19865	0.354542	-3.38084	0.000722636	0.00973241	DRC1
ENSG00000142168.15	6.08858	-1.43353	0.424062	-3.38047	0.000723622	0.00973798	SOD1
ENSG00000196376.11	5.98908	0.850747	0.251781	3.37892	0.000727704	0.00978518	SLC35F1
ENSG00000131238.18	4.9575	-1.10326	0.326635	-3.37767	0.000731031	0.00982214	PPT1
ENSG00000186710.12	2.28786	-1.18346	0.350547	-3.37604	0.000735365	0.00987258	#N/A
ENSG00000042980.13	7.95599	-1.25757	0.372562	-3.37545	0.000736952	0.00987829	ADAM28
ENSG00000205038.12	6.20813	0.808778	0.239597	3.37557	0.000736626	0.00987829	PKHD1L1
ENSG00000142784.16	4.67282	-0.856731	0.253852	-3.37493	0.000738355	0.00988931	WDTC1
ENSG00000159720.13	6.55941	-1.07425	0.318343	-3.3745	0.000739491	0.00989672	#N/A
ENSG00000182854.8	2.50504	0.980031	0.290515	3.37343	0.00074239	0.00992772	OR4F15
ENSG00000090989.18	3.97102	-1.06781	0.316605	-3.3727	0.000744356	0.00994619	EXOC1
ENSG00000129559.13	3.68156	-1.125	0.333599	-3.37231	0.000745416	0.00995253	NEDD8
ENSG00000101236.17	7.52605	-1.13693	0.337248	-3.3712	0.000748423	0.00998484	RNF24
ENSG00000166352.18	231.878	1.33454	0.395928	3.37067	0.000749856	0.00999613	IFTAP
ENSG00000285566.1	3.1541	0.91523	0.271546	3.37044	0.000750475	0.00999654	AL445238.1
ENSG00000110514.19	4.84087	-0.961772	0.285473	-3.36905	0.000754283	0.0100315	MADD
ENSG00000277639.2	5.7785	-1.1281	0.334825	-3.36922	0.000753825	0.0100315	AC007906.2
ENSG00000109180.15	3.69727	-0.994577	0.295286	-3.36818	0.000756663	0.0100482	OCIAD1
ENSG00000179902.13	2.29655	-1.35463	0.402186	-3.36816	0.000756719	0.0100482	C1orf194
ENSG00000105926.16	3.44208	0.885573	0.262943	3.36793	0.000757344	0.0100487	MPP6
ENSG00000105058.12	4.23558	-0.931785	0.276712	-3.36734	0.00075896	0.0100605	FAM32A
ENSG00000166510.14	2.35437	1.02554	0.304588	3.36696	0.000760007	0.0100605	CCDC68
ENSG00000188010.16	2.89078	-1.26289	0.375064	-3.36714	0.000759517	0.0100605	#N/A
ENSG00000175467.15	3.90475	-0.874166	0.259655	-3.36665	0.000760883	0.0100643	SART1
ENSG00000131469.15	11.8916	-1.37726	0.409128	-3.36634	0.000761737	0.0100677	RPL27
ENSG00000172461.11	4.5957	0.942156	0.279894	3.36612	0.000762336	0.0100678	FUT9
ENSG00000197111.16	15.7272	-1.14472	0.340263	-3.36423	0.000767573	0.0101291	PCBP2
ENSG00000078589.13	17.5922	1.17385	0.34906	3.36288	0.000771345	0.010171	P2RY10
ENSG00000107443.16	4.3258	0.841562	0.250267	3.36265	0.000771985	0.0101715	CCNJ
ENSG00000178691.11	3.73432	-1.06944	0.318077	-3.3622	0.00077323	0.0101801	SUZ12
ENSG00000204264.12	5.29147	-1.15989	0.34507	-3.36131	0.000775749	0.0102053	PSMB8
ENSG00000178700.9	3.83046	0.850346	0.253009	3.36093	0.000776804	0.0102113	DHFR2
ENSG00000153561.13	8.052	-1.08324	0.322384	-3.36009	0.000779175	0.0102346	RMND5A
ENSG00000136867.11	2.73321	-1.2767	0.380179	-3.35816	0.000784622	0.0102982	SLC31A2
ENSG00000215021.10	4.13996	-0.99065	0.295019	-3.35792	0.000785309	0.0102992	PHB2
ENSG00000163029.16	3.70156	-1.0624	0.316442	-3.35732	0.000787024	0.0103138	SMC6
ENSG00000104325.7	4.55508	-0.988014	0.29448	-3.35511	0.000793329	0.0103401	DECR1
ENSG00000105141.6	3.34252	1.02963	0.306863	3.35535	0.000792643	0.0103401	CASP14
ENSG00000135940.7	3.87908	-1.15476	0.3442	-3.35491	0.000793896	0.0103401	COX5B
ENSG00000136811.17	3.9053	-0.913847	0.272334	-3.35561	0.000791914	0.0103401	#N/A
ENSG00000143951.16	365.264	1.37446	0.409615	3.35549	0.000792236	0.0103401	WDPCP
ENSG00000144028.15	11.2546	-1.30521	0.388946	-3.35575	0.000791498	0.0103401	SNRNP200
ENSG00000164111.15	8.8471	-1.27019	0.378605	-3.35491	0.000793899	0.0103401	ANXA5
ENSG00000198105.16	3.33765	0.958918	0.28578	3.35544	0.000792375	0.0103401	ZNF248
ENSG00000197409.8	1.91557	-1.3453	0.401188	-3.35329	0.000798584	0.0103932	H3C4
ENSG00000180479.14	15.7364	1.01952	0.304346	3.34988	0.000808467	0.0105138	ZNF571
ENSG00000204577.12	8.70218	-1.02535	0.306136	-3.34932	0.000810095	0.0105269	#N/A
ENSG00000125046.16	3.33182	0.829936	0.247828	3.34884	0.000811519	0.0105293	#N/A
ENSG00000130958.13	26.9464	1.12343	0.335449	3.34904	0.000810933	0.0105293	SLC35D2
ENSG00000100285.10	4.47656	0.792735	0.23676	3.34827	0.000813191	0.010543	NEFH
ENSG00000108349.17	6.81701	-0.988361	0.295216	-3.34793	0.000814175	0.0105477	CASC3
ENSG00000143248.13	3.53535	0.834504	0.249299	3.3474	0.000815735	0.0105599	RGS5
ENSG00000115128.7	3.30567	-1.18761	0.35482	-3.34709	0.000816658	0.0105638	SF3B6
ENSG00000096746.18	3.90027	-1.00878	0.301502	-3.34583	0.00082036	0.0105802	HNRNPH3
ENSG00000101146.13	3.17648	-0.960556	0.287062	-3.34616	0.000819391	0.0105802	RAE1
ENSG00000161888.12	4.5055	0.799076	0.238829	3.34581	0.000820414	0.0105802	#N/A
ENSG00000176771.18	3.39465	0.866425	0.258935	3.3461	0.000819556	0.0105802	#N/A
ENSG00000063177.13	11.7265	-1.17026	0.349947	-3.3441	0.000825491	0.0106295	RPL18
ENSG00000112715.26	9.45072	-1.29013	0.385823	-3.34383	0.000826297	0.0106295	#N/A
ENSG00000131043.13	3.16884	-0.937192	0.280236	-3.3443	0.000824909	0.0106295	AAR2
ENSG00000239264.9	3.95868	-1.18197	0.353494	-3.34368	0.000826736	0.0106295	TXNDC5
ENSG00000163939.18	6.82675	-1.0625	0.317831	-3.34297	0.000828856	0.0106406	PBRM1
ENSG00000183671.13	2.23674	1.13327	0.338996	3.34301	0.000828748	0.0106406	#N/A
ENSG00000148053.18	7.46701	0.834689	0.249718	3.34253	0.000830188	0.0106497	#N/A
ENSG00000205155.8	3.36969	-1.15044	0.344216	-3.34222	0.000831115	0.0106535	PSENEN
ENSG00000168658.19	4.28353	-1.0651	0.318858	-3.34037	0.00083667	0.0107086	VWA3B
ENSG00000198624.13	7.1888	-0.971695	0.290889	-3.34043	0.000836479	0.0107086	CCDC69
ENSG00000106692.15	9.0167	0.881376	0.264061	3.33777	0.000844541	0.0108012	FKTN
ENSG00000164972.14	2.71335	-1.11298	0.3335	-3.33728	0.000846012	0.0108119	#N/A
ENSG00000130830.15	2.98492	-1.06396	0.319003	-3.33525	0.00085222	0.0108831	MPP1
ENSG00000197430.11	2.65161	0.995117	0.2985	3.33373	0.000856903	0.0109347	OPALIN
ENSG00000114978.18	7.16555	-1.13128	0.33942	-3.33297	0.000859254	0.0109565	MOB1A
ENSG00000099783.12	5.43377	-1.0235	0.307159	-3.33216	0.00086175	0.01098	HNRNPM
ENSG00000111816.8	226.166	1.31394	0.394433	3.33123	0.000864641	0.0110068	FRK
ENSG00000261371.6	7.29004	-1.14086	0.342492	-3.33106	0.000865145	0.0110068	PECAM1
ENSG00000107438.9	6.21805	-1.09194	0.327864	-3.33047	0.000866994	0.0110168	PDLIM1
ENSG00000173334.4	8.50864	-1.12677	0.338329	-3.3304	0.000867227	0.0110168	TRIB1
ENSG00000134996.12	4.2686	-1.1218	0.336932	-3.32945	0.000870174	0.011046	OSTF1
ENSG00000102144.15	17.5879	-1.20676	0.362486	-3.32911	0.000871238	0.0110501	PGK1
ENSG00000186081.12	9.89175	-1.53983	0.462561	-3.32893	0.000871798	0.0110501	KRT5
ENSG00000165006.14	7.37302	-1.09584	0.329254	-3.32826	0.000873898	0.0110685	UBAP1
ENSG00000007312.13	2.22682	-1.34638	0.404577	-3.32787	0.000875122	0.0110758	CD79B
ENSG00000164631.19	4.07467	-0.95525	0.287073	-3.32755	0.000876117	0.0110801	ZNF12
ENSG00000064270.13	3.0824	-1.14656	0.344648	-3.32676	0.000878625	0.0110953	ATP2C2
ENSG00000174453.10	2.59083	1.05425	0.316882	3.32696	0.000877986	0.0110953	VWC2L
ENSG00000118096.10	3.34162	-1.12117	0.33704	-3.32651	0.000879424	0.0110972	IFT46
ENSG00000126012.13	7.76464	-0.985614	0.296329	-3.32608	0.000880765	0.0110976	#N/A
ENSG00000138772.13	6.35386	-1.2294	0.369606	-3.32623	0.000880278	0.0110976	ANXA3
ENSG00000144406.19	3.67884	0.821368	0.246985	3.32558	0.000882358	0.0111095	UNC80
ENSG00000123416.15	12.5253	-1.20992	0.363923	-3.32466	0.000885253	0.011113	TUBA1B
ENSG00000172354.10	5.56963	-1.06819	0.321263	-3.32496	0.000884316	0.011113	GNB2
ENSG00000185164.15	4.64751	-1.19745	0.360171	-3.32467	0.000885225	0.011113	#N/A
ENSG00000196455.8	3.30899	-0.974565	0.293107	-3.32494	0.000884378	0.011113	PIK3R4
ENSG00000131873.7	4.56216	-0.813068	0.244621	-3.32379	0.000888035	0.0111397	CHSY1
ENSG00000105939.14	12.4106	-1.12841	0.339572	-3.32303	0.000890468	0.0111538	ZC3HAV1
ENSG00000196184.10	4.19425	0.800171	0.240794	3.32305	0.000890377	0.0111538	OR10J1
ENSG00000134440.12	5.2424	-1.18527	0.356756	-3.32234	0.000892649	0.0111729	NARS1
ENSG00000176230.7	25.8203	1.14786	0.345639	3.32098	0.000897033	0.0112188	OR4K17
ENSG00000204296.12	3.07599	0.918561	0.276609	3.32079	0.00089764	0.0112188	TSBP1
ENSG00000122574.12	3.10453	0.87924	0.264854	3.31972	0.000901092	0.0112537	#N/A
ENSG00000079841.19	5.36204	-0.942418	0.284005	-3.31831	0.000905629	0.0113021	#N/A
ENSG00000164062.13	3.49081	-1.0991	0.331358	-3.31695	0.000910073	0.0113492	APEH
ENSG00000059758.8	4.02585	-1.11274	0.335568	-3.31598	0.000913222	0.0113802	CDK17
ENSG00000162944.11	3.37302	0.847682	0.255663	3.31562	0.000914396	0.0113864	RFTN2
ENSG00000163285.8	2.59233	1.05047	0.31688	3.31505	0.000916251	0.0114012	GABRG1
ENSG00000113732.9	7.55522	-1.20682	0.364341	-3.31233	0.000925227	0.0115045	ATP6V0E1
ENSG00000169224.13	2.41565	0.964521	0.291262	3.31152	0.000927912	0.0115126	GCSAML
ENSG00000175115.13	5.86469	-0.865122	0.261221	-3.31185	0.000926827	0.0115126	PACS1
ENSG00000205352.11	7.51555	-0.932393	0.28156	-3.31152	0.00092789	0.0115126	PRR13
ENSG00000130755.13	3.87745	-1.03951	0.314009	-3.31044	0.000931492	0.0115486	GMFG
ENSG00000157326.19	2.28214	1.01213	0.305779	3.31	0.000932954	0.0115583	DHRS4
ENSG00000144713.13	23.2993	-1.46504	0.442715	-3.30923	0.000935539	0.0115819	RPL32
ENSG00000228075.5	2.34708	1.12122	0.338888	3.30852	0.000937913	0.0116028	BOD1L2
ENSG00000006007.12	6.91733	-0.884744	0.267494	-3.30753	0.000941217	0.0116032	GDE1
ENSG00000031003.11	6.65436	-1.03544	0.313101	-3.30706	0.000942799	0.0116032	#N/A
ENSG00000077279.20	3.14575	0.880757	0.266325	3.30708	0.000942743	0.0116032	DCX
ENSG00000100365.16	3.0861	-0.925417	0.279825	-3.30713	0.000942568	0.0116032	NCF4
ENSG00000100644.17	9.22005	-1.12513	0.340259	-3.30669	0.000944063	0.0116032	HIF1A
ENSG00000132646.11	2.64009	-1.08223	0.327307	-3.30648	0.000944767	0.0116032	PCNA
ENSG00000132975.8	3.00882	0.928	0.280636	3.30678	0.000943757	0.0116032	GPR12
ENSG00000146352.13	4.25909	0.915809	0.276959	3.30665	0.000944175	0.0116032	CLVS2
ENSG00000164347.18	3.15827	-1.0994	0.332486	-3.30662	0.000944278	0.0116032	GFM2
ENSG00000168566.13	2.7779	0.90558	0.273769	3.30783	0.000940228	0.0116032	SNRNP48
ENSG00000143819.13	5.84687	-1.3997	0.423433	-3.30561	0.000947711	0.0116229	EPHX1
ENSG00000163513.19	6.9874	-1.19959	0.362896	-3.3056	0.000947737	0.0116229	TGFBR2
ENSG00000127329.16	4.15353	0.817257	0.247283	3.30495	0.00094993	0.0116414	PTPRB
ENSG00000169126.16	3.81573	-0.99839	0.302112	-3.3047	0.000950785	0.0116417	ARMC4
ENSG00000184584.13	4.26906	-1.02407	0.309899	-3.30454	0.000951318	0.0116417	STING1
ENSG00000160633.13	5.60136	-0.909701	0.275435	-3.30278	0.000957315	0.0117066	SAFB
ENSG00000138029.14	5.22514	-1.0682	0.32347	-3.30232	0.000958879	0.0117173	HADHB
ENSG00000005108.17	4.15685	0.766295	0.232088	3.30174	0.000960871	0.0117332	#N/A
ENSG00000071082.11	21.5593	-1.27355	0.385877	-3.30041	0.000965441	0.0117784	RPL31
ENSG00000166794.6	4.96777	-1.33084	0.403252	-3.30026	0.000965951	0.0117784	PPIB
ENSG00000165379.14	2.97708	0.906846	0.274808	3.29992	0.000967107	0.011784	LRFN5
ENSG00000153094.24	4.84355	-0.915974	0.277607	-3.29953	0.000968466	0.0117912	BCL2L11
ENSG00000196562.15	4.87613	-0.916531	0.277791	-3.29935	0.000969085	0.0117912	#N/A
ENSG00000105388.17	37.7738	-1.59663	0.483986	-3.29892	0.000970576	0.0118009	#N/A
ENSG00000165025.15	6.26158	-0.996967	0.30224	-3.2986	0.000971698	0.0118061	SYK
ENSG00000120690.16	9.25561	-1.22395	0.371079	-3.29835	0.000972546	0.011808	ELF1
ENSG00000213064.10	184.091	1.27908	0.387817	3.29815	0.000973241	0.011808	SFT2D2
ENSG00000258818.4	4.42723	0.855905	0.259538	3.2978	0.000974444	0.0118142	RNASE4
ENSG00000141127.15	2.50544	-1.11666	0.338633	-3.29754	0.000975341	0.0118166	PRPSAP2
ENSG00000089225.20	3.39853	0.938454	0.284687	3.29644	0.000979193	0.0118549	TBX5
ENSG00000184226.15	15.1867	0.862308	0.261657	3.29556	0.000982247	0.0118834	PCDH9
ENSG00000124900.12	3.98019	0.886642	0.269137	3.29439	0.000986355	0.0119194	TRIM51
ENSG00000135447.17	2.97433	0.915871	0.278016	3.29431	0.000986631	0.0119194	PPP1R1A
ENSG00000180777.15	4.58958	0.85817	0.260516	3.29411	0.000987324	0.0119194	#N/A
ENSG00000116133.13	11.9056	-1.23213	0.374101	-3.29357	0.000989226	0.0119339	DHCR24
ENSG00000008130.15	8.87643	-1.03674	0.31482	-3.29313	0.000990778	0.0119441	NADK
ENSG00000165487.14	2.18748	-1.12706	0.34236	-3.29203	0.00099467	0.0119825	MICU2
ENSG00000123384.14	10.8631	-0.969124	0.294459	-3.2912	0.000997623	0.0120096	LRP1
ENSG00000185565.12	4.76282	0.825537	0.250859	3.29084	0.00099889	0.0120163	LSAMP
ENSG00000166441.13	20.0602	-1.27556	0.387795	-3.28927	0.00100447	0.0120684	RPL27A
ENSG00000170379.21	71.2822	1.22733	0.373137	3.28923	0.00100464	0.0120684	#N/A
ENSG00000145725.20	123.116	1.23139	0.374445	3.28858	0.00100695	0.0120876	PPIP5K2
ENSG00000164609.10	6.74427	-0.989727	0.301023	-3.28787	0.00100947	0.0121094	SLU7
ENSG00000172296.13	3.3125	0.824882	0.250925	3.28737	0.00101129	0.0121226	SPTLC3
ENSG00000132670.21	4.29719	-0.98633	0.300136	-3.28628	0.00101521	0.0121563	#N/A
ENSG00000147874.11	6.00262	0.818138	0.248963	3.28619	0.00101553	0.0121563	HAUS6
ENSG00000055130.18	4.85451	-1.12978	0.343859	-3.28558	0.00101771	0.0121585	#N/A
ENSG00000144791.10	26.4436	0.92429	0.281303	3.28574	0.00101714	0.0121585	LIMD1
ENSG00000188582.10	4.26292	0.845009	0.25719	3.28554	0.00101786	0.0121585	PAQR9
ENSG00000211456.13	3.42774	-0.953148	0.290139	-3.28514	0.0010193	0.0121672	SACM1L
ENSG00000169327.5	6.58795	0.873621	0.266019	3.28405	0.00102325	0.0122058	OR5AU1
ENSG00000150593.18	6.11674	-1.19512	0.363974	-3.28353	0.00102515	0.0122199	PDCD4
ENSG00000130560.9	3.3125	-1.0054	0.306424	-3.28107	0.00103414	0.0123185	UBAC1
ENSG00000126581.13	4.48816	-0.988866	0.30144	-3.28047	0.00103635	0.0123361	BECN1
ENSG00000054965.11	5.54185	-0.808928	0.246673	-3.27936	0.00104043	0.0123761	FAM168A
ENSG00000175538.11	6.31299	-0.98453	0.300276	-3.27875	0.00104269	0.0123942	KCNE3
ENSG00000162551.14	5.71541	-1.01145	0.308505	-3.27855	0.00104342	0.0123943	ALPL
ENSG00000156103.16	3.48757	0.932703	0.28452	3.27816	0.00104485	0.0124026	MMP16
ENSG00000136869.16	12.7672	-1.23831	0.377776	-3.27791	0.0010458	0.0124052	TLR4
ENSG00000115919.15	132.774	1.22512	0.373778	3.27767	0.00104666	0.0124068	KYNU
ENSG00000204271.13	132.616	1.34493	0.410362	3.27742	0.00104762	0.0124095	SPIN3
ENSG00000129625.13	4.06524	-1.01933	0.311244	-3.27504	0.00105649	0.0125058	REEP5
ENSG00000135677.11	13.7335	-1.10536	0.337562	-3.27454	0.00105836	0.0125192	GNS
ENSG00000155561.15	4.72191	-1.17812	0.35981	-3.27429	0.00105928	0.0125214	NUP205
ENSG00000231192.3	4.91681	0.865031	0.264209	3.27404	0.00106022	0.0125239	#N/A
ENSG00000007202.15	8.7528	-1.20397	0.367876	-3.27277	0.00106498	0.0125539	KIAA0100
ENSG00000159352.16	5.32105	-1.00843	0.308118	-3.27285	0.00106467	0.0125539	PSMD4
ENSG00000205045.12	136.389	1.41232	0.431531	3.27283	0.00106478	0.0125539	#N/A
ENSG00000198728.11	4.07716	-0.959017	0.293152	-3.2714	0.00107015	0.0126061	LDB1
ENSG00000108654.16	41.4906	-1.50687	0.460993	-3.26875	0.00108023	0.0127054	DDX5
ENSG00000154237.13	2225.2	1.44052	0.440671	3.26892	0.00107958	0.0127054	LRRK1
ENSG00000239305.7	3.94005	-0.937585	0.286846	-3.2686	0.00108081	0.0127054	RNF103
ENSG00000183389.5	22.6425	1.11218	0.340348	3.26776	0.001084	0.0127341	OR56A4
ENSG00000104381.14	6.60364	0.753242	0.230543	3.26726	0.00108595	0.0127481	GDAP1
ENSG00000119013.10	3.77492	-0.963471	0.295115	-3.26473	0.00109568	0.0128535	#N/A
ENSG00000108262.16	3.44324	-0.797687	0.244406	-3.26378	0.00109937	0.0128789	GIT1
ENSG00000146232.17	3.68634	-0.969206	0.296958	-3.26378	0.00109935	0.0128789	NFKBIE
ENSG00000120727.13	4.32083	-0.970158	0.297326	-3.26295	0.00110261	0.0128869	PAIP2
ENSG00000171180.3	3.20588	0.860056	0.263592	3.26283	0.00110307	0.0128869	OR2M4
ENSG00000180354.16	6.31919	-0.843856	0.258604	-3.26313	0.0011019	0.0128869	MTURN
ENSG00000183018.9	12.4224	-1.41571	0.433882	-3.2629	0.00110278	0.0128869	SPNS2
ENSG00000182585.10	3.89793	0.78819	0.241586	3.26256	0.00110411	0.0128902	EPGN
ENSG00000136758.20	8.59596	-1.08888	0.33384	-3.26168	0.00110753	0.0129212	#N/A
ENSG00000066654.14	56.4564	1.19156	0.365392	3.26104	0.00111005	0.0129417	THUMPD1
ENSG00000166224.17	7.09623	-1.05386	0.323194	-3.26077	0.00111112	0.0129453	SGPL1
ENSG00000171862.12	14.9	-1.16395	0.357031	-3.26009	0.00111377	0.0129585	#N/A
ENSG00000178449.9	2.52198	-1.08973	0.334247	-3.26026	0.00111309	0.0129585	COX14
ENSG00000106263.19	5.34571	-1.06622	0.327101	-3.2596	0.00111571	0.0129722	#N/A
ENSG00000104915.15	2.60411	-1.01547	0.31163	-3.25857	0.00111974	0.0130101	STX10
ENSG00000146166.17	3.11075	0.900244	0.276312	3.25807	0.00112175	0.0130245	LGSN
ENSG00000100567.13	3.1075	-1.13263	0.347816	-3.25641	0.00112831	0.0130868	PSMA3
ENSG00000110048.12	6.91231	-0.954959	0.293263	-3.25632	0.00112865	0.0130868	OSBP
ENSG00000138381.10	2.36233	-1.16009	0.356324	-3.25571	0.00113111	0.013101	ASNSD1
ENSG00000169488.7	2.37767	1.0215	0.313764	3.25563	0.00113142	0.013101	#N/A
ENSG00000053328.9	3.02293	1.0254	0.314982	3.25541	0.00113227	0.013102	#N/A
ENSG00000077380.16	4.85242	-0.955842	0.293723	-3.25423	0.001137	0.0131105	DYNC1I2
ENSG00000163050.18	2.07498	-1.25315	0.38499	-3.25503	0.00113378	0.0131105	COQ8A
ENSG00000163788.14	6.36738	-0.975091	0.299645	-3.25415	0.00113731	0.0131105	SNRK
ENSG00000175215.11	9.88618	-0.968152	0.29747	-3.25462	0.00113545	0.0131105	CTDSP2
ENSG00000178982.10	4.68298	-1.14511	0.351851	-3.25452	0.00113582	0.0131105	EIF3K
ENSG00000265590.10	11.9076	0.889166	0.273247	3.25407	0.00113763	0.0131105	CFAP298-TCP10L
ENSG00000140259.7	3.28129	-0.981998	0.301857	-3.25319	0.00114117	0.0131424	MFAP1
ENSG00000159658.15	8.99252	-0.999369	0.307228	-3.25286	0.00114249	0.0131487	EFCAB14
ENSG00000198718.13	5.04445	-1.00301	0.308387	-3.25243	0.00114422	0.0131596	TOGARAM1
ENSG00000150316.12	2.65028	-0.991902	0.305051	-3.25159	0.00114761	0.0131897	CWC15
ENSG00000169618.7	2.31355	1.09825	0.337781	3.25135	0.00114857	0.0131919	PROKR1
ENSG00000136546.17	7.55325	0.961872	0.295872	3.25097	0.00115011	0.0132007	#N/A
ENSG00000125551.19	4.35817	0.875119	0.269349	3.24902	0.00115803	0.0132826	PLGLB2
ENSG00000234745.14	64.6088	-1.63436	0.503089	-3.24865	0.00115953	0.0132908	#N/A
ENSG00000075420.13	14.6268	-1.15925	0.356969	-3.24747	0.00116437	0.0133283	FNDC3B
ENSG00000180817.12	5.80491	-1.11001	0.341828	-3.24728	0.00116515	0.0133283	PPA1
ENSG00000198157.11	2.74876	0.997272	0.307084	3.24756	0.00116399	0.0133283	HMGN5
ENSG00000124733.5	3.74163	-0.865019	0.26642	-3.24682	0.00116703	0.0133319	MEA1
ENSG00000198796.7	3.31403	0.891203	0.274479	3.24689	0.00116675	0.0133319	ALPK2
ENSG00000138279.16	5.70909	-1.16715	0.359564	-3.24603	0.00117028	0.0133601	ANXA7
ENSG00000158258.16	6.52934	0.845248	0.2605	3.24471	0.0011757	0.0134039	CLSTN2
ENSG00000258890.8	3.35836	-1.00711	0.310371	-3.24487	0.00117505	0.0134039	#N/A
ENSG00000072041.18	5.15211	0.779177	0.240175	3.24421	0.00117778	0.0134114	SLC6A15
ENSG00000196600.13	36.0595	1.18807	0.366217	3.24417	0.00117793	0.0134114	#N/A
ENSG00000101911.13	2.97368	-1.06945	0.329724	-3.24348	0.00118081	0.0134351	PRPS2
ENSG00000075426.12	25.0912	-1.33728	0.412422	-3.24249	0.00118488	0.013436	FOSL2
ENSG00000083845.9	8.84632	-1.2586	0.388124	-3.24278	0.00118369	0.013436	RPS5
ENSG00000102531.16	6.52095	-1.02351	0.315747	-3.24156	0.00118878	0.013436	FNDC3A
ENSG00000113648.17	6.9759	-1.04721	0.322947	-3.24266	0.00118417	0.013436	#N/A
ENSG00000135018.14	5.57512	-1.10537	0.340995	-3.24159	0.00118863	0.013436	UBQLN1
ENSG00000146376.11	5.49619	-1.10217	0.339864	-3.24298	0.00118286	0.013436	ARHGAP18
ENSG00000146457.16	9.87813	-1.09723	0.33834	-3.24298	0.00118287	0.013436	WTAP
ENSG00000169217.9	5.91851	-0.810747	0.250065	-3.24214	0.00118635	0.013436	CD2BP2
ENSG00000171121.17	4.55312	0.924754	0.285279	3.24157	0.00118872	0.013436	#N/A
ENSG00000196449.4	1.88497	-1.17279	0.361766	-3.24186	0.00118754	0.013436	YRDC
ENSG00000268500.7	4.95704	-1.02601	0.316549	-3.24123	0.00119014	0.0134424	#N/A
ENSG00000015153.15	4.03524	0.761457	0.234984	3.24046	0.00119338	0.01347	YAF2
ENSG00000099899.15	2.70871	-0.88087	0.271897	-3.23972	0.00119648	0.0134961	TRMT2A
ENSG00000062282.15	3.74054	-1.14041	0.352056	-3.23929	0.00119829	0.0135076	DGAT2
ENSG00000152520.14	5.35393	-1.06554	0.329077	-3.23796	0.00120388	0.0135526	PAN3
ENSG00000180245.7	3.00714	0.969354	0.299362	3.23807	0.00120343	0.0135526	RRH
ENSG00000048140.18	3.3085	-0.926605	0.286255	-3.237	0.00120795	0.0135895	TSPAN17
ENSG00000154478.4	6.51126	0.802621	0.247969	3.23677	0.00120889	0.0135911	GPR26
ENSG00000187323.12	3.54587	0.859961	0.265762	3.23583	0.0012129	0.0136271	DCC
ENSG00000156113.24	8.52139	0.887888	0.274436	3.23532	0.00121508	0.0136425	KCNMA1
ENSG00000013392.8	2.63696	0.922972	0.285428	3.23364	0.00122223	0.0136777	RWDD2A
ENSG00000091542.9	6.24824	-0.930713	0.2878	-3.23389	0.00122117	0.0136777	ALKBH5
ENSG00000197454.2	3.76084	1.00082	0.309503	3.23364	0.00122223	0.0136777	OR2L5
ENSG00000198440.9	3.33085	0.956825	0.29585	3.23415	0.00122003	0.0136777	ZNF583
ENSG00000276023.5	5.44964	-1.06651	0.329759	-3.23422	0.00121977	0.0136777	DUSP14
ENSG00000009790.15	2.73041	-1.14322	0.353709	-3.23209	0.00122886	0.0137429	TRAF3IP3
ENSG00000144583.5	3.88056	0.89026	0.275488	3.23157	0.00123112	0.0137591	MARCHF4
ENSG00000151131.11	834.074	1.39148	0.430742	3.23043	0.00123603	0.0137959	C12orf45
ENSG00000242950.7	43.449	1.12301	0.347622	3.23055	0.00123553	0.0137959	ERVW-1
ENSG00000175895.4	3.91269	-1.01231	0.313395	-3.23014	0.00123727	0.0138007	PLEKHF2
ENSG00000174748.22	29.0588	-1.17267	0.363141	-3.22923	0.00124126	0.013836	RPL15
ENSG00000104450.13	4.67955	-1.07616	0.333334	-3.22847	0.00124454	0.0138454	SPAG1
ENSG00000125037.13	6.98916	-0.952551	0.29502	-3.22877	0.00124326	0.0138454	#N/A
ENSG00000143621.17	5.01129	-1.08423	0.335826	-3.22854	0.00124425	0.0138454	ILF2
ENSG00000073536.18	10.4195	0.856553	0.265377	3.22769	0.00124795	0.0138472	NLE1
ENSG00000091140.15	3.72505	-1.04484	0.323691	-3.22789	0.00124708	0.0138472	#N/A
ENSG00000160113.6	2.87602	-1.01224	0.313597	-3.22782	0.00124738	0.0138472	NR2F6
ENSG00000164938.14	6.11026	-0.952888	0.295216	-3.22777	0.00124759	0.0138472	TP53INP1
ENSG00000114738.11	3.39847	-0.836331	0.259209	-3.22647	0.00125327	0.0138971	MAPKAPK3
ENSG00000162517.13	3.5266	-0.98486	0.305316	-3.22571	0.00125663	0.0139252	PEF1
ENSG00000196632.11	3.52184	0.901658	0.279549	3.2254	0.00125796	0.0139309	#N/A
ENSG00000124688.14	2.86777	-1.02689	0.318428	-3.22487	0.00126028	0.0139475	MAD2L1BP
ENSG00000115268.10	7.51059	-0.930333	0.28855	-3.22417	0.0012634	0.013973	RPS15
ENSG00000096063.16	5.4469	-1.07725	0.33421	-3.22328	0.00126733	0.0139788	SRPK1
ENSG00000109111.15	9.00528	-1.05756	0.3281	-3.22329	0.00126726	0.0139788	SUPT6H
ENSG00000115947.14	338.008	1.25779	0.390213	3.22335	0.00126702	0.0139788	ORC4
ENSG00000129055.13	2.83718	-0.96914	0.300629	-3.22371	0.00126541	0.0139788	ANAPC13
ENSG00000140905.11	3.60997	0.896887	0.278283	3.22293	0.00126886	0.0139788	GCSH
ENSG00000239713.9	2.63884	-1.18452	0.367527	-3.22295	0.00126879	0.0139788	APOBEC3G
ENSG00000125810.10	6.44776	-1.06615	0.330854	-3.22241	0.00127116	0.013986	CD93
ENSG00000135976.21	4.99329	-1.08448	0.336525	-3.22258	0.00127043	0.013986	#N/A
ENSG00000150760.13	5.58208	-1.02173	0.317098	-3.22211	0.0012725	0.0139917	DOCK1
ENSG00000112118.20	3.00439	-1.01556	0.315216	-3.22177	0.001274	0.0139978	MCM3
ENSG00000254737.3	14.1188	1.02741	0.318912	3.22162	0.0012747	0.0139978	#N/A
ENSG00000118873.17	4.41307	-0.925154	0.287198	-3.22131	0.00127608	0.0140039	#N/A
ENSG00000027001.10	2.83136	-1.09291	0.339318	-3.2209	0.0012779	0.0140149	MIPEP
ENSG00000101109.12	14.4552	-1.08469	0.336839	-3.2202	0.00128102	0.0140401	STK4
ENSG00000163069.13	3.98712	0.800766	0.248685	3.22001	0.00128188	0.0140404	SGCB
ENSG00000196911.11	529.93	1.33709	0.415401	3.21878	0.00128737	0.0140915	KPNA5
ENSG00000120738.8	15.1714	-1.26135	0.391926	-3.21834	0.00128933	0.0141038	EGR1
ENSG00000074657.14	10.3718	0.752957	0.234035	3.21729	0.00129408	0.0141376	ZNF532
ENSG00000198399.16	8.8238	-1.03086	0.320408	-3.21735	0.00129383	0.0141376	#N/A
ENSG00000110651.12	5.53294	-1.0018	0.311646	-3.21456	0.00130646	0.0142637	CD81
ENSG00000168538.16	3.72211	-1.01134	0.314656	-3.2141	0.00130854	0.0142773	TRAPPC11
ENSG00000073737.17	13.7837	-1.37361	0.427553	-3.21272	0.00131483	0.0143255	DHRS9
ENSG00000136750.13	2.80342	0.968946	0.301635	3.21231	0.00131674	0.0143255	GAD2
ENSG00000144847.13	2.54449	0.923501	0.287505	3.21212	0.00131759	0.0143255	IGSF11
ENSG00000164182.12	93.8178	1.2903	0.401621	3.21272	0.00131483	0.0143255	NDUFAF2
ENSG00000196177.13	57.7819	1.27718	0.397579	3.21239	0.00131637	0.0143255	ACADSB
ENSG00000256892.2	2.40154	1.06555	0.331737	3.21203	0.00131802	0.0143255	MTRNR2L7
ENSG00000096384.20	26.0801	-1.34048	0.417412	-3.21141	0.00132084	0.0143288	HSP90AB1
ENSG00000120742.11	5.33303	-0.98012	0.305198	-3.21142	0.0013208	0.0143288	SERP1
ENSG00000157152.17	3.24987	0.846538	0.263578	3.21171	0.00131947	0.0143288	SYN2
ENSG00000004142.12	3.8296	-0.9723	0.302796	-3.21108	0.00132239	0.0143307	POLDIP2
ENSG00000031698.13	3.96714	-1.04089	0.324164	-3.21101	0.00132271	0.0143307	SARS1
ENSG00000054116.12	3.05454	-0.97739	0.304464	-3.2102	0.00132643	0.0143528	TRAPPC3
ENSG00000150275.20	5.59387	0.784215	0.244285	3.21025	0.00132618	0.0143528	#N/A
ENSG00000114480.13	2.92606	-1.01341	0.315764	-3.2094	0.00133011	0.0143561	GBE1
ENSG00000115561.16	7.08881	-1.02565	0.319574	-3.20942	0.00133003	0.0143561	CHMP3
ENSG00000242574.9	2.37052	-1.18305	0.368612	-3.20947	0.00132981	0.0143561	HLA-DMB
ENSG00000285458.1	80.9025	1.33604	0.416276	3.20951	0.0013296	0.0143561	AC093827.5
ENSG00000257950.3	17.7454	0.939993	0.292912	3.20913	0.00133138	0.0143607	P2RX5-TAX1BP3
ENSG00000108953.17	12.2667	-1.15122	0.358873	-3.20787	0.0013372	0.0144058	YWHAE
ENSG00000130045.17	4.19623	0.905751	0.282353	3.20786	0.00133726	0.0144058	#N/A
ENSG00000110944.9	3.00956	-1.24273	0.387467	-3.20732	0.00133976	0.0144237	IL23A
ENSG00000089053.13	4.34047	-1.07174	0.334222	-3.20666	0.00134287	0.014435	ANAPC5
ENSG00000124564.17	2.20045	1.11856	0.348836	3.20655	0.00134336	0.014435	SLC17A3
ENSG00000198848.13	7.81702	-1.28476	0.400622	-3.20691	0.0013417	0.014435	CES1
ENSG00000232593.7	2.62506	0.993576	0.309883	3.2063	0.00134455	0.0144387	KANTR
ENSG00000087842.11	1.94427	-1.14607	0.357569	-3.20516	0.00134986	0.0144682	PIR
ENSG00000138085.18	2.78531	-1.05666	0.329666	-3.20524	0.00134952	0.0144682	#N/A
ENSG00000144711.16	9.76753	-0.829893	0.25892	-3.2052	0.00134966	0.0144682	IQSEC1
ENSG00000111696.12	13.052	0.848694	0.264827	3.20471	0.00135198	0.0144818	NT5DC3
ENSG00000185942.13	240.993	1.29976	0.405757	3.2033	0.00135862	0.0145438	NKAIN3
ENSG00000170571.12	5.84611	-0.886241	0.276686	-3.20305	0.00135979	0.0145471	EMB
ENSG00000153253.19	3.45519	0.928524	0.289912	3.20278	0.0013611	0.014552	SCN3A
ENSG00000139973.18	5.08524	0.791876	0.247293	3.20218	0.00136391	0.0145669	#N/A
ENSG00000174738.13	5.74351	-0.999079	0.312006	-3.20212	0.0013642	0.0145669	NR1D2
ENSG00000038219.13	13.3335	-1.11805	0.349313	-3.20072	0.00137086	0.0145799	BOD1L1
ENSG00000068878.15	7.37953	-1.12015	0.349991	-3.20052	0.0013718	0.0145799	PSME4
ENSG00000083635.8	3.92007	0.758332	0.236862	3.20158	0.00136678	0.0145799	NUFIP1
ENSG00000100350.16	8.26201	0.856049	0.26744	3.20091	0.00136996	0.0145799	#N/A
ENSG00000121022.14	3.23781	-0.937736	0.292981	-3.20067	0.00137106	0.0145799	COPS5
ENSG00000128585.18	8.69379	-0.978064	0.305512	-3.2014	0.00136763	0.0145799	MKLN1
ENSG00000158290.19	339.927	1.21782	0.380527	3.20036	0.00137258	0.0145799	CUL4B
ENSG00000168439.17	5.64052	-0.843746	0.263649	-3.20027	0.001373	0.0145799	STIP1
ENSG00000233927.5	9.12048	-1.16843	0.365106	-3.20024	0.00137313	0.0145799	RPS28
ENSG00000163931.17	5.9828	-0.912236	0.285084	-3.19989	0.0013748	0.0145884	#N/A
ENSG00000006715.16	5.49393	-0.862491	0.269591	-3.19926	0.00137782	0.0146114	VPS41
ENSG00000146701.12	4.42572	-1.00308	0.313599	-3.1986	0.00138098	0.0146358	MDH2
ENSG00000136104.21	6.20273	0.798227	0.249675	3.19706	0.00138837	0.0147049	RNASEH2B
ENSG00000149532.16	4.76226	-0.856004	0.26788	-3.19548	0.00139599	0.0147764	CPSF7
ENSG00000173114.13	2.1381	1.0849	0.339562	3.195	0.00139829	0.0147824	LRRN3
ENSG00000175322.12	4.36028	0.859094	0.268877	3.19512	0.00139772	0.0147824	ZNF519
ENSG00000187607.16	8.1214	0.795667	0.249073	3.19451	0.0014007	0.0147987	ZNF286A
ENSG00000035928.17	4.58054	-0.973921	0.304918	-3.19404	0.00140295	0.0148042	#N/A
ENSG00000063241.8	2.1345	-1.01386	0.317442	-3.19386	0.00140383	0.0148042	ISOC2
ENSG00000103671.10	3.0449	-1.01322	0.317227	-3.19398	0.00140324	0.0148042	TRIP4
ENSG00000029364.12	5.94386	-0.989985	0.310292	-3.1905	0.00142027	0.0149625	SLC39A9
ENSG00000145901.16	9.81289	-1.2049	0.37766	-3.19043	0.0014206	0.0149625	TNIP1
ENSG00000169442.9	2.05196	-1.2621	0.395677	-3.18973	0.00142407	0.0149897	CD52
ENSG00000198019.13	4.35575	0.751247	0.235593	3.18875	0.00142891	0.0150221	FCGR1B
ENSG00000255009.4	2.71178	0.909882	0.285338	3.18878	0.00142873	0.0150221	UBTFL1
ENSG00000064012.24	5.71069	-0.829953	0.260324	-3.18815	0.00143187	0.0150439	#N/A
ENSG00000081923.15	5.29283	-0.930755	0.292069	-3.18677	0.00143872	0.0150879	ATP8B1
ENSG00000109079.10	4.42691	-0.86449	0.271246	-3.1871	0.00143705	0.0150879	TNFAIP1
ENSG00000135968.22	6.78882	-0.998639	0.313368	-3.1868	0.00143858	0.0150879	#N/A
ENSG00000164828.18	6.20031	-0.992632	0.31158	-3.1858	0.00144354	0.0151291	SUN1
ENSG00000151500.15	2.15503	-1.09875	0.345037	-3.18444	0.00145035	0.0151912	THYN1
ENSG00000123131.13	2.14855	-1.14263	0.358911	-3.1836	0.00145458	0.015226	PRDX4
ENSG00000117143.14	6.57784	-0.982049	0.308519	-3.18311	0.00145702	0.01524	#N/A
ENSG00000138802.11	4.29945	-0.880306	0.276567	-3.18298	0.0014577	0.01524	SEC24B
ENSG00000122417.16	214.227	1.31258	0.412399	3.18279	0.00145863	0.0152404	#N/A
ENSG00000103313.13	9.83366	-1.09056	0.342685	-3.18241	0.00146056	0.0152418	MEFV
ENSG00000158195.11	10.6464	-0.803437	0.252453	-3.18251	0.00146002	0.0152418	WASF2
ENSG00000158710.15	11.2327	-1.13552	0.356861	-3.18198	0.0014627	0.0152454	TAGLN2
ENSG00000237988.5	3.32607	0.791087	0.248609	3.18206	0.00146233	0.0152454	OR2I1P
ENSG00000124575.7	2.12634	-1.11371	0.35008	-3.18131	0.0014661	0.0152518	H1-3
ENSG00000139116.19	9.77133	-1.1991	0.376927	-3.18125	0.00146643	0.0152518	KIF21A
ENSG00000170417.16	2.30257	0.999584	0.314219	3.18117	0.00146682	0.0152518	TMEM182
ENSG00000197548.13	5.72072	-0.96488	0.303311	-3.18115	0.0014669	0.0152518	#N/A
ENSG00000170927.15	4.44471	0.870345	0.273618	3.18088	0.00146831	0.0152571	PKHD1
ENSG00000172426.16	2.98635	-0.936822	0.294561	-3.1804	0.00147073	0.015273	RSPH9
ENSG00000145491.12	2.56409	-1.08257	0.340424	-3.18006	0.00147246	0.0152816	ROPN1L
ENSG00000140564.13	6.0858	-0.780644	0.245684	-3.17743	0.00148589	0.0154116	FURIN
ENSG00000179833.4	6.97118	-0.935518	0.294468	-3.17698	0.00148817	0.0154259	SERTAD2
ENSG00000090339.9	11.6264	-1.29977	0.409161	-3.17668	0.00148972	0.0154325	ICAM1
ENSG00000080824.19	54.4839	-1.48337	0.467014	-3.17628	0.00149175	0.0154347	HSP90AA1
ENSG00000126062.4	2.78413	-0.862922	0.271665	-3.17643	0.00149102	0.0154347	TMEM115
ENSG00000198561.16	18.7912	-1.32345	0.416824	-3.17508	0.00149797	0.0154896	#N/A
ENSG00000066336.12	5.01535	-0.821556	0.258828	-3.17413	0.00150285	0.0155212	SPI1
ENSG00000164484.12	3.45978	0.821045	0.258658	3.17424	0.00150227	0.0155212	TMEM200A
ENSG00000089060.12	4.69036	-0.741167	0.233536	-3.17368	0.0015052	0.0155361	SLC8B1
ENSG00000128739.23	2.92023	-1.06861	0.336903	-3.17188	0.00151456	0.0156043	SNRPN
ENSG00000137193.14	5.2349	-1.11256	0.350754	-3.1719	0.00151445	0.0156043	PIM1
ENSG00000140945.17	4.03106	0.79177	0.249614	3.17197	0.00151407	0.0156043	CDH13
ENSG00000215845.11	2.19578	-1.03643	0.326868	-3.17079	0.00152025	0.0156534	TSTD1
ENSG00000068697.7	5.45932	-1.13721	0.358697	-3.17039	0.00152234	0.0156655	LAPTM4A
ENSG00000092841.19	25.4693	-1.36601	0.431029	-3.16919	0.00152867	0.0156824	MYL6
ENSG00000136813.15	7.35423	-1.01307	0.319679	-3.16902	0.00152952	0.0156824	#N/A
ENSG00000141378.15	3.10858	0.833538	0.263003	3.16931	0.00152801	0.0156824	PTRH2
ENSG00000160213.9	9.62856	-1.1014	0.347529	-3.16924	0.00152838	0.0156824	CSTB
ENSG00000169045.17	11.1613	-1.1525	0.363671	-3.16908	0.00152922	0.0156824	HNRNPH1
ENSG00000196353.13	3.26894	0.881307	0.27808	3.16926	0.00152829	0.0156824	#N/A
ENSG00000108244.17	10.1212	-1.23106	0.388508	-3.16867	0.00153137	0.0156841	KRT23
ENSG00000146729.10	2.78014	-0.988285	0.311895	-3.16864	0.00153152	0.0156841	NIPSNAP2
ENSG00000048828.17	8.50028	-0.984911	0.310874	-3.16821	0.00153383	0.0156888	FAM120A
ENSG00000122026.11	32.9682	-1.25848	0.397205	-3.16834	0.00153311	0.0156888	#N/A
ENSG00000197580.13	6.16402	0.826648	0.261016	3.16704	0.00154001	0.0157425	BCO2
ENSG00000101347.11	13.3868	-1.13397	0.35813	-3.16636	0.0015436	0.0157656	#N/A
ENSG00000132763.15	3.81347	0.869666	0.274697	3.16591	0.00154597	0.0157656	MMACHC
ENSG00000156475.19	4.99925	0.821043	0.259318	3.16617	0.00154462	0.0157656	PPP2R2B
ENSG00000175324.10	2.24345	-1.00849	0.318532	-3.16604	0.00154529	0.0157656	LSM1
ENSG00000110880.11	7.70953	-1.01311	0.320164	-3.16434	0.00155437	0.0158417	CORO1C
ENSG00000119471.15	3.574	-0.890883	0.281657	-3.16301	0.00156147	0.0159046	HSDL2
ENSG00000144224.17	6.52112	-1.13712	0.359541	-3.1627	0.00156311	0.0159117	UBXN4
ENSG00000162688.17	4.18325	-1.0218	0.323112	-3.16238	0.00156485	0.01592	AGL
ENSG00000139687.16	3.85421	-1.06717	0.337549	-3.16151	0.00156953	0.0159485	RB1
ENSG00000160229.13	716.567	1.34157	0.424342	3.16153	0.00156945	0.0159485	ZNF66
ENSG00000138433.16	5.29403	-0.939334	0.297207	-3.16054	0.00157479	0.0159924	CIR1
ENSG00000087460.29	17.6613	-0.991514	0.313774	-3.15996	0.0015779	0.0159991	#N/A
ENSG00000138722.10	2.28843	1.0832	0.342788	3.15996	0.00157789	0.0159991	MMRN1
ENSG00000157107.14	4.48566	-1.04345	0.330218	-3.15989	0.00157828	0.0159991	FCHO2
ENSG00000138741.11	3.23005	0.931943	0.295004	3.15909	0.00158265	0.0160339	TRPC3
ENSG00000026025.16	11.5124	-1.29319	0.409379	-3.15891	0.0015836	0.016034	VIM
ENSG00000117360.13	4.33928	-0.911768	0.28865	-3.15873	0.00158456	0.0160341	PRPF3
ENSG00000146147.15	3.79437	0.889036	0.281504	3.15816	0.00158769	0.0160562	MLIP
ENSG00000135931.19	63.4196	1.11421	0.35283	3.15792	0.00158902	0.0160601	#N/A
ENSG00000117697.15	7.04348	0.724796	0.229557	3.15737	0.001592	0.0160616	NSL1
ENSG00000158869.11	4.42977	-1.14514	0.362683	-3.1574	0.00159181	0.0160616	FCER1G
ENSG00000187068.3	5.38732	0.808134	0.25595	3.15739	0.00159186	0.0160616	C3orf70
ENSG00000090316.16	3.908	-0.81648	0.258738	-3.15563	0.00160154	0.0161311	MAEA
ENSG00000163673.8	3.30493	0.820895	0.260112	3.15593	0.00159986	0.0161311	#N/A
ENSG00000213639.10	12.9529	-1.16834	0.370246	-3.15559	0.00160173	0.0161311	PPP1CB
ENSG00000166569.8	2.98071	0.94129	0.298361	3.15487	0.00160569	0.0161577	CPLX4
ENSG00000196663.16	7.77396	-0.884962	0.280516	-3.15477	0.00160627	0.0161577	TECPR2
ENSG00000073849.16	8.11591	-1.04985	0.332816	-3.15446	0.00160797	0.0161653	ST6GAL1
ENSG00000268533.1	4.90074	0.735184	0.233082	3.15418	0.00160949	0.016171	AC003002.2
ENSG00000144481.17	3.16215	0.835074	0.264795	3.15366	0.00161238	0.0161809	TRPM8
ENSG00000198055.11	4.58867	-0.770396	0.244285	-3.15367	0.00161229	0.0161809	GRK6
ENSG00000167863.12	4.5415	-0.979742	0.310727	-3.15306	0.00161567	0.0161975	ATP5PD
ENSG00000185963.14	5.77492	-0.72475	0.229859	-3.15301	0.00161594	0.0161975	BICD2
ENSG00000151690.15	5.76636	-0.983173	0.311857	-3.15264	0.00161803	0.0162089	MFSD6
ENSG00000105379.10	72.0139	1.14517	0.363361	3.15161	0.00162373	0.0162565	ETFB
ENSG00000061794.13	3.03567	-1.06876	0.33914	-3.15138	0.00162502	0.0162597	MRPS35
ENSG00000139160.13	6.36822	0.757565	0.240437	3.15079	0.00162831	0.0162735	ETFBKMT
ENSG00000144278.15	3.98317	0.780583	0.247732	3.15092	0.00162759	0.0162735	GALNT13
ENSG00000160783.19	2.36304	-1.02303	0.324815	-3.14957	0.0016351	0.0163197	PMF1
ENSG00000183741.12	5.79938	-0.796716	0.25297	-3.14945	0.00163581	0.0163197	CBX6
ENSG00000185896.11	6.33754	-0.976319	0.309996	-3.14946	0.00163571	0.0163197	LAMP1
ENSG00000213085.10	3.29081	-1.03481	0.328624	-3.14892	0.00163876	0.0163396	CFAP45
ENSG00000221843.5	5.23198	0.910884	0.289336	3.14819	0.00164284	0.0163707	#N/A
ENSG00000167881.15	3.78817	-0.953432	0.302872	-3.14797	0.00164407	0.0163733	SRP68
ENSG00000066135.13	4.86444	-0.999584	0.317574	-3.14756	0.0016464	0.0163869	KDM4A
ENSG00000070770.10	2.15754	-1.13847	0.361769	-3.14695	0.00164983	0.0164064	CSNK2A2
ENSG00000157483.9	7.10255	-1.0047	0.319271	-3.14687	0.00165029	0.0164064	MYO1E
ENSG00000120910.15	2.90842	-0.99412	0.315991	-3.14604	0.00165498	0.0164435	PPP3CC
ENSG00000213719.8	16.3687	-1.27298	0.404697	-3.14552	0.00165793	0.0164632	CLIC1
ENSG00000143416.21	6.60791	-1.27991	0.406952	-3.14512	0.00166018	0.0164759	SELENBP1
ENSG00000156931.16	6.1899	-1.02245	0.325176	-3.14431	0.00166477	0.0165118	VPS8
ENSG00000146425.11	6.36054	-1.13926	0.362366	-3.14394	0.00166687	0.016523	DYNLT1
ENSG00000177674.16	2.69452	-0.94724	0.301322	-3.14362	0.00166873	0.0165318	AGTRAP
ENSG00000101158.15	2.25322	-1.17372	0.373396	-3.14336	0.00167022	0.0165369	NELFCD
ENSG00000141699.11	5.97605	-0.884964	0.281551	-3.14317	0.00167129	0.0165379	RETREG3
ENSG00000188554.15	10.3589	-1.06772	0.339888	-3.14139	0.00168149	0.0166291	NBR1
ENSG00000215717.7	4.12077	-0.960235	0.30572	-3.1409	0.00168431	0.0166474	TMEM167B
ENSG00000133858.17	7.20224	-1.0661	0.339473	-3.14046	0.00168684	0.0166627	ZFC3H1
ENSG00000197771.13	3.90757	-0.948134	0.301942	-3.14012	0.00168881	0.0166724	MCMBP
ENSG00000035687.10	4.26859	-1.02996	0.328086	-3.13931	0.00169345	0.0166989	ADSS2
ENSG00000066777.9	9.70413	-1.09694	0.349408	-3.13942	0.00169284	0.0166989	ARFGEF1
ENSG00000125780.12	17.2646	-1.48517	0.47316	-3.13884	0.00169619	0.0167162	TGM3
ENSG00000100325.15	5.16803	-0.97685	0.311257	-3.1384	0.00169872	0.0167314	ASCC2
ENSG00000178035.13	3.26084	-1.11156	0.354239	-3.13788	0.00170172	0.0167513	IMPDH2
ENSG00000001167.15	5.42817	-0.968621	0.308756	-3.13717	0.00170585	0.0167702	#N/A
ENSG00000117226.12	5.82415	-1.10891	0.353489	-3.13705	0.00170659	0.0167702	GBP3
ENSG00000196967.11	19.1568	0.900476	0.28704	3.1371	0.00170625	0.0167702	ZNF585A
ENSG00000135090.14	4.72901	-0.861599	0.274767	-3.13574	0.00171418	0.016835	TAOK3
ENSG00000008277.15	3.76688	0.850589	0.271315	3.13506	0.0017182	0.0168647	#N/A
ENSG00000128829.12	4.57002	-0.975091	0.311182	-3.1335	0.00172734	0.0169446	EIF2AK4
ENSG00000034152.19	6.78159	-0.92592	0.295538	-3.133	0.00173032	0.0169641	MAP2K3
ENSG00000213759.10	2.02492	1.08754	0.347222	3.13213	0.00173543	0.0169989	UGT2B11
ENSG00000229833.10	3.37011	-0.935518	0.298691	-3.13206	0.00173586	0.0169989	PET100
ENSG00000134851.13	4.16286	-1.03891	0.331773	-3.1314	0.00173974	0.017027	TMEM165
ENSG00000182831.12	19.4352	-1.08703	0.34718	-3.13103	0.00174194	0.0170387	C16orf72
ENSG00000100225.18	4.07387	-0.961507	0.307114	-3.13078	0.00174344	0.0170436	FBXO7
ENSG00000164220.7	2.75932	0.84591	0.27025	3.1301	0.00174744	0.017059	F2RL2
ENSG00000186074.19	2.61771	-1.13664	0.363144	-3.13001	0.00174803	0.017059	CD300LF
ENSG00000248144.6	19.1386	-1.46889	0.469293	-3.13001	0.00174799	0.017059	ADH1C
ENSG00000173226.17	3.58085	-0.903532	0.288712	-3.12952	0.0017509	0.0170773	IQCB1
ENSG00000100227.19	4.60393	-0.96732	0.309169	-3.12877	0.00175538	0.0171073	#N/A
ENSG00000197887.5	2.2069	1.03459	0.330681	3.12867	0.00175599	0.0171073	#N/A
ENSG00000168621.15	2.92669	0.854919	0.273276	3.12841	0.00175753	0.0171085	GDNF
ENSG00000177575.13	5.93533	1.0689	0.341687	3.12831	0.00175812	0.0171085	CD163
ENSG00000065548.18	3.36513	-0.995653	0.318296	-3.12807	0.00175959	0.0171106	ZC3H15
ENSG00000237440.9	16.4483	0.903582	0.288874	3.12794	0.00176035	0.0171106	ZNF737
ENSG00000091039.17	7.27971	-1.04122	0.332924	-3.12749	0.00176303	0.0171198	OSBPL8
ENSG00000185306.13	2.47145	0.955624	0.30556	3.12745	0.00176331	0.0171198	C12orf56
ENSG00000116191.19	5.78741	-1.06394	0.340228	-3.12714	0.00176519	0.0171282	#N/A
ENSG00000283439.4	4.91187	0.848173	0.271266	3.12672	0.00176769	0.0171427	SPEM3
ENSG00000184166.3	17.1296	1.02277	0.32717	3.12612	0.00177131	0.0171671	#N/A
ENSG00000255804.2	25.7462	1.04523	0.334371	3.12597	0.00177222	0.0171671	OR6J1
ENSG00000099875.16	7.95591	-0.954451	0.305375	-3.1255	0.00177502	0.0171844	MKNK2
ENSG00000146247.14	8.66415	-1.0566	0.338155	-3.12459	0.00178052	0.0172279	PHIP
ENSG00000114520.11	2.28411	-1.09995	0.352101	-3.12397	0.00178427	0.0172464	SNX4
ENSG00000160712.13	7.56976	-1.00089	0.320403	-3.12384	0.0017851	0.0172464	IL6R
ENSG00000178279.4	3.14731	0.845651	0.270714	3.12377	0.00178547	0.0172464	TNP2
ENSG00000114650.21	4.09282	-0.84236	0.269698	-3.12334	0.0017881	0.017262	#N/A
ENSG00000130921.9	81.542	1.12943	0.361738	3.12224	0.0017948	0.0173168	C12orf65
ENSG00000217128.13	8.21298	-1.05309	0.3374	-3.1212	0.00180116	0.0173683	#N/A
ENSG00000151929.10	4.66109	-1.04351	0.334455	-3.12004	0.00180827	0.017427	BAG3
ENSG00000167996.16	171.606	-1.61677	0.518316	-3.11929	0.0018129	0.0174618	FTH1
ENSG00000140284.11	3.46998	-1.04872	0.336254	-3.11882	0.00181576	0.0174695	SLC27A2
ENSG00000171100.16	3.07634	-0.977203	0.313313	-3.11894	0.00181504	0.0174695	#N/A
ENSG00000069399.15	2.76704	-0.987547	0.316672	-3.11852	0.00181762	0.0174775	BCL3
ENSG00000106780.9	6.63258	-0.957141	0.306985	-3.11787	0.00182162	0.0175061	MEGF9
ENSG00000166900.17	8.86523	-1.00695	0.323049	-3.11703	0.00182683	0.0175463	STX3
ENSG00000100330.16	11.7463	-1.01768	0.326554	-3.11644	0.00183049	0.0175618	MTMR3
ENSG00000117305.15	2.44421	-0.939821	0.301569	-3.11644	0.00183051	0.0175618	HMGCL
ENSG00000175054.16	4.56132	-1.04208	0.334462	-3.1157	0.00183509	0.0175958	ATR
ENSG00000170142.12	3.61052	-1.02119	0.327898	-3.11435	0.00184351	0.0176666	UBE2E1
ENSG00000121892.15	7.66715	-1.01575	0.326236	-3.11356	0.00184848	0.0176991	PDS5A
ENSG00000148841.17	8.77777	-1.03807	0.333411	-3.11347	0.00184899	0.0176991	ITPRIP
ENSG00000111704.11	7.46428	0.778269	0.250016	3.11287	0.00185275	0.0177251	NANOG
ENSG00000285077.3	4.96681	0.811396	0.260681	3.1126	0.00185445	0.0177314	#N/A
ENSG00000140937.14	5.021	0.764261	0.245568	3.11221	0.00185689	0.0177348	CDH11
ENSG00000143933.20	13.4724	-1.23305	0.396184	-3.11231	0.00185628	0.0177348	#N/A
ENSG00000140199.13	15.3687	-1.08786	0.349719	-3.11066	0.00186671	0.017809	SLC12A6
ENSG00000196417.13	12.9919	0.877766	0.282181	3.11065	0.00186676	0.017809	ZNF765
ENSG00000170776.22	27.1022	-1.18832	0.382039	-3.11046	0.00186794	0.0178103	AKAP13
ENSG00000126777.18	9.22141	-1.20197	0.386486	-3.10999	0.00187094	0.0178289	KTN1
ENSG00000102921.8	10.1701	-1.03725	0.333578	-3.10948	0.00187416	0.0178441	N4BP1
ENSG00000171877.21	2.49129	0.972937	0.312901	3.10941	0.00187462	0.0178441	FRMD5
ENSG00000007168.14	9.98119	-0.990594	0.318657	-3.10865	0.00187944	0.0178778	PAFAH1B1
ENSG00000117592.9	6.31158	-1.15122	0.370343	-3.10852	0.00188027	0.0178778	PRDX6
ENSG00000145244.12	2.69759	0.993417	0.31962	3.10811	0.00188286	0.0178924	CORIN
ENSG00000068394.11	2.04294	-1.03129	0.331855	-3.10764	0.00188585	0.0179043	GPKOW
ENSG00000153187.20	20.72	-1.20917	0.389103	-3.10759	0.00188621	0.0179043	HNRNPU
ENSG00000110955.9	13.0605	-1.24951	0.402153	-3.10705	0.00188964	0.0179268	ATP5F1B
ENSG00000085433.17	3.38899	-0.885367	0.285029	-3.10624	0.00189486	0.017959	#N/A
ENSG00000102265.12	5.12263	-1.02468	0.329882	-3.10619	0.00189514	0.017959	TIMP1
ENSG00000120129.6	39.4279	-1.54948	0.499153	-3.10422	0.00190782	0.018069	DUSP1
ENSG00000135441.8	3.54923	-0.942515	0.30374	-3.10304	0.00191547	0.0181314	#N/A
ENSG00000153406.14	2.34751	-0.912819	0.294199	-3.10273	0.00191745	0.0181401	NMRAL1
ENSG00000176340.4	3.9287	-1.00698	0.32464	-3.10185	0.00192316	0.018184	COX8A
ENSG00000174749.6	1638.81	1.29572	0.41778	3.10145	0.00192578	0.0181986	FAM241A
ENSG00000115310.19	6.35762	-1.02426	0.330314	-3.10086	0.00192956	0.0181992	#N/A
ENSG00000138326.21	23.5075	-1.27876	0.41237	-3.10099	0.00192872	0.0181992	RPS24
ENSG00000163634.12	2.29631	-1.06093	0.342137	-3.10088	0.00192945	0.0181992	THOC7
ENSG00000181001.3	31.269	1.03312	0.33318	3.10078	0.00193013	0.0181992	OR52N1
ENSG00000198075.10	3.13452	0.920431	0.296906	3.10008	0.00193468	0.0182321	SULT1C4
ENSG00000144635.9	2.8275	-0.966919	0.311951	-3.09959	0.00193788	0.0182521	DYNC1LI1
ENSG00000100632.11	3.58347	-0.939714	0.303226	-3.09905	0.00194141	0.0182753	ERH
ENSG00000198833.7	6.54258	-1.0483	0.338308	-3.09866	0.001944	0.0182895	UBE2J1
ENSG00000178988.11	4.03113	-0.975932	0.315035	-3.09786	0.00194925	0.0183187	MRFAP1L1
ENSG00000206053.13	6.15847	-0.997875	0.322101	-3.09802	0.0019482	0.0183187	JPT2
ENSG00000066084.13	7.87102	-1.05748	0.341392	-3.09757	0.00195116	0.0183261	DIP2B
ENSG00000141580.16	5.8817	-0.88316	0.285129	-3.09741	0.0019522	0.0183261	WDR45B
ENSG00000115145.10	4.72889	-0.995902	0.321684	-3.0959	0.00196214	0.0183704	STAM2
ENSG00000119408.17	4.72762	-0.875916	0.282945	-3.09571	0.0019634	0.0183704	NEK6
ENSG00000131724.11	6.06282	-0.949937	0.306778	-3.09649	0.00195825	0.0183704	IL13RA1
ENSG00000136003.16	3.30673	-0.977051	0.315605	-3.09581	0.00196278	0.0183704	ISCU
ENSG00000164037.17	2.84901	0.908845	0.293547	3.09608	0.001961	0.0183704	SLC9B1
ENSG00000197061.5	2.6325	-1.14711	0.370498	-3.09612	0.00196068	0.0183704	H4C3
ENSG00000103769.10	9.22576	-0.938613	0.303233	-3.09535	0.00196578	0.0183825	RAB11A
ENSG00000100883.13	4.18652	-1.0931	0.353219	-3.09469	0.00197018	0.0184136	SRP54
ENSG00000106460.19	50.9778	1.04988	0.339276	3.09447	0.00197167	0.0184157	TMEM106B
ENSG00000160695.16	3.2287	-0.888789	0.287231	-3.09433	0.00197257	0.0184157	#N/A
ENSG00000124767.7	2.837	-0.934526	0.302125	-3.09317	0.00198029	0.0184776	GLO1
ENSG00000288825.1	5.64218	-1.06427	0.344142	-3.09253	0.0019846	0.0185077	#N/A
ENSG00000176695.8	2.66447	0.933491	0.301904	3.09202	0.00198802	0.0185294	OR4F17
ENSG00000085063.17	19.9353	-1.27456	0.41228	-3.09148	0.00199161	0.0185317	CD59
ENSG00000144233.11	3.70962	-0.81854	0.264757	-3.09167	0.00199033	0.0185317	AMMECR1L
ENSG00000185532.20	5.91968	0.807583	0.261239	3.09136	0.0019924	0.0185317	PRKG1
ENSG00000188596.11	210.817	1.14962	0.371884	3.09133	0.00199262	0.0185317	CFAP54
ENSG00000077232.19	90.6181	1.1696	0.378594	3.08933	0.00200611	0.0186368	DNAJC10
ENSG00000153922.11	7.59036	-1.01371	0.328133	-3.08933	0.00200608	0.0186368	CHD1
ENSG00000198650.11	2.89546	0.930637	0.301259	3.08915	0.00200727	0.0186374	TAT
ENSG00000050030.16	4.55022	0.809506	0.262083	3.08874	0.00201009	0.0186534	NEXMIF
ENSG00000115548.17	7.63776	-0.889469	0.28804	-3.08801	0.00201503	0.018689	KDM3A
ENSG00000163629.13	13.2907	-1.2029	0.389592	-3.08759	0.00201785	0.0186948	PTPN13
ENSG00000196778.4	5.06532	0.779699	0.252523	3.08763	0.00201759	0.0186948	#N/A
ENSG00000133131.15	531.883	1.28656	0.416716	3.08737	0.00201933	0.0186983	MORC4
ENSG00000198837.10	4.96612	-0.941611	0.305015	-3.0871	0.00202119	0.0187053	DENND4B
ENSG00000071462.12	3.2724	-0.857529	0.277801	-3.08685	0.00202292	0.0187112	BUD23
ENSG00000215853.3	7.23268	-1.04607	0.339005	-3.0857	0.00203072	0.0187731	RPTN
ENSG00000118939.18	2.0463	-1.06865	0.346372	-3.08527	0.00203371	0.0187905	UCHL3
ENSG00000077147.16	7.9423	-0.95512	0.309665	-3.08436	0.00203989	0.0188037	TM9SF3
ENSG00000106028.11	3.48248	-1.05751	0.342817	-3.08478	0.00203705	0.0188037	SSBP1
ENSG00000117450.15	27.6948	-1.46345	0.474493	-3.08425	0.00204066	0.0188037	PRDX1
ENSG00000197360.9	2.37579	1.09312	0.35438	3.08459	0.00203835	0.0188037	ZNF98
ENSG00000205302.7	6.85134	-1.00988	0.327418	-3.08438	0.00203976	0.0188037	SNX2
ENSG00000135365.17	5.45587	-0.79145	0.256636	-3.08393	0.00204283	0.0188111	#N/A
ENSG00000163071.11	4.55514	-1.08296	0.351175	-3.08381	0.00204368	0.0188111	SPATA18
ENSG00000091129.22	2.58553	0.907205	0.29421	3.08353	0.00204562	0.0188188	#N/A
ENSG00000115758.13	4.66163	-1.06014	0.343917	-3.08253	0.00205246	0.0188715	ODC1
ENSG00000080224.18	19.3158	0.857698	0.278322	3.08167	0.00205842	0.0189161	#N/A
ENSG00000030304.15	2.97443	0.900965	0.292399	3.08128	0.00206112	0.0189307	#N/A
ENSG00000133794.20	2.55913	-0.966343	0.313773	-3.07975	0.00207173	0.0190179	ARNTL
ENSG00000145592.14	26.6186	-1.22592	0.398097	-3.07944	0.00207389	0.0190274	RPL37
ENSG00000102595.21	35.1632	1.11317	0.361529	3.07906	0.00207655	0.0190416	#N/A
ENSG00000171435.14	8.55553	0.826014	0.268305	3.07863	0.00207951	0.0190585	KSR2
ENSG00000213366.13	19.5299	0.914823	0.297288	3.07723	0.00208932	0.019138	GSTM2
ENSG00000140396.13	8.8649	-1.04106	0.338452	-3.07594	0.00209841	0.0192037	NCOA2
ENSG00000188869.13	3.00946	0.867279	0.28196	3.07589	0.00209874	0.0192037	TMC3
ENSG00000261247.2	1.97976	1.12459	0.365682	3.07533	0.00210273	0.0192298	#N/A
ENSG00000121486.12	2.96652	-0.839138	0.272916	-3.07471	0.00210707	0.0192591	TRMT1L
ENSG00000130449.6	5.18812	-1.01394	0.329826	-3.07415	0.00211102	0.019266	ZSWIM6
ENSG00000143033.18	3.00298	-0.920772	0.299539	-3.07396	0.00211236	0.019266	MTF2
ENSG00000159212.13	5.0839	-0.935811	0.304429	-3.07399	0.00211219	0.019266	CLIC6
ENSG00000174428.19	4.17101	-0.830081	0.270025	-3.07409	0.00211148	0.019266	#N/A
ENSG00000115233.12	3.69284	-0.991611	0.322654	-3.0733	0.00211709	0.0192934	PSMD14
ENSG00000171604.12	4.28284	-0.742247	0.241521	-3.07322	0.00211762	0.0192934	CXXC5
ENSG00000120860.11	2.30102	-1.1112	0.361703	-3.07212	0.00212544	0.0193489	WASHC3
ENSG00000129219.14	3.31967	-0.854679	0.278212	-3.07204	0.00212599	0.0193489	PLD2
ENSG00000164691.18	7.83813	-1.09657	0.357133	-3.07049	0.00213708	0.0194395	TAGAP
ENSG00000024862.18	2.64571	-0.931467	0.30343	-3.06979	0.00214206	0.0194486	CCDC28A
ENSG00000109756.10	8.44912	-1.02643	0.334359	-3.06983	0.00214181	0.0194486	#N/A
ENSG00000125430.9	3.46515	0.840784	0.273911	3.06955	0.0021438	0.0194486	HS3ST3B1
ENSG00000178568.15	4.69478	0.773458	0.251969	3.06965	0.00214308	0.0194486	ERBB4
ENSG00000197142.11	4.14092	-1.05569	0.343917	-3.0696	0.00214347	0.0194486	#N/A
ENSG00000129048.7	2.7914	0.880375	0.286879	3.0688	0.00214922	0.0194873	ACKR4
ENSG00000157227.14	5.66987	-0.807265	0.263095	-3.06834	0.00215254	0.019507	MMP14
ENSG00000239388.9	2.51054	0.939199	0.306139	3.06789	0.00215579	0.019526	ASB14
ENSG00000111886.11	3.68189	0.849682	0.277017	3.06725	0.00216036	0.0195363	GABRR2
ENSG00000166913.13	9.98228	-1.05094	0.342619	-3.06738	0.00215946	0.0195363	YWHAB
ENSG00000254440.3	2.47526	1.0341	0.33713	3.06735	0.00215963	0.0195363	PBOV1
ENSG00000076242.16	2.97983	-1.03163	0.336457	-3.06617	0.00216823	0.0195451	MLH1
ENSG00000099942.13	7.08879	-0.870668	0.283931	-3.06648	0.00216597	0.0195451	CRKL
ENSG00000111481.10	5.49138	-0.835676	0.272495	-3.06675	0.00216398	0.0195451	COPZ1
ENSG00000128886.12	1.88086	-1.21137	0.395055	-3.06634	0.00216695	0.0195451	ELL3
ENSG00000130177.16	2.86009	-1.16234	0.379081	-3.06621	0.00216793	0.0195451	CDC16
ENSG00000196946.11	2.68739	0.991693	0.32336	3.06684	0.00216334	0.0195451	#N/A
ENSG00000104870.13	4.01227	-0.777086	0.253529	-3.06507	0.00217616	0.0196062	FCGRT
ENSG00000168827.15	18.804	0.991397	0.323481	3.06478	0.00217831	0.0196103	GFM1
ENSG00000242220.9	7.66677	0.820727	0.2678	3.0647	0.00217892	0.0196103	TCP10L
ENSG00000261456.6	8.1544	0.830635	0.271085	3.06412	0.00218315	0.0196379	TUBB8
ENSG00000119285.11	4.33748	-1.01141	0.33016	-3.06341	0.00218829	0.0196634	HEATR1
ENSG00000187742.15	3.85843	-0.893403	0.291636	-3.06342	0.00218822	0.0196634	SECISBP2
ENSG00000082641.16	8.98818	-0.855697	0.279385	-3.06279	0.00219284	0.0196939	NFE2L1
ENSG00000196476.12	2.35833	-1.07021	0.349446	-3.0626	0.00219426	0.0196962	C20orf96
ENSG00000101161.8	4.30773	-0.954091	0.311563	-3.06227	0.00219665	0.0197073	PRPF6
ENSG00000198431.17	23.3473	-1.40653	0.459343	-3.06205	0.00219826	0.0197109	#N/A
ENSG00000198860.14	11.802	0.746762	0.243889	3.0619	0.00219937	0.0197109	TSEN15
ENSG00000181019.13	11.753	-1.11462	0.364216	-3.06033	0.00221092	0.0198039	NQO1
ENSG00000166450.13	4.66522	0.836712	0.273499	3.05929	0.00221863	0.0198626	PRTG
ENSG00000077800.13	3.60553	0.778041	0.254337	3.0591	0.00222005	0.0198648	FKBP6
ENSG00000112038.18	11.5854	0.849409	0.277681	3.05894	0.00222125	0.0198651	OPRM1
ENSG00000169247.14	11.4894	0.902133	0.295003	3.05804	0.00222786	0.0199138	SH3TC2
ENSG00000136628.18	5.65612	-1.22271	0.399884	-3.05766	0.0022307	0.0199287	EPRS1
ENSG00000116455.14	2.76284	-0.973964	0.318608	-3.05693	0.00223614	0.0199563	WDR77
ENSG00000126785.13	2.52113	0.913947	0.298963	3.05706	0.00223519	0.0199563	RHOJ
ENSG00000131966.14	3.27598	-0.860326	0.281521	-3.05599	0.00224318	0.0200073	ACTR10
ENSG00000164663.15	9.17276	0.844677	0.276413	3.05585	0.00224421	0.0200073	#N/A
ENSG00000101608.13	19.1796	-1.32312	0.433043	-3.05539	0.00224764	0.0200275	MYL12A
ENSG00000182196.14	3.04354	-1.00844	0.330096	-3.05498	0.00225077	0.0200448	#N/A
ENSG00000083097.15	5.13137	-0.969811	0.317484	-3.05468	0.00225304	0.0200545	#N/A
ENSG00000105281.12	4.40341	-0.972708	0.318493	-3.05409	0.00225742	0.0200831	SLC1A5
ENSG00000170683.7	4.09567	0.882163	0.288894	3.05359	0.00226124	0.0201065	#N/A
ENSG00000115368.10	3.05015	-1.00654	0.329705	-3.05286	0.00226675	0.0201256	WDR75
ENSG00000162734.13	7.27843	-1.02004	0.334125	-3.05286	0.00226671	0.0201256	PEA15
ENSG00000198643.7	4.90702	-1.0951	0.358717	-3.05283	0.00226694	0.0201256	FAM3D
ENSG00000089250.20	5.59769	0.709187	0.232358	3.05213	0.00227226	0.0201518	#N/A
ENSG00000165929.13	7.85846	-1.09287	0.358066	-3.05214	0.00227215	0.0201518	TC2N
ENSG00000140632.17	5.68424	-0.766192	0.25114	-3.05086	0.00228187	0.0202265	GLYR1
ENSG00000100664.11	13.2215	-1.11147	0.364442	-3.0498	0.00228996	0.0202665	EIF5
ENSG00000176871.9	3.81854	-0.89979	0.295028	-3.04984	0.00228961	0.0202665	WSB2
ENSG00000177807.10	4.5542	0.844686	0.276939	3.05008	0.00228779	0.0202665	KCNJ10
ENSG00000134644.16	6.99024	-1.00542	0.329722	-3.04928	0.0022939	0.0202908	PUM1
ENSG00000136147.18	2.77682	-0.811222	0.266055	-3.04908	0.00229547	0.0202941	PHF11
ENSG00000016864.19	2.53002	-1.03962	0.341025	-3.04851	0.0022998	0.0203219	GLT8D1
ENSG00000136261.16	3.49095	-1.07059	0.35121	-3.04828	0.00230152	0.0203265	#N/A
ENSG00000180573.10	4.02821	-0.910349	0.298701	-3.04769	0.00230604	0.0203453	H2AC6
ENSG00000237353.7	3.21327	0.855881	0.280824	3.04775	0.00230561	0.0203453	PATE4
ENSG00000100246.13	2.51417	-0.920599	0.30213	-3.04703	0.00231112	0.0203796	DNAL4
ENSG00000115239.24	310.64	1.27251	0.417768	3.04598	0.00231923	0.0204405	ASB3
ENSG00000100991.12	5.47621	-0.972047	0.319185	-3.0454	0.00232368	0.0204691	TRPC4AP
ENSG00000111897.7	8.55255	-1.13504	0.372773	-3.04484	0.00232803	0.0204967	SERINC1
ENSG00000167978.17	24.6319	-1.15298	0.378839	-3.04347	0.0023387	0.0205801	SRRM2
ENSG00000110911.17	7.91855	-0.933141	0.306664	-3.04288	0.00234324	0.0206094	SLC11A2
ENSG00000084234.18	18.0814	-1.22867	0.403815	-3.04266	0.00234496	0.0206138	APLP2
ENSG00000001629.10	4.82961	-0.908655	0.298704	-3.04199	0.00235022	0.0206494	ANKIB1
ENSG00000005812.11	3.56799	-0.899198	0.295656	-3.04136	0.00235513	0.0206711	FBXL3
ENSG00000284791.2	5.40707	0.786851	0.258715	3.04138	0.00235499	0.0206711	SMIM41
ENSG00000133863.9	3.91543	0.819865	0.269609	3.04094	0.00235842	0.0206894	TEX15
ENSG00000114209.15	3.03094	-0.963704	0.316965	-3.04041	0.00236255	0.020715	PDCD10
ENSG00000105991.10	2.40364	0.902901	0.29703	3.03977	0.00236761	0.0207486	HOXA1
ENSG00000101474.12	3.56168	-0.806718	0.265405	-3.03957	0.00236914	0.0207513	APMAP
ENSG00000198911.12	5.77926	-0.852205	0.280403	-3.03921	0.00237199	0.0207656	SREBF2
ENSG00000175309.15	3.10509	-0.84285	0.277356	-3.03887	0.00237467	0.0207784	PHYKPL
ENSG00000173915.16	2.64719	-1.04225	0.343004	-3.0386	0.00237681	0.0207864	ATP5MD
ENSG00000197753.11	4.63946	0.830449	0.273325	3.03832	0.00237903	0.0207952	LHFPL5
ENSG00000162645.13	7.70937	-0.973454	0.320457	-3.03771	0.00238386	0.020816	GBP2
ENSG00000164100.9	2.81333	0.873932	0.287682	3.03784	0.00238282	0.020816	NDST3
ENSG00000173418.12	3.26671	-0.965225	0.317764	-3.03755	0.00238509	0.020816	NAA20
ENSG00000170624.14	4.03065	0.858004	0.282505	3.03713	0.00238842	0.0208344	SGCD
ENSG00000120805.14	5.09736	-0.867763	0.285772	-3.03656	0.00239294	0.0208631	ARL1
ENSG00000162244.12	13.0447	-1.09787	0.3616	-3.03614	0.0023963	0.0208817	RPL29
ENSG00000069275.13	10.2568	-1.01738	0.335108	-3.03597	0.0023976	0.0208823	NUCKS1
ENSG00000159176.14	4.47693	-0.935326	0.308117	-3.03563	0.00240037	0.0208958	CSRP1
ENSG00000145741.17	10.2464	-1.04467	0.344164	-3.0354	0.0024022	0.020901	#N/A
ENSG00000021355.13	12.739	-1.16706	0.384534	-3.035	0.00240533	0.0209175	SERPINB1
ENSG00000092020.11	2.77302	-1.00533	0.331337	-3.03416	0.00241203	0.0209651	PPP2R3C
ENSG00000005483.22	11.594	-1.08673	0.358194	-3.03392	0.00241395	0.020971	#N/A
ENSG00000163659.13	8.3905	-1.13745	0.375064	-3.03269	0.00242387	0.0210465	TIPARP
ENSG00000143222.12	5.05921	-1.09805	0.36212	-3.03229	0.00242708	0.0210636	UFC1
ENSG00000151465.14	2.59636	-1.02814	0.339135	-3.03164	0.00243226	0.0210977	CDC123
ENSG00000023445.16	7.1163	-1.07569	0.354879	-3.03115	0.0024362	0.0210997	BIRC3
ENSG00000101084.19	4.06562	-1.055	0.348047	-3.0312	0.00243584	0.0210997	#N/A
ENSG00000204463.14	5.35625	-0.917712	0.302735	-3.03141	0.00243416	0.0210997	#N/A
ENSG00000117118.10	2.92661	-1.08171	0.356969	-3.03027	0.00244335	0.0211079	SDHB
ENSG00000127990.19	3.74353	0.800429	0.264129	3.03045	0.00244187	0.0211079	SGCE
ENSG00000133318.14	8.49649	-0.971351	0.320501	-3.03073	0.00243967	0.0211079	RTN3
ENSG00000151948.12	4.05191	-0.970323	0.320205	-3.03032	0.00244299	0.0211079	GLT1D1
ENSG00000168314.19	6.92416	0.70314	0.231992	3.03088	0.00243841	0.0211079	#N/A
ENSG00000105193.9	5.67591	-1.23982	0.409188	-3.02995	0.00244596	0.021109	RPS16
ENSG00000270149.5	4.08389	-1.51203	0.499009	-3.03007	0.00244497	0.021109	AL591806.2
ENSG00000115902.11	3.65386	-0.895466	0.295642	-3.02888	0.00245459	0.0211727	SLC1A4
ENSG00000116221.15	2.58788	-0.904414	0.29862	-3.02864	0.00245654	0.0211788	MRPL37
ENSG00000148908.15	1.96518	-1.15331	0.380863	-3.02814	0.00246062	0.0211939	RGS10
ENSG00000160741.17	3.64497	-0.705852	0.233099	-3.02812	0.00246079	0.0211939	CRTC2
ENSG00000112290.13	2.1324	1.02606	0.338869	3.02788	0.00246275	0.0212001	WASF1
ENSG00000134058.12	2.79585	-1.00314	0.331366	-3.02728	0.00246766	0.0212316	CDK7
ENSG00000168028.14	25.2148	-1.24408	0.410994	-3.02701	0.00246986	0.0212398	RPSA
ENSG00000173597.9	595.734	1.22723	0.405463	3.02673	0.00247213	0.0212486	SULT1B1
ENSG00000105397.14	4.86185	-0.860238	0.284245	-3.0264	0.00247488	0.0212615	TYK2
ENSG00000188763.5	2.33534	-1.04325	0.344752	-3.02609	0.00247736	0.021272	FZD9
ENSG00000092094.11	2.21005	-0.92866	0.306947	-3.02548	0.00248242	0.021294	OSGEP
ENSG00000196391.11	5.45627	0.796431	0.263239	3.02551	0.00248218	0.021294	ZNF774
ENSG00000115685.15	3.20347	-0.969338	0.320453	-3.0249	0.00248716	0.0213115	PPP1R7
ENSG00000117115.13	4.45909	-0.917017	0.303184	-3.02462	0.00248947	0.0213115	PADI2
ENSG00000128185.10	2.25805	-1.08146	0.357552	-3.02462	0.00248944	0.0213115	DGCR6L
ENSG00000157551.19	314.047	1.23945	0.409763	3.0248	0.00248797	0.0213115	KCNJ15
ENSG00000159167.12	3.06574	0.812627	0.268689	3.02442	0.00249112	0.0213149	STC1
ENSG00000125144.14	2.02212	-1.19821	0.396293	-3.02356	0.00249819	0.0213539	MT1G
ENSG00000211450.11	2.99425	-0.903837	0.298918	-3.0237	0.00249703	0.0213539	#N/A
ENSG00000196792.12	3.73881	-0.900937	0.298011	-3.02317	0.0025014	0.0213706	STRN3
ENSG00000100902.11	5.03628	-1.09413	0.361957	-3.02283	0.00250424	0.0213734	PSMA6
ENSG00000188313.13	7.1946	-1.07458	0.355475	-3.02295	0.00250326	0.0213734	PLSCR1
ENSG00000132932.19	4.1116	0.772307	0.255593	3.02163	0.00251419	0.0214412	#N/A
ENSG00000162368.14	6.32004	-1.00635	0.333073	-3.02141	0.00251596	0.0214412	#N/A
ENSG00000197157.11	4.348	-1.02929	0.340657	-3.02148	0.0025154	0.0214412	SND1
ENSG00000143653.10	2.74589	-1.03073	0.341182	-3.02105	0.00251897	0.021456	SCCPDH
[truncated: 17,684 more rows]
