# Supplementary material for: Transcriptomic study reveals lncRNA-mediated downregulation of innate immune and inflammatory response in the SARS-CoV-2 vaccination breakthrough infections
Source: Front Immunol. 2022 Nov 18;13:1035111. doi: 10.3389/fimmu.2022.1035111 (PMC9716354; doi:10.3389/fimmu.2022.1035111)
Supplement: Supplementary Table S4 — Pearson correlation analysis of DE lncRNAs and mRNAs. [file Table_4.csv]

genes	Gene Expresion	lncrna	lncRNA Expression	Comb Correlation Score	VBT Correlation Score	Unvacc Correlation Score
KIF5B	Downregulated	CBR3-AS1:17	Downregulated	0.985337433	0.814809369	0.988228251
QARS1	Downregulated	CBR3-AS1:17	Downregulated	0.976941728	0.833720993	0.978803665
SARAF	Downregulated	CBR3-AS1:17	Downregulated	0.976124757	0.913271863	0.976674045
AGR2	Downregulated	CBR3-AS1:17	Downregulated	0.976057994	0.952910631	0.978444534
TMBIM6	Downregulated	CBR3-AS1:17	Downregulated	0.975539082	0.918427689	0.975846368
RPLP0	Downregulated	CBR3-AS1:17	Downregulated	0.974736155	0.949438823	0.974105464
COPB1	Downregulated	CBR3-AS1:17	Downregulated	0.974715806	0.847427144	0.976957099
SLPI	Downregulated	CBR3-AS1:17	Downregulated	0.971125309	0.918168142	0.973061103
ALAS1	Downregulated	CBR3-AS1:17	Downregulated	0.970533198	0.890315635	0.971317621
EPAS1	Downregulated	CBR3-AS1:17	Downregulated	0.970152837	0.943702047	0.972322887
NCOA4	Downregulated	CBR3-AS1:17	Downregulated	0.965642451	0.836317943	0.966354316
LTA4H	Downregulated	CBR3-AS1:17	Downregulated	0.962774004	0.354871484	0.970091
YIPF1	Downregulated	CBR3-AS1:17	Downregulated	0.960132543	0.564292285	0.964677016
PRDX5	Downregulated	CBR3-AS1:17	Downregulated	0.956757379	0.965053526	0.954335629
TPT1	Downregulated	CBR3-AS1:17	Downregulated	0.95611138	0.945380164	0.953824701
RPLP1	Downregulated	CBR3-AS1:17	Downregulated	0.954072292	0.90053251	0.95249288
EIF4G2	Downregulated	CBR3-AS1:17	Downregulated	0.953585408	0.936864441	0.951437088
RPL13A	Downregulated	CBR3-AS1:17	Downregulated	0.951724148	0.936919087	0.949598803
DDX17	Downregulated	CBR3-AS1:17	Downregulated	0.950311043	0.930012167	0.948891553
MMP10	Downregulated	CBR3-AS1:17	Downregulated	0.945619749	0.864440768	0.94903451
C20orf85	Downregulated	CBR3-AS1:17	Downregulated	0.944646446	0.855235717	0.946181108
RPL13	Downregulated	CBR3-AS1:17	Downregulated	0.944332464	0.922811221	0.941914626
RPL41	Downregulated	CBR3-AS1:17	Downregulated	0.943078803	0.873955517	0.941361488
PIGR	Downregulated	CBR3-AS1:17	Downregulated	0.941203714	0.912780716	0.944705338
DDX5	Downregulated	CBR3-AS1:17	Downregulated	0.937557833	0.951145322	0.934497241
RPS6KA1	Downregulated	CBR3-AS1:17	Downregulated	0.933534124	0.661838743	0.936035333
RPL24	Downregulated	CBR3-AS1:17	Downregulated	0.932793338	0.888698157	0.930113718
GSTA1	Downregulated	CBR3-AS1:17	Downregulated	0.931906807	0.88432363	0.932869391
RPL3	Downregulated	CBR3-AS1:17	Downregulated	0.931801063	0.949971247	0.928158323
EHF	Downregulated	CBR3-AS1:17	Downregulated	0.929102179	0.899673366	0.926309621
UBR5	Downregulated	CBR3-AS1:17	Downregulated	0.925349644	0.942452412	0.921682346
RACK1	Downregulated	CBR3-AS1:17	Downregulated	0.923835613	0.878152222	0.920228041
PUM2	Downregulated	CBR3-AS1:17	Downregulated	0.923041141	0.865678198	0.920753478
SF3B1	Downregulated	CBR3-AS1:17	Downregulated	0.92227067	0.879661345	0.91844116
PFDN5	Downregulated	CBR3-AS1:17	Downregulated	0.920879044	0.931598249	0.916424587
PYGL	Downregulated	CBR3-AS1:17	Downregulated	0.918337465	0.864759973	0.915833335
RPL37A	Downregulated	CBR3-AS1:17	Downregulated	0.91571336	0.95329915	0.910261951
EEF1G	Downregulated	CBR3-AS1:17	Downregulated	0.914830341	0.941062134	0.910435096
DUSP1	Downregulated	CBR3-AS1:17	Downregulated	0.914816942	0.898346805	0.911716788
GDI2	Downregulated	CBR3-AS1:17	Downregulated	0.914000257	0.851551175	0.910617748
HLA-A	Downregulated	CBR3-AS1:17	Downregulated	0.913797179	0.912193645	0.908718616
RPL10A	Downregulated	CBR3-AS1:17	Downregulated	0.91105818	0.896728122	0.906430961
RPL10	Downregulated	CBR3-AS1:17	Downregulated	0.909264587	0.94606135	0.903122498
RPL4	Downregulated	CBR3-AS1:17	Downregulated	0.908447378	0.926339304	0.903129789
RPLP2	Downregulated	CBR3-AS1:17	Downregulated	0.908027297	0.929786283	0.902424924
PABPC1	Downregulated	CBR3-AS1:17	Downregulated	0.907428814	0.862673114	0.902698025
XRCC5	Downregulated	CBR3-AS1:17	Downregulated	0.906632398	0.902980364	0.901110717
CNOT1	Downregulated	CBR3-AS1:17	Downregulated	0.906396724	0.905773312	0.900700734
RPL6	Downregulated	CBR3-AS1:17	Downregulated	0.906270047	0.843240315	0.902238747
RPS12	Downregulated	CBR3-AS1:17	Downregulated	0.905522269	0.952109609	0.899265724
RPS8	Downregulated	CBR3-AS1:17	Downregulated	0.90506033	0.951240668	0.899009225
RPL19	Downregulated	CBR3-AS1:17	Downregulated	0.904339779	0.954497137	0.897867004
EML4	Downregulated	CBR3-AS1:17	Downregulated	0.903357122	0.928462306	0.898385854
TUBA1A	Downregulated	CBR3-AS1:17	Downregulated	0.902462947	0.771885662	0.900231506
TPR	Downregulated	CBR3-AS1:17	Downregulated	0.902319712	0.886717294	0.89737857
STAT3	Downregulated	CBR3-AS1:17	Downregulated	0.900169087	0.891298775	0.894387315
DNAJA1	Downregulated	CBR3-AS1:17	Downregulated	0.89916648	0.827240102	0.896829239
RPL23	Downregulated	CBR3-AS1:17	Downregulated	0.898944688	0.916554523	0.892611828
BPIFB1	Downregulated	CBR3-AS1:17	Downregulated	0.898135077	0.790545464	0.901816565
RPS18	Downregulated	CBR3-AS1:17	Downregulated	0.894626185	0.933074289	0.887951744
TRIP12	Downregulated	CBR3-AS1:17	Downregulated	0.89346497	0.914767351	0.889213838
NFKBIA	Downregulated	CBR3-AS1:17	Downregulated	0.890325107	0.751246252	0.886430236
HLA-E	Downregulated	CBR3-AS1:17	Downregulated	0.890161232	0.866813351	0.884170862
FAM107B	Downregulated	CBR3-AS1:17	Downregulated	0.888675579	0.885139658	0.885167827
RPL26	Downregulated	CBR3-AS1:17	Downregulated	0.887008346	0.87633983	0.881177869
TNKS2	Downregulated	CBR3-AS1:17	Downregulated	0.886747927	0.637594191	0.884879
ELOVL5	Downregulated	CBR3-AS1:17	Downregulated	0.882824858	0.801644947	0.877244534
NIBAN1	Downregulated	CBR3-AS1:17	Downregulated	0.882378139	0.771706816	0.877928316
RPS11	Downregulated	CBR3-AS1:17	Downregulated	0.882206427	0.932467188	0.874633804
BST2	Downregulated	CBR3-AS1:17	Downregulated	0.881686726	0.828137093	0.877720543
RPS6	Downregulated	CBR3-AS1:17	Downregulated	0.881323038	0.939513732	0.873521898
ERBIN	Downregulated	CBR3-AS1:17	Downregulated	0.880710262	0.890415581	0.873036563
RPL11	Downregulated	CBR3-AS1:17	Downregulated	0.876729493	0.870828813	0.869952662
WDR83OS	Downregulated	CBR3-AS1:17	Downregulated	0.876496856	0.580622456	0.876300673
MARCHF7	Downregulated	CBR3-AS1:17	Downregulated	0.874503023	0.815526699	0.869208838
ZFP36L1	Downregulated	CBR3-AS1:17	Downregulated	0.874154962	0.742585305	0.869020051
VPS13C	Downregulated	CBR3-AS1:17	Downregulated	0.872485969	0.889747502	0.865085642
RPL35A	Downregulated	CBR3-AS1:17	Downregulated	0.870768429	0.867864566	0.864201756
RPS25	Downregulated	CBR3-AS1:17	Downregulated	0.870685324	0.897062227	0.862986482
SOCS3	Downregulated	CBR3-AS1:17	Downregulated	0.869933538	0.798616251	0.865333127
RPL34	Downregulated	CBR3-AS1:17	Downregulated	0.868862491	0.857126781	0.861830098
PELI1	Downregulated	CBR3-AS1:17	Downregulated	0.868445401	0.876943721	0.861239949
RPS17	Downregulated	CBR3-AS1:17	Downregulated	0.867124493	0.93931554	0.85794952
RPL30	Downregulated	CBR3-AS1:17	Downregulated	0.858099119	0.913022187	0.849424384
GLUL	Downregulated	CBR3-AS1:17	Downregulated	0.858038519	0.873623567	0.84893977
SLC38A2	Downregulated	CBR3-AS1:17	Downregulated	0.85558678	0.868527883	0.855569257
RPL23A	Downregulated	CBR3-AS1:17	Downregulated	0.855565867	0.917530294	0.846581337
RPS13	Downregulated	CBR3-AS1:17	Downregulated	0.853728427	0.915224797	0.844562566
RPL9	Downregulated	CBR3-AS1:17	Downregulated	0.853529449	0.849010088	0.845275305
ANKRD13A	Downregulated	CBR3-AS1:17	Downregulated	0.852362377	0.780210336	0.844796489
OGT	Downregulated	CBR3-AS1:17	Downregulated	0.852171825	0.907138495	0.843857459
PPP4R1	Downregulated	CBR3-AS1:17	Downregulated	0.850949471	0.959195099	0.839769101
MSMB	Downregulated	CBR3-AS1:17	Downregulated	0.850388114	0.50802773	0.850007332
DDX3X	Downregulated	CBR3-AS1:17	Downregulated	0.849336964	0.74551985	0.842830567
RPS21	Downregulated	CBR3-AS1:17	Downregulated	0.84909905	0.861402218	0.839529211
RPS7	Downregulated	CBR3-AS1:17	Downregulated	0.847812131	0.839388164	0.839607287
SH3BGRL	Downregulated	CBR3-AS1:17	Downregulated	0.844804784	0.833936516	0.835945433
NFKBIZ	Downregulated	CBR3-AS1:17	Downregulated	0.843580212	0.755621689	0.836090524
BTG1	Downregulated	CBR3-AS1:17	Downregulated	0.840999376	0.796152349	0.834344813
RPS4X	Downregulated	CBR3-AS1:17	Downregulated	0.840234337	0.897525035	0.830681571
RANBP2	Downregulated	CBR3-AS1:17	Downregulated	0.833216588	0.749032653	0.82532095
MORC3	Downregulated	CBR3-AS1:17	Downregulated	0.832723427	0.855810311	0.821480015
CPD	Downregulated	CBR3-AS1:17	Downregulated	0.832133477	0.798525881	0.822709618
MCL1	Downregulated	CBR3-AS1:17	Downregulated	0.830440065	0.86431235	0.820282832
KLF6	Downregulated	CBR3-AS1:17	Downregulated	0.830400198	0.82997267	0.827705619
ZFP36L2	Downregulated	CBR3-AS1:17	Downregulated	0.826940495	0.707971011	0.821384819
IQGAP1	Downregulated	CBR3-AS1:17	Downregulated	0.825202162	0.896451102	0.813135052
SORL1	Downregulated	CBR3-AS1:17	Downregulated	0.825100183	0.783265671	0.81627618
H3-3A	Downregulated	CBR3-AS1:17	Downregulated	0.822486885	0.837926224	0.810896238
UGCG	Downregulated	CBR3-AS1:17	Downregulated	0.822447667	0.845782883	0.822123842
VASP	Downregulated	CBR3-AS1:17	Downregulated	0.822226193	0.870213882	0.809683663
RPS27A	Downregulated	CBR3-AS1:17	Downregulated	0.821612049	0.896587089	0.810789233
PNRC1	Downregulated	CBR3-AS1:17	Downregulated	0.820867675	0.753610429	0.810796031
EEF1B2	Downregulated	CBR3-AS1:17	Downregulated	0.818879146	0.671421533	0.811501725
RPS15A	Downregulated	CBR3-AS1:17	Downregulated	0.818152711	0.901194062	0.806171379
PSMB9	Downregulated	CBR3-AS1:17	Downregulated	0.816212257	0.648333889	0.808635788
HLA-DRB5	Downregulated	CBR3-AS1:17	Downregulated	0.815529747	0.787504749	0.809313817
FOS	Downregulated	CBR3-AS1:17	Downregulated	0.812487798	0.902198882	0.798879528
LDHB	Downregulated	CBR3-AS1:17	Downregulated	0.810062161	0.842502307	0.79989707
CXCL1	Downregulated	CBR3-AS1:17	Downregulated	0.810016377	0.820666142	0.809623934
PLAU	Downregulated	CBR3-AS1:17	Downregulated	0.808010892	0.64314601	0.809154566
RPS3	Downregulated	CBR3-AS1:17	Downregulated	0.804815763	0.885184889	0.792129098
HCLS1	Downregulated	CBR3-AS1:17	Downregulated	0.803413044	0.901431747	0.788712561
MAP3K1	Downregulated	CBR3-AS1:17	Downregulated	0.803198763	0.753847859	0.792932727
RPS23	Downregulated	CBR3-AS1:17	Downregulated	0.802459362	0.88138618	0.789771962
CMTM6	Downregulated	CBR3-AS1:17	Downregulated	0.800961749	0.798956995	0.787967603
ICAM3	Downregulated	CBR3-AS1:17	Downregulated	0.799536896	0.671343124	0.789535722
TMEM123	Downregulated	CBR3-AS1:17	Downregulated	0.795514991	0.843122826	0.783431274
RPS3A	Downregulated	CBR3-AS1:17	Downregulated	0.787988732	0.881749369	0.774323769
ADAR	Downregulated	CBR3-AS1:17	Downregulated	0.78332313	0.864722659	0.768650691
RPL39	Downregulated	CBR3-AS1:17	Downregulated	0.781236515	0.902221292	0.76745277
GCHFR	Downregulated	CBR3-AS1:17	Downregulated	0.780885621	0.653847149	0.769657462
TMSB4X	Downregulated	CBR3-AS1:17	Downregulated	0.778221964	0.847478131	0.76263923
BAZ1A	Downregulated	CBR3-AS1:17	Downregulated	0.777148619	0.835155477	0.762669346
OGA	Downregulated	CBR3-AS1:17	Downregulated	0.773298924	0.810822335	0.75747547
SLC6A14	Downregulated	CBR3-AS1:17	Downregulated	0.769811836	0.939496668	0.757444853
ARPC2	Downregulated	CBR3-AS1:17	Downregulated	0.766195144	0.92637919	0.74676772
ACTR3	Downregulated	CBR3-AS1:17	Downregulated	0.761425641	0.828352404	0.744123632
TLN1	Downregulated	CBR3-AS1:17	Downregulated	0.760193543	0.638962976	0.746878376
FTH1	Downregulated	CBR3-AS1:17	Downregulated	0.755955572	0.789711955	0.740003489
RBL2	Downregulated	CBR3-AS1:17	Downregulated	0.755087953	0.656425436	0.740461867
WASHC4	Downregulated	CBR3-AS1:17	Downregulated	0.750948373	0.572843099	0.737849086
DENND5A	Downregulated	CBR3-AS1:17	Downregulated	0.748109449	0.656846588	0.734313755
H3-3B	Downregulated	CBR3-AS1:17	Downregulated	0.748026066	0.881350371	0.729171626
H1-2	Downregulated	CBR3-AS1:17	Downregulated	0.747049008	0.80218446	0.73048956
RPS27	Downregulated	CBR3-AS1:17	Downregulated	0.739849241	0.885803028	0.72500996
CAPZA1	Downregulated	CBR3-AS1:17	Downregulated	0.739001847	0.730197269	0.723645557
RASSF5	Downregulated	CBR3-AS1:17	Downregulated	0.736089728	0.479828602	0.726342988
TANK	Downregulated	CBR3-AS1:17	Downregulated	0.735246519	0.792005157	0.717031202
LBR	Downregulated	CBR3-AS1:17	Downregulated	0.731253992	0.754601427	0.712982996
LYN	Downregulated	CBR3-AS1:17	Downregulated	0.729171058	0.864815313	0.708929723
ZFP36	Downregulated	CBR3-AS1:17	Downregulated	0.721721373	0.265740628	0.737530569
XPO6	Downregulated	CBR3-AS1:17	Downregulated	0.713924928	0.836989439	0.69062404
CTSS	Downregulated	CBR3-AS1:17	Downregulated	0.676822326	0.706793059	0.655244332
GSTA2	Downregulated	CBR3-AS1:17	Downregulated	0.674230993	0.8038441	0.66032573
CCNL1	Downregulated	CBR3-AS1:17	Downregulated	0.671291265	0.871576301	0.647522408
PREX1	Downregulated	CBR3-AS1:17	Downregulated	0.671266047	0.648596763	0.651815769
COP1	Downregulated	CBR3-AS1:17	Downregulated	0.670864293	0.815903797	0.647821392
SETX	Downregulated	CBR3-AS1:17	Downregulated	0.667311696	0.777390034	0.642124604
TNFRSF10C	Downregulated	CBR3-AS1:17	Downregulated	0.665785088	0.691451257	0.64090665
TNFRSF1B	Downregulated	CBR3-AS1:17	Downregulated	0.659182668	0.546144213	0.639646617
PICALM	Downregulated	CBR3-AS1:17	Downregulated	0.65667824	0.854070189	0.63029135
ARHGDIB	Upregulated	CBR3-AS1:17	Downregulated	0.645908106	0.82421445	0.618768416
WDFY3	Downregulated	CBR3-AS1:17	Downregulated	0.644796173	0.85858322	0.615742606
MGAM	Downregulated	CBR3-AS1:17	Downregulated	0.644139122	0.511864918	0.624204149
CAP1	Downregulated	CBR3-AS1:17	Downregulated	0.636856637	0.882128146	0.609634675
CASP4	Downregulated	CBR3-AS1:17	Downregulated	0.63463713	0.607682148	0.610463993
UBR2	Downregulated	CBR3-AS1:17	Downregulated	0.620463632	0.551891205	0.595472655
MSN	Downregulated	CBR3-AS1:17	Downregulated	0.618482561	0.650889106	0.591898252
DOCK5	Downregulated	CBR3-AS1:17	Downregulated	0.607525135	0.532073802	0.587030078
TXNIP	Downregulated	CBR3-AS1:17	Downregulated	0.607420031	0.932207797	0.571979033
ATP2B1	Downregulated	CBR3-AS1:17	Downregulated	0.604387249	0.443279255	0.586636273
PTGS2	Downregulated	CBR3-AS1:17	Downregulated	0.603873365	0.709181106	0.582888007
SAMSN1	Downregulated	CBR3-AS1:17	Downregulated	0.596442598	0.575296514	0.574145639
KRT5	Downregulated	CBR3-AS1:17	Downregulated	0.594911584	0.867666205	0.575608538
HLA-DRA	Downregulated	CBR3-AS1:17	Downregulated	0.594301673	0.77316252	0.566569822
GPCPD1	Downregulated	CBR3-AS1:17	Downregulated	0.591606634	0.773374813	0.56425682
PFKFB3	Downregulated	CBR3-AS1:17	Downregulated	0.581621281	0.702682764	0.547337407
RNF149	Downregulated	CBR3-AS1:17	Downregulated	0.581255262	0.733505195	0.549280932
PTPN6	Downregulated	CBR3-AS1:17	Downregulated	0.580678686	0.75597257	0.544430577
SMAP2	Downregulated	CBR3-AS1:17	Downregulated	0.57640147	0.811023115	0.540399488
CHST15	Downregulated	CBR3-AS1:17	Downregulated	0.575221077	0.722862551	0.545046109
CYTIP	Downregulated	CBR3-AS1:17	Downregulated	0.572513401	0.632695729	0.542458459
H4C4	Downregulated	CBR3-AS1:17	Downregulated	0.570966833	0.736997098	0.545169534
ATP6V1B2	Downregulated	CBR3-AS1:17	Downregulated	0.570077659	0.70239949	0.538446522
C5AR1	Downregulated	CBR3-AS1:17	Downregulated	0.569294387	0.327699547	0.544342084
MYO1F	Downregulated	CBR3-AS1:17	Downregulated	0.563909079	0.130887263	0.54137651
SDCBP	Downregulated	CBR3-AS1:17	Downregulated	0.557095778	0.713024534	0.526224576
VMP1	Downregulated	CBR3-AS1:17	Downregulated	0.553953672	0.861245238	0.519687046
LITAF	Downregulated	CBR3-AS1:17	Downregulated	0.544622478	0.659539332	0.512617131
BTG2	Downregulated	CBR3-AS1:17	Downregulated	0.538288204	0.732124866	0.502140774
MXD1	Downregulated	CBR3-AS1:17	Downregulated	0.525582532	0.754453544	0.491385254
FAM25A	Downregulated	CBR3-AS1:17	Downregulated	0.524563106	-0.129164691	0.508641333
G0S2	Downregulated	CBR3-AS1:17	Downregulated	0.520142832	0.680462675	0.485835168
CSF3R	Downregulated	CBR3-AS1:17	Downregulated	0.503758116	0.313625898	0.468465371
TMEM71	Downregulated	CBR3-AS1:17	Downregulated	0.499802945	0.329623744	0.467856001
RESF1	Downregulated	CBR3-AS1:17	Downregulated	0.497171356	0.648794815	0.462712429
SLC15A4	Downregulated	CBR3-AS1:17	Downregulated	0.496965903	0.288730225	0.468994225
FPR2	Downregulated	CBR3-AS1:17	Downregulated	0.494848942	0.809283676	0.455853533
VNN2	Downregulated	CBR3-AS1:17	Downregulated	0.489098644	0.748985642	0.448179734
ADGRG3	Downregulated	CBR3-AS1:17	Downregulated	0.487933911	0.518046907	0.453439062
CKLF	Downregulated	CBR3-AS1:17	Downregulated	0.485902178	0.621297325	0.44318404
RASSF2	Downregulated	CBR3-AS1:17	Downregulated	0.484394821	0.331134014	0.452806961
PDE4B	Downregulated	CBR3-AS1:17	Downregulated	0.482477116	0.675555471	0.446113919
LAPTM5	Downregulated	CBR3-AS1:17	Downregulated	0.473281795	0.508322498	0.43550982
JAML	Downregulated	CBR3-AS1:17	Downregulated	0.469899594	0.134248088	0.434335241
OSM	Downregulated	CBR3-AS1:17	Downregulated	0.452526833	0.766996526	0.410068387
SRGN	Downregulated	CBR3-AS1:17	Downregulated	0.448868333	0.582058093	0.414227929
SERPINA1	Downregulated	CBR3-AS1:17	Downregulated	0.442242784	0.592711195	0.402202599
HCK	Downregulated	CBR3-AS1:17	Downregulated	0.437210863	0.890657329	0.383563728
NCF2	Downregulated	CBR3-AS1:17	Downregulated	0.425200505	0.68177669	0.381557509
S100A9	Downregulated	CBR3-AS1:17	Downregulated	0.423143026	0.864528512	0.386493851
IGSF6	Downregulated	CBR3-AS1:17	Downregulated	0.419221275	0.241063009	0.383498279
FBXL5	Downregulated	CBR3-AS1:17	Downregulated	0.415106009	0.742295849	0.376382224
SAMD9	Downregulated	CBR3-AS1:17	Downregulated	0.40778181	0.844740503	0.364952738
C15orf48	Downregulated	CBR3-AS1:17	Downregulated	0.407217509	0.849480345	0.37253092
S100A8	Downregulated	CBR3-AS1:17	Downregulated	0.406645844	0.858485609	0.364793087
ACSL1	Downregulated	CBR3-AS1:17	Downregulated	0.393334192	0.774320593	0.342345238
CYTH4	Downregulated	CBR3-AS1:17	Downregulated	0.388396055	0.402035261	0.339935835
IVNS1ABP	Downregulated	CBR3-AS1:17	Downregulated	0.388117232	0.87064621	0.350196637
CD53	Downregulated	CBR3-AS1:17	Downregulated	0.385653083	0.630625898	0.339740381
WIPF1	Downregulated	CBR3-AS1:17	Downregulated	0.382015604	0.361425057	0.345455839
TLR2	Downregulated	CBR3-AS1:17	Downregulated	0.381123687	0.524047628	0.337765791
NAMPT	Downregulated	CBR3-AS1:17	Downregulated	0.378083761	0.689160435	0.334809004
LCP1	Downregulated	CBR3-AS1:17	Downregulated	0.376833152	0.620437304	0.330206674
ARHGAP25	Upregulated	CBR3-AS1:17	Downregulated	0.372250213	0.653588343	0.324542669
CXCR2	Downregulated	CBR3-AS1:17	Downregulated	0.371806958	0.665938592	0.321249244
TMPRSS11B	Downregulated	CBR3-AS1:17	Downregulated	0.368181675	0.772321956	0.336028099
SASH3	Downregulated	CBR3-AS1:17	Downregulated	0.366931847	0.343987587	0.321624585
LCP2	Downregulated	CBR3-AS1:17	Downregulated	0.360513793	0.640527632	0.315815135
RIPOR2	Downregulated	CBR3-AS1:17	Downregulated	0.350949192	0.702375375	0.294457219
AQP9	Upregulated	CBR3-AS1:17	Downregulated	0.340622694	0.667987503	0.297173668
SLA	Downregulated	CBR3-AS1:17	Downregulated	0.332059233	0.367154457	0.284955667
FPR1	Downregulated	CBR3-AS1:17	Downregulated	0.329111126	0.594991364	0.284458999
IL1B	Downregulated	CBR3-AS1:17	Downregulated	0.304159572	0.90597	0.250025094
SLC2A3	Downregulated	CBR3-AS1:17	Downregulated	0.297747508	0.422203205	0.24877409
PTPRC	Downregulated	CBR3-AS1:17	Downregulated	0.292751964	0.560454216	0.241665411
FCGR2A	Downregulated	CBR3-AS1:17	Downregulated	0.290193819	0.645818666	0.238402306
SAMD12	Downregulated	CBR3-AS1:17	Downregulated	0.27232918	0.487038899	0.821100993
HCAR2	Downregulated	CBR3-AS1:17	Downregulated	0.264114555	0.690451844	0.218782499
CR1	Downregulated	CBR3-AS1:17	Downregulated	0.259616565	0.552389343	0.202281608
CXCR1	Downregulated	CBR3-AS1:17	Downregulated	0.258145826	0.230037343	0.206447238
RGS2	Downregulated	CBR3-AS1:17	Downregulated	0.241433345	0.695803488	0.195916209
FCGR3B	Downregulated	CBR3-AS1:17	Downregulated	0.2359151	-0.066848782	0.190252836
ANKRD20A2P	Upregulated	CBR3-AS1:17	Downregulated	0.226019131	0.387825415	0.846339808
FFAR2	Downregulated	CBR3-AS1:17	Downregulated	0.223628648	0.331048745	0.173732902
SPINK9	Downregulated	CBR3-AS1:17	Downregulated	0.215129016	0.493172121	0.73505144
HCAR3	Downregulated	CBR3-AS1:17	Downregulated	0.202169612	0.882086183	0.154664015
KIAA1328	Downregulated	CBR3-AS1:17	Downregulated	0.200205555	0.470842851	0.689000812
SIAE	Downregulated	CBR3-AS1:17	Downregulated	0.198139232	0.246878415	0.198747948
FCGR3A	Downregulated	CBR3-AS1:17	Downregulated	0.192327467	0.438139783	0.142516607
MNDA	Downregulated	CBR3-AS1:17	Downregulated	0.190456374	0.315578529	0.138077647
TLR1	Downregulated	CBR3-AS1:17	Downregulated	0.181991167	0.544790987	0.129204455
RPAP2	Downregulated	CBR3-AS1:17	Downregulated	0.179709684	0.467143023	0.655482264
PROK2	Downregulated	CBR3-AS1:17	Downregulated	0.166665345	0.408214354	0.117963113
OR5AS1	Downregulated	CBR3-AS1:17	Downregulated	0.163135001	0.441292405	0.643657313
FYB1	Downregulated	CBR3-AS1:17	Downregulated	0.159927268	0.660372689	0.105211433
NMNAT3	Downregulated	CBR3-AS1:17	Downregulated	0.156798924	0.465907251	0.589603269
TMEM212	Downregulated	CBR3-AS1:17	Downregulated	0.143276736	0.474236258	0.614981507
LCLAT1	Downregulated	CBR3-AS1:17	Downregulated	0.143220522	0.430942259	0.637560946
PCDHA4	Downregulated	CBR3-AS1:17	Downregulated	0.139429222	0.440054209	0.706427921
PIGN	Downregulated	CBR3-AS1:17	Downregulated	0.131491789	0.489671298	0.487962354
NEGR1	Downregulated	CBR3-AS1:17	Downregulated	0.128842915	0.481415032	0.486694887
TBC1D8B	Downregulated	CBR3-AS1:17	Downregulated	0.125574471	0.426950425	0.54493805
AKT3	Upregulated	CBR3-AS1:17	Downregulated	0.121142925	0.45631995	0.598597679
OR2M3	Downregulated	CBR3-AS1:17	Downregulated	0.102322153	0.429257972	0.447377685
SCART1	Downregulated	CBR3-AS1:17	Downregulated	0.050952504	0.471148875	0.375056031
ADAMTS4	Upregulated	CBR3-AS1:17	Downregulated	0.045890346	0.400108761	0.228724417
OR10H1	Downregulated	CBR3-AS1:17	Downregulated	0.044148743	0.124866705	0.606091597
CXCL10	Downregulated	CBR3-AS1:17	Downregulated	0.007966943	0.06660788	-0.019548867
MTRNR2L8	Downregulated	CBR3-AS1:17	Downregulated	-0.071123124	-0.216895519	0.602389701
MTRNR2L12	Downregulated	CBR3-AS1:17	Downregulated	-0.072264099	-0.191368186	0.565140921
MTRNR2L6	Downregulated	CBR3-AS1:17	Downregulated	-0.122740906	-0.236676436	-0.022906693
MTRNR2L3	Downregulated	CBR3-AS1:17	Downregulated	-0.126591857	-0.21193244	-0.053881324
MTRNR2L10	Downregulated	CBR3-AS1:17	Downregulated	-0.131659987	-0.243243863	-0.09045941
MTRNR2L1	Downregulated	CBR3-AS1:17	Downregulated	-0.143010085	-0.253755475	-0.153718433
ELOVL5	Downregulated	CYTOR:26	Downregulated	0.91830963	NA	0.919810282
RPS6KA1	Downregulated	CYTOR:26	Downregulated	0.89867348	NA	0.896955945
WASHC4	Downregulated	CYTOR:26	Downregulated	0.896853968	NA	0.894871945
PNRC1	Downregulated	CYTOR:26	Downregulated	0.89274928	NA	0.893958341
BTG1	Downregulated	CYTOR:26	Downregulated	0.892516646	NA	0.891730727
EML4	Downregulated	CYTOR:26	Downregulated	0.885611588	NA	0.898213377
SF3B1	Downregulated	CYTOR:26	Downregulated	0.884249276	NA	0.885972825
HCLS1	Downregulated	CYTOR:26	Downregulated	0.880955618	NA	0.886071903
TMEM123	Downregulated	CYTOR:26	Downregulated	0.879420857	NA	0.873537381
RPL35A	Downregulated	CYTOR:26	Downregulated	0.87864236	NA	0.880072768
RPL23	Downregulated	CYTOR:26	Downregulated	0.878069034	NA	0.880351596
RPLP2	Downregulated	CYTOR:26	Downregulated	0.876131195	NA	0.874950408
MAP3K1	Downregulated	CYTOR:26	Downregulated	0.872826984	NA	0.879804639
PUM2	Downregulated	CYTOR:26	Downregulated	0.870980079	NA	0.87866847
RPS27A	Downregulated	CYTOR:26	Downregulated	0.870885072	NA	0.866195351
RANBP2	Downregulated	CYTOR:26	Downregulated	0.869632092	NA	0.874078409
DDX17	Downregulated	CYTOR:26	Downregulated	0.868615213	NA	0.861907603
RPL11	Downregulated	CYTOR:26	Downregulated	0.868307754	NA	0.86638863
LBR	Downregulated	CYTOR:26	Downregulated	0.867127891	NA	0.871084513
DDX5	Downregulated	CYTOR:26	Downregulated	0.866906145	NA	0.876569461
RPS12	Downregulated	CYTOR:26	Downregulated	0.866039684	NA	0.865504851
DDX3X	Downregulated	CYTOR:26	Downregulated	0.8658216	NA	0.865387775
TPR	Downregulated	CYTOR:26	Downregulated	0.865757376	NA	0.867749045
RPL10	Downregulated	CYTOR:26	Downregulated	0.864290578	NA	0.864030214
RPL30	Downregulated	CYTOR:26	Downregulated	0.864170968	NA	0.862075218
VPS13C	Downregulated	CYTOR:26	Downregulated	0.863789288	NA	0.870456987
RPL24	Downregulated	CYTOR:26	Downregulated	0.86310303	NA	0.86267966
TLN1	Downregulated	CYTOR:26	Downregulated	0.862968689	NA	0.858876682
RPS8	Downregulated	CYTOR:26	Downregulated	0.862811793	NA	0.861608082
GDI2	Downregulated	CYTOR:26	Downregulated	0.862530274	NA	0.865933637
RPS11	Downregulated	CYTOR:26	Downregulated	0.862277604	NA	0.860625975
RPL3	Downregulated	CYTOR:26	Downregulated	0.862074466	NA	0.85889649
MARCHF7	Downregulated	CYTOR:26	Downregulated	0.861815656	NA	0.867721697
RPS15A	Downregulated	CYTOR:26	Downregulated	0.861071144	NA	0.862271325
RPLP1	Downregulated	CYTOR:26	Downregulated	0.860917271	NA	0.860555138
RPL41	Downregulated	CYTOR:26	Downregulated	0.860821857	NA	0.858552409
RPL4	Downregulated	CYTOR:26	Downregulated	0.860770876	NA	0.85600796
RPS13	Downregulated	CYTOR:26	Downregulated	0.86071492	NA	0.865797692
RPL13	Downregulated	CYTOR:26	Downregulated	0.86045439	NA	0.864337767
TPT1	Downregulated	CYTOR:26	Downregulated	0.859678482	NA	0.857491882
HLA-A	Downregulated	CYTOR:26	Downregulated	0.859604477	NA	0.859292002
RPL34	Downregulated	CYTOR:26	Downregulated	0.858510749	NA	0.85666363
RPL26	Downregulated	CYTOR:26	Downregulated	0.85828581	NA	0.855805725
RPL19	Downregulated	CYTOR:26	Downregulated	0.857775252	NA	0.857436254
RPS4X	Downregulated	CYTOR:26	Downregulated	0.856508234	NA	0.850255849
RPL6	Downregulated	CYTOR:26	Downregulated	0.855490673	NA	0.851278398
HLA-DRA	Downregulated	CYTOR:26	Downregulated	0.855479444	NA	0.843828472
HLA-E	Downregulated	CYTOR:26	Downregulated	0.854737455	NA	0.855572904
ZFP36L1	Downregulated	CYTOR:26	Downregulated	0.854263589	NA	0.848177303
UBR5	Downregulated	CYTOR:26	Downregulated	0.853883382	NA	0.859511904
ERBIN	Downregulated	CYTOR:26	Downregulated	0.851971222	NA	0.850033852
RPS17	Downregulated	CYTOR:26	Downregulated	0.850745317	NA	0.847832432
MORC3	Downregulated	CYTOR:26	Downregulated	0.850657874	NA	0.849043433
RPL9	Downregulated	CYTOR:26	Downregulated	0.850608064	NA	0.844992201
CAPZA1	Downregulated	CYTOR:26	Downregulated	0.850457158	NA	0.856214466
ZFP36L2	Downregulated	CYTOR:26	Downregulated	0.849778204	NA	0.853363939
RPS25	Downregulated	CYTOR:26	Downregulated	0.849313565	NA	0.842368647
RPL37A	Downregulated	CYTOR:26	Downregulated	0.848753773	NA	0.852069134
BAZ1A	Downregulated	CYTOR:26	Downregulated	0.848434215	NA	0.842728776
RPS6	Downregulated	CYTOR:26	Downregulated	0.847979879	NA	0.843588027
RPL23A	Downregulated	CYTOR:26	Downregulated	0.84691568	NA	0.854927612
RPS21	Downregulated	CYTOR:26	Downregulated	0.846709031	NA	0.843539468
EEF1G	Downregulated	CYTOR:26	Downregulated	0.846617041	NA	0.83986622
RPL39	Downregulated	CYTOR:26	Downregulated	0.846566755	NA	0.839465762
SETX	Downregulated	CYTOR:26	Downregulated	0.846411207	NA	0.844130918
RPL13A	Downregulated	CYTOR:26	Downregulated	0.84610863	NA	0.846071487
RPS7	Downregulated	CYTOR:26	Downregulated	0.845705982	NA	0.838920049
DENND5A	Downregulated	CYTOR:26	Downregulated	0.843024439	NA	0.843493172
SARAF	Downregulated	CYTOR:26	Downregulated	0.842515028	NA	0.838327775
RPL10A	Downregulated	CYTOR:26	Downregulated	0.842471805	NA	0.840745497
RACK1	Downregulated	CYTOR:26	Downregulated	0.84241138	NA	0.84064675
MCL1	Downregulated	CYTOR:26	Downregulated	0.842370775	NA	0.833869244
TMSB4X	Downregulated	CYTOR:26	Downregulated	0.842240157	NA	0.83385951
TANK	Downregulated	CYTOR:26	Downregulated	0.841605433	NA	0.836044465
VASP	Downregulated	CYTOR:26	Downregulated	0.841489104	NA	0.836597516
RPS23	Downregulated	CYTOR:26	Downregulated	0.840994502	NA	0.83674332
RPS27	Downregulated	CYTOR:26	Downregulated	0.840518689	NA	0.830602121
ADAR	Downregulated	CYTOR:26	Downregulated	0.839957208	NA	0.845971944
RPS3	Downregulated	CYTOR:26	Downregulated	0.839528142	NA	0.84402347
OGT	Downregulated	CYTOR:26	Downregulated	0.839306766	NA	0.849431069
RPS18	Downregulated	CYTOR:26	Downregulated	0.838770729	NA	0.836326764
YIPF1	Downregulated	CYTOR:26	Downregulated	0.837879063	NA	0.828796524
PSMB9	Downregulated	CYTOR:26	Downregulated	0.83741883	NA	0.835506268
NCOA4	Downregulated	CYTOR:26	Downregulated	0.837401018	NA	0.831405076
LTA4H	Downregulated	CYTOR:26	Downregulated	0.836075564	NA	0.82808051
NIBAN1	Downregulated	CYTOR:26	Downregulated	0.83334535	NA	0.826366407
OGA	Downregulated	CYTOR:26	Downregulated	0.832688451	NA	0.82978566
FTH1	Downregulated	CYTOR:26	Downregulated	0.831734871	NA	0.834672118
KIF5B	Downregulated	CYTOR:26	Downregulated	0.827271922	NA	0.819538728
PFDN5	Downregulated	CYTOR:26	Downregulated	0.826566612	NA	0.818900254
COPB1	Downregulated	CYTOR:26	Downregulated	0.82630376	NA	0.818013451
CPD	Downregulated	CYTOR:26	Downregulated	0.826198467	NA	0.824059483
EEF1B2	Downregulated	CYTOR:26	Downregulated	0.825874825	NA	0.821111242
RPLP0	Downregulated	CYTOR:26	Downregulated	0.82534456	NA	0.825379774
CNOT1	Downregulated	CYTOR:26	Downregulated	0.824499174	NA	0.818269124
LYN	Downregulated	CYTOR:26	Downregulated	0.823725404	NA	0.814181895
BST2	Downregulated	CYTOR:26	Downregulated	0.822127502	NA	0.822767556
EIF4G2	Downregulated	CYTOR:26	Downregulated	0.819831068	NA	0.818733071
DUSP1	Downregulated	CYTOR:26	Downregulated	0.819705604	NA	0.825761216
HLA-DRB5	Downregulated	CYTOR:26	Downregulated	0.819486813	NA	0.812922516
RBL2	Downregulated	CYTOR:26	Downregulated	0.818316679	NA	0.80831112
DNAJA1	Downregulated	CYTOR:26	Downregulated	0.815948897	NA	0.811274333
XPO6	Downregulated	CYTOR:26	Downregulated	0.813894909	NA	0.805200965
RASSF5	Downregulated	CYTOR:26	Downregulated	0.810535925	NA	0.807271923
NFKBIZ	Downregulated	CYTOR:26	Downregulated	0.80974231	NA	0.80101544
ACTR3	Downregulated	CYTOR:26	Downregulated	0.809076406	NA	0.803820541
TRIP12	Downregulated	CYTOR:26	Downregulated	0.80609504	NA	0.811827774
TNKS2	Downregulated	CYTOR:26	Downregulated	0.805476259	NA	0.798719914
SORL1	Downregulated	CYTOR:26	Downregulated	0.804117452	NA	0.785048717
H3-3B	Downregulated	CYTOR:26	Downregulated	0.802757402	NA	0.795824863
H3-3A	Downregulated	CYTOR:26	Downregulated	0.800656003	NA	0.794791504
PELI1	Downregulated	CYTOR:26	Downregulated	0.798743811	NA	0.791290517
CYTIP	Downregulated	CYTOR:26	Downregulated	0.797678535	NA	0.794666022
WDR83OS	Downregulated	CYTOR:26	Downregulated	0.797107427	NA	0.789315084
QARS1	Downregulated	CYTOR:26	Downregulated	0.797096996	NA	0.78592484
PYGL	Downregulated	CYTOR:26	Downregulated	0.796322605	NA	0.791390553
MGAM	Downregulated	CYTOR:26	Downregulated	0.795279803	NA	0.79252362
RPS3A	Downregulated	CYTOR:26	Downregulated	0.794829299	NA	0.79389451
KLF6	Downregulated	CYTOR:26	Downregulated	0.7920881	NA	0.791328378
XRCC5	Downregulated	CYTOR:26	Downregulated	0.787967026	NA	0.78142166
TMBIM6	Downregulated	CYTOR:26	Downregulated	0.78636347	NA	0.776315011
ALAS1	Downregulated	CYTOR:26	Downregulated	0.784252609	NA	0.775424682
EPAS1	Downregulated	CYTOR:26	Downregulated	0.782949538	NA	0.776528502
PIGR	Downregulated	CYTOR:26	Downregulated	0.78116208	NA	0.778699905
ANKRD13A	Downregulated	CYTOR:26	Downregulated	0.780305545	NA	0.772168215
STAT3	Downregulated	CYTOR:26	Downregulated	0.780021899	NA	0.769542915
AGR2	Downregulated	CYTOR:26	Downregulated	0.779526038	NA	0.77469179
ARPC2	Downregulated	CYTOR:26	Downregulated	0.77868136	NA	0.77303299
ATP2B1	Downregulated	CYTOR:26	Downregulated	0.778484869	NA	0.780544865
MSN	Downregulated	CYTOR:26	Downregulated	0.777273118	NA	0.773946321
UBR2	Downregulated	CYTOR:26	Downregulated	0.776232704	NA	0.764800935
MMP10	Downregulated	CYTOR:26	Downregulated	0.775956269	NA	0.770613523
C20orf85	Downregulated	CYTOR:26	Downregulated	0.775733004	NA	0.764913077
SH3BGRL	Downregulated	CYTOR:26	Downregulated	0.774738683	NA	0.758614967
BPIFB1	Downregulated	CYTOR:26	Downregulated	0.773385869	NA	0.769866697
PABPC1	Downregulated	CYTOR:26	Downregulated	0.770802418	NA	0.760466437
ICAM3	Downregulated	CYTOR:26	Downregulated	0.770225704	NA	0.755556337
SOCS3	Downregulated	CYTOR:26	Downregulated	0.76951576	NA	0.746550165
TUBA1A	Downregulated	CYTOR:26	Downregulated	0.769412273	NA	0.754673666
PREX1	Downregulated	CYTOR:26	Downregulated	0.768074916	NA	0.767085791
SLC38A2	Downregulated	CYTOR:26	Downregulated	0.767973847	NA	0.76518087
FOS	Downregulated	CYTOR:26	Downregulated	0.767147162	NA	0.762231284
LDHB	Downregulated	CYTOR:26	Downregulated	0.766592709	NA	0.758839575
SLPI	Downregulated	CYTOR:26	Downregulated	0.764268462	NA	0.757482229
CMTM6	Downregulated	CYTOR:26	Downregulated	0.763429973	NA	0.746361736
NFKBIA	Downregulated	CYTOR:26	Downregulated	0.760558161	NA	0.749067383
CCNL1	Downregulated	CYTOR:26	Downregulated	0.759802309	NA	0.746684865
IQGAP1	Downregulated	CYTOR:26	Downregulated	0.758013739	NA	0.751391761
UGCG	Downregulated	CYTOR:26	Downregulated	0.747862583	NA	0.745253617
SLC15A4	Downregulated	CYTOR:26	Downregulated	0.744746955	NA	0.737069522
COP1	Downregulated	CYTOR:26	Downregulated	0.741155863	NA	0.743985145
CKLF	Downregulated	CYTOR:26	Downregulated	0.740704585	NA	0.721281105
CXCL1	Downregulated	CYTOR:26	Downregulated	0.740581909	NA	0.73633079
PTPN6	Downregulated	CYTOR:26	Downregulated	0.73948581	NA	0.726914866
CTSS	Downregulated	CYTOR:26	Downregulated	0.738598045	NA	0.724739127
TNFRSF10C	Downregulated	CYTOR:26	Downregulated	0.738573353	NA	0.72056945
FAM107B	Downregulated	CYTOR:26	Downregulated	0.737176331	NA	0.727421867
RESF1	Downregulated	CYTOR:26	Downregulated	0.736198922	NA	0.711724269
GSTA1	Downregulated	CYTOR:26	Downregulated	0.736180481	NA	0.725892311
PLAU	Downregulated	CYTOR:26	Downregulated	0.732989873	NA	0.728522184
PRDX5	Downregulated	CYTOR:26	Downregulated	0.732743986	NA	0.722996468
RASSF2	Downregulated	CYTOR:26	Downregulated	0.731997526	NA	0.71761271
CASP4	Downregulated	CYTOR:26	Downregulated	0.731637471	NA	0.704019622
BTG2	Downregulated	CYTOR:26	Downregulated	0.728962355	NA	0.704708181
WDFY3	Downregulated	CYTOR:26	Downregulated	0.727416082	NA	0.716360363
DOCK5	Downregulated	CYTOR:26	Downregulated	0.726551091	NA	0.723335747
MSMB	Downregulated	CYTOR:26	Downregulated	0.726053508	NA	0.713867885
TNFRSF1B	Downregulated	CYTOR:26	Downregulated	0.725180247	NA	0.712390694
LAPTM5	Downregulated	CYTOR:26	Downregulated	0.721148391	NA	0.700708664
WIPF1	Downregulated	CYTOR:26	Downregulated	0.716746876	NA	0.712857321
EHF	Downregulated	CYTOR:26	Downregulated	0.716438271	NA	0.703700207
PTGS2	Downregulated	CYTOR:26	Downregulated	0.714793712	NA	0.690241058
ARHGDIB	Upregulated	CYTOR:26	Downregulated	0.709476102	NA	0.68301871
TXNIP	Downregulated	CYTOR:26	Downregulated	0.708160152	NA	0.685915458
ZFP36	Downregulated	CYTOR:26	Downregulated	0.707086193	NA	0.71903229
SDCBP	Downregulated	CYTOR:26	Downregulated	0.704957195	NA	0.684675536
GLUL	Downregulated	CYTOR:26	Downregulated	0.703488282	NA	0.683826059
CHST15	Downregulated	CYTOR:26	Downregulated	0.701095372	NA	0.700636956
ARHGAP25	Upregulated	CYTOR:26	Downregulated	0.696569004	NA	0.695842804
RNF149	Downregulated	CYTOR:26	Downregulated	0.692005791	NA	0.671571038
PPP4R1	Downregulated	CYTOR:26	Downregulated	0.679977472	NA	0.665850767
SMAP2	Downregulated	CYTOR:26	Downregulated	0.67614504	NA	0.659275366
ATP6V1B2	Downregulated	CYTOR:26	Downregulated	0.670841324	NA	0.645943247
VNN2	Downregulated	CYTOR:26	Downregulated	0.663273341	NA	0.630025345
LITAF	Downregulated	CYTOR:26	Downregulated	0.660086097	NA	0.627000464
CD53	Downregulated	CYTOR:26	Downregulated	0.657058643	NA	0.628313583
FAM25A	Downregulated	CYTOR:26	Downregulated	0.655940917	NA	0.634990986
VMP1	Downregulated	CYTOR:26	Downregulated	0.652662303	NA	0.630499323
C5AR1	Downregulated	CYTOR:26	Downregulated	0.652130666	NA	0.624429041
SAMSN1	Downregulated	CYTOR:26	Downregulated	0.648260813	NA	0.623300504
LCP1	Downregulated	CYTOR:26	Downregulated	0.640090267	NA	0.60487601
TMEM71	Downregulated	CYTOR:26	Downregulated	0.633502086	NA	0.600939228
PICALM	Downregulated	CYTOR:26	Downregulated	0.632215043	NA	0.606407447
MXD1	Downregulated	CYTOR:26	Downregulated	0.630644479	NA	0.602732449
RIPOR2	Downregulated	CYTOR:26	Downregulated	0.625432574	NA	0.593646377
MYO1F	Downregulated	CYTOR:26	Downregulated	0.622661685	NA	0.586516881
H1-2	Downregulated	CYTOR:26	Downregulated	0.62255665	NA	0.586922484
FBXL5	Downregulated	CYTOR:26	Downregulated	0.621421657	NA	0.590158215
CSF3R	Downregulated	CYTOR:26	Downregulated	0.619732792	NA	0.580316896
PTPRC	Downregulated	CYTOR:26	Downregulated	0.619323039	NA	0.583266771
PDE4B	Downregulated	CYTOR:26	Downregulated	0.615033324	NA	0.585215092
PFKFB3	Downregulated	CYTOR:26	Downregulated	0.61422528	NA	0.575413424
TLR2	Downregulated	CYTOR:26	Downregulated	0.611966477	NA	0.588171673
SRGN	Downregulated	CYTOR:26	Downregulated	0.611145068	NA	0.578818213
NCF2	Downregulated	CYTOR:26	Downregulated	0.607825387	NA	0.569984589
SLA	Downregulated	CYTOR:26	Downregulated	0.604972531	NA	0.568742528
SERPINA1	Downregulated	CYTOR:26	Downregulated	0.604389898	NA	0.573942163
IGSF6	Downregulated	CYTOR:26	Downregulated	0.604375341	NA	0.573509886
SASH3	Downregulated	CYTOR:26	Downregulated	0.599930874	NA	0.571162997
FPR2	Downregulated	CYTOR:26	Downregulated	0.594355472	NA	0.563274098
IVNS1ABP	Downregulated	CYTOR:26	Downregulated	0.593579006	NA	0.5614905
ADGRG3	Downregulated	CYTOR:26	Downregulated	0.592347763	NA	0.563777437
AQP9	Upregulated	CYTOR:26	Downregulated	0.586140534	NA	0.553021919
JAML	Downregulated	CYTOR:26	Downregulated	0.582054315	NA	0.537201045
ACSL1	Downregulated	CYTOR:26	Downregulated	0.580694097	NA	0.536729517
NAMPT	Downregulated	CYTOR:26	Downregulated	0.577596497	NA	0.538244799
H4C4	Downregulated	CYTOR:26	Downregulated	0.569876329	NA	0.543595251
LCP2	Downregulated	CYTOR:26	Downregulated	0.567974407	NA	0.537540468
FPR1	Downregulated	CYTOR:26	Downregulated	0.562147261	NA	0.524032801
CXCR2	Downregulated	CYTOR:26	Downregulated	0.558190425	NA	0.514870152
GCHFR	Downregulated	CYTOR:26	Downregulated	0.545495819	NA	0.509212112
CYTH4	Downregulated	CYTOR:26	Downregulated	0.54470043	NA	0.495322439
OSM	Downregulated	CYTOR:26	Downregulated	0.539970957	NA	0.495678474
GSTA2	Downregulated	CYTOR:26	Downregulated	0.53873782	NA	0.514741222
GPCPD1	Downregulated	CYTOR:26	Downregulated	0.537590965	NA	0.502443043
CR1	Downregulated	CYTOR:26	Downregulated	0.534248729	NA	0.508607776
SLC2A3	Downregulated	CYTOR:26	Downregulated	0.530427418	NA	0.487965518
FYB1	Downregulated	CYTOR:26	Downregulated	0.527777266	NA	0.49402638
SAMD9	Downregulated	CYTOR:26	Downregulated	0.526765661	NA	0.497187398
SLC6A14	Downregulated	CYTOR:26	Downregulated	0.526650707	NA	0.502463552
HCK	Downregulated	CYTOR:26	Downregulated	0.518725331	NA	0.477340196
CAP1	Downregulated	CYTOR:26	Downregulated	0.511936546	NA	0.475205153
CXCR1	Downregulated	CYTOR:26	Downregulated	0.510003187	NA	0.460870268
RGS2	Downregulated	CYTOR:26	Downregulated	0.506877632	NA	0.466738849
FCGR2A	Downregulated	CYTOR:26	Downregulated	0.501036743	NA	0.45638059
FCGR3B	Downregulated	CYTOR:26	Downregulated	0.496738797	NA	0.453512028
FFAR2	Downregulated	CYTOR:26	Downregulated	0.492086682	NA	0.448411798
TLR1	Downregulated	CYTOR:26	Downregulated	0.482374991	NA	0.44277997
G0S2	Downregulated	CYTOR:26	Downregulated	0.447847993	NA	0.396632649
FCGR3A	Downregulated	CYTOR:26	Downregulated	0.443429171	NA	0.398177594
HCAR2	Downregulated	CYTOR:26	Downregulated	0.441910327	NA	0.398432286
MNDA	Downregulated	CYTOR:26	Downregulated	0.438455864	NA	0.387887562
IL1B	Downregulated	CYTOR:26	Downregulated	0.406441657	NA	0.344571723
KRT5	Downregulated	CYTOR:26	Downregulated	0.392917643	NA	0.369637503
HCAR3	Downregulated	CYTOR:26	Downregulated	0.392276777	NA	0.347441056
PROK2	Downregulated	CYTOR:26	Downregulated	0.382065314	NA	0.333479506
S100A8	Downregulated	CYTOR:26	Downregulated	0.35838834	NA	0.30596691
CXCL10	Downregulated	CYTOR:26	Downregulated	0.319157143	NA	0.302555935
C15orf48	Downregulated	CYTOR:26	Downregulated	0.318873126	NA	0.277064636
S100A9	Downregulated	CYTOR:26	Downregulated	0.276106306	NA	0.227983871
TMPRSS11B	Downregulated	CYTOR:26	Downregulated	0.239315301	NA	0.192951703
SAMD12	Downregulated	CYTOR:26	Downregulated	0.126457099	NA	0.663979923
SIAE	Downregulated	CYTOR:26	Downregulated	0.107062315	NA	0.087509121
SPINK9	Downregulated	CYTOR:26	Downregulated	0.104370664	NA	0.6848347
ANKRD20A2P	Upregulated	CYTOR:26	Downregulated	0.080792003	NA	0.636312021
KIAA1328	Downregulated	CYTOR:26	Downregulated	0.06526033	NA	0.541526234
RPAP2	Downregulated	CYTOR:26	Downregulated	0.057082325	NA	0.546369851
NMNAT3	Downregulated	CYTOR:26	Downregulated	0.0374786	NA	0.488553531
OR5AS1	Downregulated	CYTOR:26	Downregulated	0.032992762	NA	0.49284026
LCLAT1	Downregulated	CYTOR:26	Downregulated	0.026608131	NA	0.520312989
PCDHA4	Downregulated	CYTOR:26	Downregulated	0.024537199	NA	0.595552761
NEGR1	Downregulated	CYTOR:26	Downregulated	0.021995358	NA	0.438070508
TBC1D8B	Downregulated	CYTOR:26	Downregulated	0.019339771	NA	0.467481022
TMEM212	Downregulated	CYTOR:26	Downregulated	0.018487608	NA	0.488712668
PIGN	Downregulated	CYTOR:26	Downregulated	0.015861858	NA	0.412748518
AKT3	Upregulated	CYTOR:26	Downregulated	0.00926494	NA	0.501381473
OR2M3	Downregulated	CYTOR:26	Downregulated	0.001999273	NA	0.395727524
OR10H1	Downregulated	CYTOR:26	Downregulated	-0.030300382	NA	0.452590044
ADAMTS4	Upregulated	CYTOR:26	Downregulated	-0.033656936	NA	0.227099941
SCART1	Downregulated	CYTOR:26	Downregulated	-0.049133339	NA	0.346410816
MTRNR2L12	Downregulated	CYTOR:26	Downregulated	-0.078265306	NA	0.496987751
MTRNR2L8	Downregulated	CYTOR:26	Downregulated	-0.080479869	NA	0.515239588
MTRNR2L6	Downregulated	CYTOR:26	Downregulated	-0.125324439	NA	-0.01149922
MTRNR2L10	Downregulated	CYTOR:26	Downregulated	-0.137959982	NA	-0.12526471
MTRNR2L3	Downregulated	CYTOR:26	Downregulated	-0.138983076	NA	-0.088551414
MTRNR2L1	Downregulated	CYTOR:26	Downregulated	-0.147923052	NA	-0.168290503
NEGR1	Downregulated	DISC1-IT1:1	Downregulated	0.517933283	0.494007455	NA
LCLAT1	Downregulated	DISC1-IT1:1	Downregulated	0.476226794	0.438715425	NA
SPINK9	Downregulated	DISC1-IT1:1	Downregulated	0.472512785	0.442623389	NA
SCART1	Downregulated	DISC1-IT1:1	Downregulated	0.467036155	0.414566227	NA
PCDHA4	Downregulated	DISC1-IT1:1	Downregulated	0.44331332	0.394136054	NA
TMEM212	Downregulated	DISC1-IT1:1	Downregulated	0.434237968	0.389851457	NA
OR2M3	Downregulated	DISC1-IT1:1	Downregulated	0.432049896	0.389754652	NA
PIGN	Downregulated	DISC1-IT1:1	Downregulated	0.427375031	0.387936821	NA
SAMD12	Downregulated	DISC1-IT1:1	Downregulated	0.426832246	0.399179103	NA
RPAP2	Downregulated	DISC1-IT1:1	Downregulated	0.41584525	0.375786483	NA
AKT3	Upregulated	DISC1-IT1:1	Downregulated	0.40125822	0.34970651	NA
NMNAT3	Downregulated	DISC1-IT1:1	Downregulated	0.38261103	0.336177766	NA
OR5AS1	Downregulated	DISC1-IT1:1	Downregulated	0.380162563	0.331093932	NA
ADAMTS4	Upregulated	DISC1-IT1:1	Downregulated	0.37471767	0.329986587	NA
TBC1D8B	Downregulated	DISC1-IT1:1	Downregulated	0.369924293	0.317563645	NA
KIAA1328	Downregulated	DISC1-IT1:1	Downregulated	0.360576489	0.31535076	NA
ANKRD20A2P	Upregulated	DISC1-IT1:1	Downregulated	0.266876202	0.197369628	NA
OR10H1	Downregulated	DISC1-IT1:1	Downregulated	0.206261651	0.12119731	NA
SIAE	Downregulated	DISC1-IT1:1	Downregulated	0.088700604	0.208700216	NA
CR1	Downregulated	DISC1-IT1:1	Downregulated	0.054508648	0.593409089	NA
CHST15	Downregulated	DISC1-IT1:1	Downregulated	0.029761941	0.430635094	NA
PSMB9	Downregulated	DISC1-IT1:1	Downregulated	0.028084973	0.737068703	NA
TRIP12	Downregulated	DISC1-IT1:1	Downregulated	0.025046696	0.47711134	NA
KRT5	Downregulated	DISC1-IT1:1	Downregulated	0.023414957	0.540305294	NA
CYTIP	Downregulated	DISC1-IT1:1	Downregulated	0.020406213	0.559215807	NA
COP1	Downregulated	DISC1-IT1:1	Downregulated	0.017841705	0.397233926	NA
ARHGAP25	Upregulated	DISC1-IT1:1	Downregulated	0.017824744	0.379752064	NA
IQGAP1	Downregulated	DISC1-IT1:1	Downregulated	0.016532623	0.515162183	NA
RPL23A	Downregulated	DISC1-IT1:1	Downregulated	0.014317152	0.455989065	NA
MGAM	Downregulated	DISC1-IT1:1	Downregulated	0.013857626	0.514686888	NA
RPS13	Downregulated	DISC1-IT1:1	Downregulated	0.013515082	0.54086556	NA
RPS3	Downregulated	DISC1-IT1:1	Downregulated	0.013381414	0.497006434	NA
GCHFR	Downregulated	DISC1-IT1:1	Downregulated	0.01314518	0.611503457	NA
OGT	Downregulated	DISC1-IT1:1	Downregulated	0.012423605	0.411335336	NA
MAP3K1	Downregulated	DISC1-IT1:1	Downregulated	0.005643069	0.458580552	NA
EML4	Downregulated	DISC1-IT1:1	Downregulated	0.004798702	0.397980809	NA
RPLP1	Downregulated	DISC1-IT1:1	Downregulated	0.00431516	0.601612801	NA
OGA	Downregulated	DISC1-IT1:1	Downregulated	0.004139888	0.53649696	NA
WIPF1	Downregulated	DISC1-IT1:1	Downregulated	0.003477236	0.36409453	NA
DDX5	Downregulated	DISC1-IT1:1	Downregulated	0.000375043	0.380400223	NA
PREX1	Downregulated	DISC1-IT1:1	Downregulated	-0.000286769	0.388637562	NA
DOCK5	Downregulated	DISC1-IT1:1	Downregulated	-0.000502149	0.348710932	NA
RPS3A	Downregulated	DISC1-IT1:1	Downregulated	-0.000523299	0.434038724	NA
FTH1	Downregulated	DISC1-IT1:1	Downregulated	-0.001143928	0.417801167	NA
XRCC5	Downregulated	DISC1-IT1:1	Downregulated	-0.001467202	0.485341343	NA
CTSS	Downregulated	DISC1-IT1:1	Downregulated	-0.00347269	0.522327025	NA
TNFRSF1B	Downregulated	DISC1-IT1:1	Downregulated	-0.004542702	0.431354569	NA
H3-3A	Downregulated	DISC1-IT1:1	Downregulated	-0.005613319	0.461599981	NA
RPL23	Downregulated	DISC1-IT1:1	Downregulated	-0.005675713	0.489086915	NA
RPL13A	Downregulated	DISC1-IT1:1	Downregulated	-0.006160735	0.495084408	NA
MSN	Downregulated	DISC1-IT1:1	Downregulated	-0.00680065	0.385668827	NA
RANBP2	Downregulated	DISC1-IT1:1	Downregulated	-0.007056638	0.411641042	NA
RPL13	Downregulated	DISC1-IT1:1	Downregulated	-0.007341513	0.418427796	NA
XPO6	Downregulated	DISC1-IT1:1	Downregulated	-0.007874735	0.535388577	NA
DUSP1	Downregulated	DISC1-IT1:1	Downregulated	-0.00802728	0.319446276	NA
SF3B1	Downregulated	DISC1-IT1:1	Downregulated	-0.008363438	0.484423867	NA
FOS	Downregulated	DISC1-IT1:1	Downregulated	-0.008480464	0.376478885	NA
H4C4	Downregulated	DISC1-IT1:1	Downregulated	-0.009234812	0.543233442	NA
S100A9	Downregulated	DISC1-IT1:1	Downregulated	-0.009415756	0.47915967	NA
RPLP0	Downregulated	DISC1-IT1:1	Downregulated	-0.009427745	0.420516744	NA
PPP4R1	Downregulated	DISC1-IT1:1	Downregulated	-0.010680656	0.384576045	NA
RPS11	Downregulated	DISC1-IT1:1	Downregulated	-0.011453671	0.521480866	NA
HCLS1	Downregulated	DISC1-IT1:1	Downregulated	-0.012027279	0.423044222	NA
RPL10A	Downregulated	DISC1-IT1:1	Downregulated	-0.012193077	0.46932153	NA
DDX3X	Downregulated	DISC1-IT1:1	Downregulated	-0.012311222	0.49918035	NA
RPS18	Downregulated	DISC1-IT1:1	Downregulated	-0.012393745	0.472277582	NA
RPL37A	Downregulated	DISC1-IT1:1	Downregulated	-0.013099822	0.361449819	NA
RPL35A	Downregulated	DISC1-IT1:1	Downregulated	-0.013113597	0.487977316	NA
RPS15A	Downregulated	DISC1-IT1:1	Downregulated	-0.01325032	0.425789714	NA
EHF	Downregulated	DISC1-IT1:1	Downregulated	-0.013800385	0.476760265	NA
HLA-A	Downregulated	DISC1-IT1:1	Downregulated	-0.014617958	0.437690421	NA
EEF1B2	Downregulated	DISC1-IT1:1	Downregulated	-0.014714431	0.51308636	NA
RPL26	Downregulated	DISC1-IT1:1	Downregulated	-0.015130837	0.521063312	NA
WDFY3	Downregulated	DISC1-IT1:1	Downregulated	-0.015327992	0.356121381	NA
RPL41	Downregulated	DISC1-IT1:1	Downregulated	-0.015507206	0.507258101	NA
ADAR	Downregulated	DISC1-IT1:1	Downregulated	-0.015707444	0.30370191	NA
RPL34	Downregulated	DISC1-IT1:1	Downregulated	-0.015863431	0.487222804	NA
PUM2	Downregulated	DISC1-IT1:1	Downregulated	-0.016882082	0.310982802	NA
ALAS1	Downregulated	DISC1-IT1:1	Downregulated	-0.01738167	0.539289966	NA
TNKS2	Downregulated	DISC1-IT1:1	Downregulated	-0.017479151	0.487508698	NA
UBR5	Downregulated	DISC1-IT1:1	Downregulated	-0.017635721	0.319102462	NA
RPLP2	Downregulated	DISC1-IT1:1	Downregulated	-0.017831824	0.483497584	NA
CXCL10	Downregulated	DISC1-IT1:1	Downregulated	-0.017835487	0.171022309	NA
LDHB	Downregulated	DISC1-IT1:1	Downregulated	-0.018258823	0.42811225	NA
RASSF5	Downregulated	DISC1-IT1:1	Downregulated	-0.01835931	0.36990011	NA
RACK1	Downregulated	DISC1-IT1:1	Downregulated	-0.018434402	0.400812754	NA
RPL30	Downregulated	DISC1-IT1:1	Downregulated	-0.018793542	0.487158726	NA
RPL11	Downregulated	DISC1-IT1:1	Downregulated	-0.019197227	0.481434556	NA
TPT1	Downregulated	DISC1-IT1:1	Downregulated	-0.020194853	0.435180875	NA
SLC6A14	Downregulated	DISC1-IT1:1	Downregulated	-0.020479339	0.373729537	NA
EIF4G2	Downregulated	DISC1-IT1:1	Downregulated	-0.020575967	0.338908383	NA
FYB1	Downregulated	DISC1-IT1:1	Downregulated	-0.020610606	0.582979173	NA
LTA4H	Downregulated	DISC1-IT1:1	Downregulated	-0.020742479	0.621390583	NA
RPL19	Downregulated	DISC1-IT1:1	Downregulated	-0.02098689	0.38853623	NA
VPS13C	Downregulated	DISC1-IT1:1	Downregulated	-0.021191625	0.297737741	NA
RPL10	Downregulated	DISC1-IT1:1	Downregulated	-0.021253354	0.393181121	NA
TMSB4X	Downregulated	DISC1-IT1:1	Downregulated	-0.021980625	0.537424216	NA
TLR2	Downregulated	DISC1-IT1:1	Downregulated	-0.021981485	0.323202154	NA
ERBIN	Downregulated	DISC1-IT1:1	Downregulated	-0.022116984	0.388340655	NA
HLA-E	Downregulated	DISC1-IT1:1	Downregulated	-0.022315267	0.344512783	NA
GPCPD1	Downregulated	DISC1-IT1:1	Downregulated	-0.022570247	0.512866103	NA
ICAM3	Downregulated	DISC1-IT1:1	Downregulated	-0.022791037	0.446893797	NA
CAPZA1	Downregulated	DISC1-IT1:1	Downregulated	-0.023092829	0.279692585	NA
RPS12	Downregulated	DISC1-IT1:1	Downregulated	-0.023380687	0.392171469	NA
FAM107B	Downregulated	DISC1-IT1:1	Downregulated	-0.023501978	0.442918439	NA
SMAP2	Downregulated	DISC1-IT1:1	Downregulated	-0.023571895	0.305287659	NA
RPS6KA1	Downregulated	DISC1-IT1:1	Downregulated	-0.02365373	0.497400305	NA
PICALM	Downregulated	DISC1-IT1:1	Downregulated	-0.023828253	0.395898464	NA
PNRC1	Downregulated	DISC1-IT1:1	Downregulated	-0.024468624	0.404843601	NA
FPR2	Downregulated	DISC1-IT1:1	Downregulated	-0.025016771	0.429482814	NA
TANK	Downregulated	DISC1-IT1:1	Downregulated	-0.025144989	0.423997428	NA
CAP1	Downregulated	DISC1-IT1:1	Downregulated	-0.025750405	0.390564139	NA
RPS17	Downregulated	DISC1-IT1:1	Downregulated	-0.025830252	0.389495354	NA
MSMB	Downregulated	DISC1-IT1:1	Downregulated	-0.026557293	0.734802035	NA
RPS8	Downregulated	DISC1-IT1:1	Downregulated	-0.026781979	0.375687293	NA
KLF6	Downregulated	DISC1-IT1:1	Downregulated	-0.027513498	0.381453298	NA
MMP10	Downregulated	DISC1-IT1:1	Downregulated	-0.027905018	0.543896085	NA
RPS6	Downregulated	DISC1-IT1:1	Downregulated	-0.028110998	0.404706602	NA
BST2	Downregulated	DISC1-IT1:1	Downregulated	-0.028374451	0.2686706	NA
ARPC2	Downregulated	DISC1-IT1:1	Downregulated	-0.028491874	0.293263198	NA
PRDX5	Downregulated	DISC1-IT1:1	Downregulated	-0.028710533	0.28770599	NA
PABPC1	Downregulated	DISC1-IT1:1	Downregulated	-0.028727271	0.345946566	NA
VMP1	Downregulated	DISC1-IT1:1	Downregulated	-0.028784911	0.342674438	NA
RPS23	Downregulated	DISC1-IT1:1	Downregulated	-0.02884896	0.382552025	NA
ATP2B1	Downregulated	DISC1-IT1:1	Downregulated	-0.029171331	0.210385571	NA
EPAS1	Downregulated	DISC1-IT1:1	Downregulated	-0.029296195	0.441077218	NA
ZFP36L2	Downregulated	DISC1-IT1:1	Downregulated	-0.029605078	0.245840378	NA
AGR2	Downregulated	DISC1-IT1:1	Downregulated	-0.029990724	0.362187997	NA
G0S2	Downregulated	DISC1-IT1:1	Downregulated	-0.030009322	0.588866883	NA
GLUL	Downregulated	DISC1-IT1:1	Downregulated	-0.03002429	0.386658051	NA
PTPN6	Downregulated	DISC1-IT1:1	Downregulated	-0.030030388	0.321112035	NA
DNAJA1	Downregulated	DISC1-IT1:1	Downregulated	-0.030048041	0.400102167	NA
NFKBIZ	Downregulated	DISC1-IT1:1	Downregulated	-0.030390178	0.410891232	NA
SETX	Downregulated	DISC1-IT1:1	Downregulated	-0.03044296	0.329952981	NA
RPS4X	Downregulated	DISC1-IT1:1	Downregulated	-0.030886339	0.485233812	NA
CPD	Downregulated	DISC1-IT1:1	Downregulated	-0.031010591	0.282820241	NA
ACTR3	Downregulated	DISC1-IT1:1	Downregulated	-0.031023189	0.308050769	NA
HCK	Downregulated	DISC1-IT1:1	Downregulated	-0.031209814	0.321411263	NA
H3-3B	Downregulated	DISC1-IT1:1	Downregulated	-0.032018805	0.313902664	NA
PELI1	Downregulated	DISC1-IT1:1	Downregulated	-0.032255161	0.340610501	NA
SLPI	Downregulated	DISC1-IT1:1	Downregulated	-0.032673757	0.32673241	NA
RPS7	Downregulated	DISC1-IT1:1	Downregulated	-0.032748826	0.444090755	NA
PIGR	Downregulated	DISC1-IT1:1	Downregulated	-0.032989882	0.357278899	NA
RPL39	Downregulated	DISC1-IT1:1	Downregulated	-0.033270793	0.468587941	NA
BTG1	Downregulated	DISC1-IT1:1	Downregulated	-0.03357787	0.427633506	NA
MXD1	Downregulated	DISC1-IT1:1	Downregulated	-0.033942469	0.393097988	NA
PYGL	Downregulated	DISC1-IT1:1	Downregulated	-0.033973273	0.27177486	NA
RPL24	Downregulated	DISC1-IT1:1	Downregulated	-0.034000493	0.2964901	NA
C15orf48	Downregulated	DISC1-IT1:1	Downregulated	-0.034044842	0.245562975	NA
TMPRSS11B	Downregulated	DISC1-IT1:1	Downregulated	-0.034058458	0.310823933	NA
GSTA1	Downregulated	DISC1-IT1:1	Downregulated	-0.034278423	0.404359745	NA
ZFP36L1	Downregulated	DISC1-IT1:1	Downregulated	-0.034377225	0.391389125	NA
EEF1G	Downregulated	DISC1-IT1:1	Downregulated	-0.034876777	0.423637402	NA
TPR	Downregulated	DISC1-IT1:1	Downregulated	-0.035367789	0.27594445	NA
UGCG	Downregulated	DISC1-IT1:1	Downregulated	-0.036095273	0.290227303	NA
BPIFB1	Downregulated	DISC1-IT1:1	Downregulated	-0.036246926	0.466275222	NA
QARS1	Downregulated	DISC1-IT1:1	Downregulated	-0.037023915	0.386748815	NA
S100A8	Downregulated	DISC1-IT1:1	Downregulated	-0.037234142	0.407789438	NA
RPL3	Downregulated	DISC1-IT1:1	Downregulated	-0.037631954	0.325083838	NA
RPS21	Downregulated	DISC1-IT1:1	Downregulated	-0.037652246	0.283766313	NA
STAT3	Downregulated	DISC1-IT1:1	Downregulated	-0.03790905	0.289880672	NA
RPL4	Downregulated	DISC1-IT1:1	Downregulated	-0.038329694	0.34993987	NA
YIPF1	Downregulated	DISC1-IT1:1	Downregulated	-0.038396816	0.533298726	NA
RPS27A	Downregulated	DISC1-IT1:1	Downregulated	-0.038587221	0.394266693	NA
SAMSN1	Downregulated	DISC1-IT1:1	Downregulated	-0.038762784	0.447902144	NA
CMTM6	Downregulated	DISC1-IT1:1	Downregulated	-0.039059946	0.377158764	NA
SLC38A2	Downregulated	DISC1-IT1:1	Downregulated	-0.039092712	0.242863966	NA
TMBIM6	Downregulated	DISC1-IT1:1	Downregulated	-0.039093049	0.310650841	NA
UBR2	Downregulated	DISC1-IT1:1	Downregulated	-0.039370018	0.291721586	NA
PFDN5	Downregulated	DISC1-IT1:1	Downregulated	-0.039423544	0.327747951	NA
RPL6	Downregulated	DISC1-IT1:1	Downregulated	-0.039424953	0.315028652	NA
ATP6V1B2	Downregulated	DISC1-IT1:1	Downregulated	-0.039600971	0.32982767	NA
SDCBP	Downregulated	DISC1-IT1:1	Downregulated	-0.04079246	0.322615733	NA
NIBAN1	Downregulated	DISC1-IT1:1	Downregulated	-0.0412739	0.313051252	NA
TMEM123	Downregulated	DISC1-IT1:1	Downregulated	-0.041904224	0.436236514	NA
LYN	Downregulated	DISC1-IT1:1	Downregulated	-0.042147571	0.331463129	NA
PLAU	Downregulated	DISC1-IT1:1	Downregulated	-0.042402241	0.24903152	NA
NCOA4	Downregulated	DISC1-IT1:1	Downregulated	-0.042590878	0.279886612	NA
RASSF2	Downregulated	DISC1-IT1:1	Downregulated	-0.043137768	0.23625194	NA
FCGR2A	Downregulated	DISC1-IT1:1	Downregulated	-0.043614265	0.445638289	NA
GSTA2	Downregulated	DISC1-IT1:1	Downregulated	-0.043994176	0.187616249	NA
DDX17	Downregulated	DISC1-IT1:1	Downregulated	-0.044275446	0.369462646	NA
WASHC4	Downregulated	DISC1-IT1:1	Downregulated	-0.044935861	0.310696141	NA
CXCL1	Downregulated	DISC1-IT1:1	Downregulated	-0.045443154	0.101616115	NA
RBL2	Downregulated	DISC1-IT1:1	Downregulated	-0.045948879	0.303877695	NA
CCNL1	Downregulated	DISC1-IT1:1	Downregulated	-0.045998803	0.240063152	NA
NFKBIA	Downregulated	DISC1-IT1:1	Downregulated	-0.046015321	0.211854885	NA
SARAF	Downregulated	DISC1-IT1:1	Downregulated	-0.046628255	0.218216598	NA
RPS25	Downregulated	DISC1-IT1:1	Downregulated	-0.047239549	0.290650963	NA
SAMD9	Downregulated	DISC1-IT1:1	Downregulated	-0.048559802	0.134837351	NA
BAZ1A	Downregulated	DISC1-IT1:1	Downregulated	-0.048781679	0.240968917	NA
PFKFB3	Downregulated	DISC1-IT1:1	Downregulated	-0.048904013	0.363417773	NA
ANKRD13A	Downregulated	DISC1-IT1:1	Downregulated	-0.049279127	0.174869003	NA
GDI2	Downregulated	DISC1-IT1:1	Downregulated	-0.049425639	0.147745123	NA
MCL1	Downregulated	DISC1-IT1:1	Downregulated	-0.049611031	0.293529773	NA
RPS27	Downregulated	DISC1-IT1:1	Downregulated	-0.049701458	0.412886577	NA
RPL9	Downregulated	DISC1-IT1:1	Downregulated	-0.050333662	0.228260076	NA
DENND5A	Downregulated	DISC1-IT1:1	Downregulated	-0.050657872	0.177902166	NA
VNN2	Downregulated	DISC1-IT1:1	Downregulated	-0.051736199	0.429004963	NA
RNF149	Downregulated	DISC1-IT1:1	Downregulated	-0.051956006	0.194356628	NA
TUBA1A	Downregulated	DISC1-IT1:1	Downregulated	-0.052464645	0.266084998	NA
CXCR2	Downregulated	DISC1-IT1:1	Downregulated	-0.052505212	0.360060156	NA
PDE4B	Downregulated	DISC1-IT1:1	Downregulated	-0.05287485	0.221544745	NA
CNOT1	Downregulated	DISC1-IT1:1	Downregulated	-0.053310206	0.184891321	NA
FCGR3A	Downregulated	DISC1-IT1:1	Downregulated	-0.053604218	0.401511998	NA
TXNIP	Downregulated	DISC1-IT1:1	Downregulated	-0.053887995	0.23295128	NA
COPB1	Downregulated	DISC1-IT1:1	Downregulated	-0.053943014	0.207886715	NA
C20orf85	Downregulated	DISC1-IT1:1	Downregulated	-0.05404183	0.176229769	NA
ELOVL5	Downregulated	DISC1-IT1:1	Downregulated	-0.054331595	0.214004736	NA
HCAR3	Downregulated	DISC1-IT1:1	Downregulated	-0.054680365	0.275891882	NA
KIF5B	Downregulated	DISC1-IT1:1	Downregulated	-0.055051732	0.175538686	NA
ARHGDIB	Upregulated	DISC1-IT1:1	Downregulated	-0.05548312	0.329240534	NA
TLR1	Downregulated	DISC1-IT1:1	Downregulated	-0.055504054	0.185883935	NA
TLN1	Downregulated	DISC1-IT1:1	Downregulated	-0.055624358	0.254751395	NA
PROK2	Downregulated	DISC1-IT1:1	Downregulated	-0.055652697	0.426918266	NA
HCAR2	Downregulated	DISC1-IT1:1	Downregulated	-0.055693227	0.277753939	NA
HLA-DRB5	Downregulated	DISC1-IT1:1	Downregulated	-0.05572817	0.125668496	NA
LCP2	Downregulated	DISC1-IT1:1	Downregulated	-0.05722947	0.119247582	NA
IGSF6	Downregulated	DISC1-IT1:1	Downregulated	-0.057399918	0.165699381	NA
C5AR1	Downregulated	DISC1-IT1:1	Downregulated	-0.058331841	0.185812935	NA
CKLF	Downregulated	DISC1-IT1:1	Downregulated	-0.058500215	0.224360191	NA
OSM	Downregulated	DISC1-IT1:1	Downregulated	-0.058501848	0.310787977	NA
CASP4	Downregulated	DISC1-IT1:1	Downregulated	-0.058686683	0.515750265	NA
AQP9	Upregulated	DISC1-IT1:1	Downregulated	-0.058775976	0.226322455	NA
FBXL5	Downregulated	DISC1-IT1:1	Downregulated	-0.059546766	0.273813772	NA
NCF2	Downregulated	DISC1-IT1:1	Downregulated	-0.061622539	0.305093039	NA
IVNS1ABP	Downregulated	DISC1-IT1:1	Downregulated	-0.062739271	0.230200005	NA
BTG2	Downregulated	DISC1-IT1:1	Downregulated	-0.062747508	0.247767237	NA
VASP	Downregulated	DISC1-IT1:1	Downregulated	-0.062946952	0.159263739	NA
H1-2	Downregulated	DISC1-IT1:1	Downregulated	-0.063103667	0.260578621	NA
MARCHF7	Downregulated	DISC1-IT1:1	Downregulated	-0.063230475	0.060013106	NA
FFAR2	Downregulated	DISC1-IT1:1	Downregulated	-0.063395079	0.217433394	NA
PTPRC	Downregulated	DISC1-IT1:1	Downregulated	-0.064439597	0.318650141	NA
MNDA	Downregulated	DISC1-IT1:1	Downregulated	-0.064686371	0.43630874	NA
FAM25A	Downregulated	DISC1-IT1:1	Downregulated	-0.06521424	0.045332427	NA
ZFP36	Downregulated	DISC1-IT1:1	Downregulated	-0.06527458	0.039091952	NA
HLA-DRA	Downregulated	DISC1-IT1:1	Downregulated	-0.065283108	0.27883764	NA
SORL1	Downregulated	DISC1-IT1:1	Downregulated	-0.065727468	0.333959764	NA
FPR1	Downregulated	DISC1-IT1:1	Downregulated	-0.066830731	0.18651614	NA
SERPINA1	Downregulated	DISC1-IT1:1	Downregulated	-0.06711357	0.083231049	NA
SOCS3	Downregulated	DISC1-IT1:1	Downregulated	-0.06726095	0.305113943	NA
SLC2A3	Downregulated	DISC1-IT1:1	Downregulated	-0.06749377	0.155087359	NA
LCP1	Downregulated	DISC1-IT1:1	Downregulated	-0.067601271	0.272631258	NA
RGS2	Downregulated	DISC1-IT1:1	Downregulated	-0.06803142	0.182795643	NA
CD53	Downregulated	DISC1-IT1:1	Downregulated	-0.068277217	0.123008366	NA
TMEM71	Downregulated	DISC1-IT1:1	Downregulated	-0.06875059	0.14258045	NA
SLC15A4	Downregulated	DISC1-IT1:1	Downregulated	-0.069240982	0.067737239	NA
LITAF	Downregulated	DISC1-IT1:1	Downregulated	-0.069702289	0.242298793	NA
SRGN	Downregulated	DISC1-IT1:1	Downregulated	-0.070664751	0.077186015	NA
NAMPT	Downregulated	DISC1-IT1:1	Downregulated	-0.070868341	0.198296936	NA
MORC3	Downregulated	DISC1-IT1:1	Downregulated	-0.071413844	0.060248091	NA
FCGR3B	Downregulated	DISC1-IT1:1	Downregulated	-0.071499516	0.201922434	NA
WDR83OS	Downregulated	DISC1-IT1:1	Downregulated	-0.071716486	-0.194723385	NA
CYTH4	Downregulated	DISC1-IT1:1	Downregulated	-0.072075936	0.226217691	NA
RIPOR2	Downregulated	DISC1-IT1:1	Downregulated	-0.072192062	0.100635274	NA
CXCR1	Downregulated	DISC1-IT1:1	Downregulated	-0.072256682	0.362410587	NA
RESF1	Downregulated	DISC1-IT1:1	Downregulated	-0.072260472	0.197125917	NA
PTGS2	Downregulated	DISC1-IT1:1	Downregulated	-0.072285384	0.253306637	NA
LBR	Downregulated	DISC1-IT1:1	Downregulated	-0.072512686	0.107665984	NA
LAPTM5	Downregulated	DISC1-IT1:1	Downregulated	-0.072536629	0.078083902	NA
ACSL1	Downregulated	DISC1-IT1:1	Downregulated	-0.075605753	0.182159181	NA
SH3BGRL	Downregulated	DISC1-IT1:1	Downregulated	-0.076694051	0.110877366	NA
CSF3R	Downregulated	DISC1-IT1:1	Downregulated	-0.076718103	0.157602681	NA
SLA	Downregulated	DISC1-IT1:1	Downregulated	-0.078701035	0.04240687	NA
IL1B	Downregulated	DISC1-IT1:1	Downregulated	-0.079114243	0.180719146	NA
JAML	Downregulated	DISC1-IT1:1	Downregulated	-0.080130917	0.160003162	NA
MYO1F	Downregulated	DISC1-IT1:1	Downregulated	-0.081005068	0.113064441	NA
MTRNR2L12	Downregulated	DISC1-IT1:1	Downregulated	-0.089525306	-0.201483914	NA
ADGRG3	Downregulated	DISC1-IT1:1	Downregulated	-0.091739588	-0.099489906	NA
MTRNR2L3	Downregulated	DISC1-IT1:1	Downregulated	-0.09223414	-0.238869871	NA
SASH3	Downregulated	DISC1-IT1:1	Downregulated	-0.094243165	-0.050857723	NA
MTRNR2L8	Downregulated	DISC1-IT1:1	Downregulated	-0.100903772	-0.23082463	NA
MTRNR2L6	Downregulated	DISC1-IT1:1	Downregulated	-0.102328943	-0.245815084	NA
MTRNR2L1	Downregulated	DISC1-IT1:1	Downregulated	-0.106054972	-0.261622664	NA
MTRNR2L10	Downregulated	DISC1-IT1:1	Downregulated	-0.10637249	-0.251155204	NA
TNFRSF10C	Downregulated	DISC1-IT1:1	Downregulated	-0.106904528	-0.028172482	NA
ADAMTS4	Upregulated	FAM201A:6	Downregulated	0.595022314	0.579748529	-0.072216884
OR2M3	Downregulated	FAM201A:6	Downregulated	0.500207265	0.46013229	-0.085860351
NEGR1	Downregulated	FAM201A:6	Downregulated	0.469857064	0.427529096	-0.10397563
SPINK9	Downregulated	FAM201A:6	Downregulated	0.455024839	0.411480151	-0.104467804
SCART1	Downregulated	FAM201A:6	Downregulated	0.427507867	0.355605156	-0.108183341
PIGN	Downregulated	FAM201A:6	Downregulated	0.378186975	0.318388009	-0.086810084
TMEM212	Downregulated	FAM201A:6	Downregulated	0.329529179	0.256278577	-0.106394539
SAMD12	Downregulated	FAM201A:6	Downregulated	0.327265758	0.269966672	-0.106327998
RPAP2	Downregulated	FAM201A:6	Downregulated	0.326179466	0.259028679	-0.094548018
PCDHA4	Downregulated	FAM201A:6	Downregulated	0.297099585	0.211471563	-0.113631296
LCLAT1	Downregulated	FAM201A:6	Downregulated	0.290775555	0.211530668	-0.111383857
NMNAT3	Downregulated	FAM201A:6	Downregulated	0.275132256	0.197860704	-0.095782826
TBC1D8B	Downregulated	FAM201A:6	Downregulated	0.256277533	0.172323911	-0.103754501
OR5AS1	Downregulated	FAM201A:6	Downregulated	0.255872936	0.172505552	-0.096052492
ANKRD20A2P	Upregulated	FAM201A:6	Downregulated	0.253282333	0.166752341	-0.080751795
KIAA1328	Downregulated	FAM201A:6	Downregulated	0.241914601	0.164186189	-0.10210553
AKT3	Upregulated	FAM201A:6	Downregulated	0.199371887	0.104406686	-0.104147844
OR10H1	Downregulated	FAM201A:6	Downregulated	0.149452023	0.040731801	-0.117395511
CHST15	Downregulated	FAM201A:6	Downregulated	0.03199269	0.511273132	-0.105207947
PREX1	Downregulated	FAM201A:6	Downregulated	0.017951649	0.559666048	-0.122139298
FTH1	Downregulated	FAM201A:6	Downregulated	0.014657848	0.595242073	-0.109084872
CR1	Downregulated	FAM201A:6	Downregulated	0.013786213	0.482948352	-0.100291489
MGAM	Downregulated	FAM201A:6	Downregulated	0.004093567	0.565177103	-0.119013996
ATP2B1	Downregulated	FAM201A:6	Downregulated	-7.63E-05	0.437390513	-0.092438323
DOCK5	Downregulated	FAM201A:6	Downregulated	-0.001249939	0.425164145	-0.108461029
SLC15A4	Downregulated	FAM201A:6	Downregulated	-0.00130325	0.504570501	-0.094027438
KRT5	Downregulated	FAM201A:6	Downregulated	-0.008612829	0.362605946	-0.034792362
WIPF1	Downregulated	FAM201A:6	Downregulated	-0.011277189	0.369954729	-0.101812524
TNFRSF1B	Downregulated	FAM201A:6	Downregulated	-0.014095403	0.479465663	-0.111039049
MSN	Downregulated	FAM201A:6	Downregulated	-0.017448438	0.424618286	-0.111760085
RPS3	Downregulated	FAM201A:6	Downregulated	-0.018771801	0.382196411	-0.078673161
TLR2	Downregulated	FAM201A:6	Downregulated	-0.019054444	0.441308675	-0.095635508
OGT	Downregulated	FAM201A:6	Downregulated	-0.019546242	0.334237767	-0.097439413
IQGAP1	Downregulated	FAM201A:6	Downregulated	-0.020605291	0.410595551	-0.096122061
C5AR1	Downregulated	FAM201A:6	Downregulated	-0.020647274	0.625106708	-0.096490456
TRIP12	Downregulated	FAM201A:6	Downregulated	-0.020831133	0.334784886	-0.090111932
SMAP2	Downregulated	FAM201A:6	Downregulated	-0.021009112	0.412762892	-0.112429202
COP1	Downregulated	FAM201A:6	Downregulated	-0.021328518	0.301529031	-0.098424477
CYTIP	Downregulated	FAM201A:6	Downregulated	-0.023046305	0.411375227	-0.106475926
RPS13	Downregulated	FAM201A:6	Downregulated	-0.023663471	0.373562714	-0.074257208
DENND5A	Downregulated	FAM201A:6	Downregulated	-0.023965495	0.435825761	-0.105599968
DDX5	Downregulated	FAM201A:6	Downregulated	-0.02481036	0.313786513	-0.079122618
RANBP2	Downregulated	FAM201A:6	Downregulated	-0.028636078	0.377114993	-0.093114724
EML4	Downregulated	FAM201A:6	Downregulated	-0.028997962	0.299509417	-0.086695212
CTSS	Downregulated	FAM201A:6	Downregulated	-0.030567135	0.444010348	-0.096289452
LAPTM5	Downregulated	FAM201A:6	Downregulated	-0.030588237	0.551050817	-0.096452325
RPLP1	Downregulated	FAM201A:6	Downregulated	-0.030874593	0.429832456	-0.07241093
SDCBP	Downregulated	FAM201A:6	Downregulated	-0.03124425	0.562668684	-0.091407914
HCLS1	Downregulated	FAM201A:6	Downregulated	-0.031479965	0.421400053	-0.114660686
CPD	Downregulated	FAM201A:6	Downregulated	-0.03190824	0.38439065	-0.089915542
WDFY3	Downregulated	FAM201A:6	Downregulated	-0.032500906	0.351631688	-0.092240337
PNRC1	Downregulated	FAM201A:6	Downregulated	-0.032592314	0.469963594	-0.097577988
SF3B1	Downregulated	FAM201A:6	Downregulated	-0.03342632	0.414033382	-0.086598324
ARHGAP25	Upregulated	FAM201A:6	Downregulated	-0.033514377	0.226502938	-0.100375315
RACK1	Downregulated	FAM201A:6	Downregulated	-0.033678454	0.395280283	-0.076462549
DUSP1	Downregulated	FAM201A:6	Downregulated	-0.034125381	0.254916925	-0.085195142
ATP6V1B2	Downregulated	FAM201A:6	Downregulated	-0.034303242	0.513644051	-0.097853594
MAP3K1	Downregulated	FAM201A:6	Downregulated	-0.034306718	0.327926832	-0.087986547
GCHFR	Downregulated	FAM201A:6	Downregulated	-0.034435465	0.410905855	-0.091074244
OGA	Downregulated	FAM201A:6	Downregulated	-0.03451684	0.402214027	-0.101444758
RPL41	Downregulated	FAM201A:6	Downregulated	-0.034801232	0.459796491	-0.0746761
ADGRG3	Downregulated	FAM201A:6	Downregulated	-0.03487089	0.382537235	-0.095348283
H3-3A	Downregulated	FAM201A:6	Downregulated	-0.035163847	0.3850406	-0.09723415
EEF1B2	Downregulated	FAM201A:6	Downregulated	-0.03530934	0.444937423	-0.07027966
RASSF2	Downregulated	FAM201A:6	Downregulated	-0.035369748	0.395740558	-0.106883036
TANK	Downregulated	FAM201A:6	Downregulated	-0.035450827	0.471720149	-0.089183735
TLN1	Downregulated	FAM201A:6	Downregulated	-0.036194735	0.519174008	-0.110312267
RPLP0	Downregulated	FAM201A:6	Downregulated	-0.036624156	0.307834297	-0.066783077
RPL37A	Downregulated	FAM201A:6	Downregulated	-0.036876911	0.286995593	-0.064118419
S100A9	Downregulated	FAM201A:6	Downregulated	-0.036965117	0.338106919	-0.069777713
RPS15A	Downregulated	FAM201A:6	Downregulated	-0.037210252	0.3439276	-0.071638612
RPL23A	Downregulated	FAM201A:6	Downregulated	-0.037268807	0.237963828	-0.082353757
LCP2	Downregulated	FAM201A:6	Downregulated	-0.03809754	0.403685985	-0.087737914
PICALM	Downregulated	FAM201A:6	Downregulated	-0.038376569	0.407072893	-0.092569182
RPL23	Downregulated	FAM201A:6	Downregulated	-0.038789218	0.343410094	-0.076645738
HLA-E	Downregulated	FAM201A:6	Downregulated	-0.039006543	0.327761815	-0.08265458
GPCPD1	Downregulated	FAM201A:6	Downregulated	-0.039174044	0.496903766	-0.085306441
CSF3R	Downregulated	FAM201A:6	Downregulated	-0.039549348	0.654611704	-0.111474498
FOS	Downregulated	FAM201A:6	Downregulated	-0.039841295	0.286424107	-0.09435267
RPL26	Downregulated	FAM201A:6	Downregulated	-0.040086421	0.412152697	-0.070263493
RPL13A	Downregulated	FAM201A:6	Downregulated	-0.040199449	0.319130127	-0.072760803
RPS21	Downregulated	FAM201A:6	Downregulated	-0.040236382	0.383995215	-0.080994725
RPS18	Downregulated	FAM201A:6	Downregulated	-0.040297682	0.352802079	-0.07233887
XRCC5	Downregulated	FAM201A:6	Downregulated	-0.040606773	0.330094119	-0.085897513
KLF6	Downregulated	FAM201A:6	Downregulated	-0.040888392	0.329693037	-0.056502307
RPL34	Downregulated	FAM201A:6	Downregulated	-0.040971212	0.382393395	-0.0715573
PELI1	Downregulated	FAM201A:6	Downregulated	-0.041375983	0.386228418	-0.07312348
RPL35A	Downregulated	FAM201A:6	Downregulated	-0.041472444	0.34476295	-0.069480952
RPL10A	Downregulated	FAM201A:6	Downregulated	-0.042149685	0.329638992	-0.072475912
FPR2	Downregulated	FAM201A:6	Downregulated	-0.042169788	0.418306046	-0.086414239
H3-3B	Downregulated	FAM201A:6	Downregulated	-0.042426836	0.352274937	-0.089400117
TNKS2	Downregulated	FAM201A:6	Downregulated	-0.042938362	0.37166396	-0.072360345
RPS6KA1	Downregulated	FAM201A:6	Downregulated	-0.043279816	0.482642199	-0.097419061
HLA-A	Downregulated	FAM201A:6	Downregulated	-0.043299129	0.325036697	-0.081043665
EHF	Downregulated	FAM201A:6	Downregulated	-0.043342543	0.320016867	-0.067433533
PSMB9	Downregulated	FAM201A:6	Downregulated	-0.04340016	0.312417369	-0.075828948
DDX3X	Downregulated	FAM201A:6	Downregulated	-0.043457364	0.342620814	-0.079746111
EIF4G2	Downregulated	FAM201A:6	Downregulated	-0.043813229	0.262726872	-0.072408908
RPS3A	Downregulated	FAM201A:6	Downregulated	-0.043969721	0.225887577	-0.069978622
UBR5	Downregulated	FAM201A:6	Downregulated	-0.043983072	0.261361612	-0.087362394
RPL10	Downregulated	FAM201A:6	Downregulated	-0.044923048	0.318071571	-0.073191801
FAM107B	Downregulated	FAM201A:6	Downregulated	-0.045321231	0.319772217	-0.060301625
RPL30	Downregulated	FAM201A:6	Downregulated	-0.045392995	0.363995369	-0.074229346
H4C4	Downregulated	FAM201A:6	Downregulated	-0.045574815	0.31499003	-0.071128712
RPL11	Downregulated	FAM201A:6	Downregulated	-0.046327278	0.35741641	-0.072806273
PFKFB3	Downregulated	FAM201A:6	Downregulated	-0.046575501	0.540830918	-0.10845764
VMP1	Downregulated	FAM201A:6	Downregulated	-0.046651568	0.321737763	-0.086807112
RPLP2	Downregulated	FAM201A:6	Downregulated	-0.046907706	0.349895408	-0.074001828
UGCG	Downregulated	FAM201A:6	Downregulated	-0.046972438	0.25061815	-0.049269648
RPS6	Downregulated	FAM201A:6	Downregulated	-0.046981984	0.362969583	-0.072407023
BTG1	Downregulated	FAM201A:6	Downregulated	-0.04715309	0.427816213	-0.075265132
PUM2	Downregulated	FAM201A:6	Downregulated	-0.047227372	0.220745477	-0.090037913
RPS12	Downregulated	FAM201A:6	Downregulated	-0.047471757	0.302997038	-0.065822893
SERPINA1	Downregulated	FAM201A:6	Downregulated	-0.047656524	0.37016965	-0.086613501
RPL13	Downregulated	FAM201A:6	Downregulated	-0.047699401	0.211628811	-0.064540914
DNAJA1	Downregulated	FAM201A:6	Downregulated	-0.047765716	0.331162322	-0.064099709
SAMSN1	Downregulated	FAM201A:6	Downregulated	-0.047902022	0.522708042	-0.078126655
RPL19	Downregulated	FAM201A:6	Downregulated	-0.048172584	0.279631951	-0.075762871
SIAE	Downregulated	FAM201A:6	Downregulated	-0.048299982	0.005434782	-0.141249146
TPT1	Downregulated	FAM201A:6	Downregulated	-0.048417002	0.323013305	-0.079348814
BPIFB1	Downregulated	FAM201A:6	Downregulated	-0.048611875	0.389571315	-0.050673604
PPP4R1	Downregulated	FAM201A:6	Downregulated	-0.048638204	0.22344427	-0.080447356
RPS17	Downregulated	FAM201A:6	Downregulated	-0.04885598	0.312780979	-0.069836084
ADAR	Downregulated	FAM201A:6	Downregulated	-0.04908495	0.204857118	-0.095361609
WASHC4	Downregulated	FAM201A:6	Downregulated	-0.049202754	0.420806614	-0.095230608
HCK	Downregulated	FAM201A:6	Downregulated	-0.049221588	0.321625636	-0.107757312
IGSF6	Downregulated	FAM201A:6	Downregulated	-0.049271627	0.35540631	-0.097614697
RPS11	Downregulated	FAM201A:6	Downregulated	-0.049325023	0.306275555	-0.072770007
RPS23	Downregulated	FAM201A:6	Downregulated	-0.049339962	0.320588721	-0.069346633
SLPI	Downregulated	FAM201A:6	Downregulated	-0.049611354	0.257138323	-0.062881495
ZFP36L2	Downregulated	FAM201A:6	Downregulated	-0.049711127	0.17436688	-0.070477764
CXCL1	Downregulated	FAM201A:6	Downregulated	-0.049769934	0.278035957	-0.049112646
SLC6A14	Downregulated	FAM201A:6	Downregulated	-0.049946634	0.188638962	-0.062814037
PIGR	Downregulated	FAM201A:6	Downregulated	-0.049987398	0.220661396	-0.053284228
PDE4B	Downregulated	FAM201A:6	Downregulated	-0.05003401	0.402451182	-0.089208995
XPO6	Downregulated	FAM201A:6	Downregulated	-0.050099373	0.391099224	-0.117148417
PLAU	Downregulated	FAM201A:6	Downregulated	-0.050112681	0.323989775	-0.047598575
EPAS1	Downregulated	FAM201A:6	Downregulated	-0.050139375	0.295689337	-0.049418341
MMP10	Downregulated	FAM201A:6	Downregulated	-0.050405578	0.306540146	-0.057176111
CAPZA1	Downregulated	FAM201A:6	Downregulated	-0.050754732	0.21388543	-0.100709315
RPS8	Downregulated	FAM201A:6	Downregulated	-0.050989283	0.28157972	-0.072226764
C15orf48	Downregulated	FAM201A:6	Downregulated	-0.051399553	0.185027887	-0.065280834
CXCL10	Downregulated	FAM201A:6	Downregulated	-0.051403108	-0.151329274	-0.036811705
ALAS1	Downregulated	FAM201A:6	Downregulated	-0.051662051	0.299563623	-0.065402739
FYB1	Downregulated	FAM201A:6	Downregulated	-0.051976978	0.364828554	-0.073271237
SLC38A2	Downregulated	FAM201A:6	Downregulated	-0.051992452	0.171027002	-0.050714231
AGR2	Downregulated	FAM201A:6	Downregulated	-0.052144732	0.207361297	-0.054754707
BST2	Downregulated	FAM201A:6	Downregulated	-0.052320636	0.157999277	-0.06621209
VPS13C	Downregulated	FAM201A:6	Downregulated	-0.052440861	0.210553091	-0.090218226
CAP1	Downregulated	FAM201A:6	Downregulated	-0.052770644	0.289621276	-0.08399403
NFKBIZ	Downregulated	FAM201A:6	Downregulated	-0.052907072	0.331919704	-0.082832977
TMPRSS11B	Downregulated	FAM201A:6	Downregulated	-0.053122256	0.190882819	-0.060101351
ZFP36L1	Downregulated	FAM201A:6	Downregulated	-0.053454302	0.375961188	-0.100643826
GSTA1	Downregulated	FAM201A:6	Downregulated	-0.053784193	0.268210502	-0.060131818
ARPC2	Downregulated	FAM201A:6	Downregulated	-0.053867888	0.247319239	-0.095931727
LDHB	Downregulated	FAM201A:6	Downregulated	-0.054414984	0.201424295	-0.060967743
NFKBIA	Downregulated	FAM201A:6	Downregulated	-0.054775814	0.261747707	-0.088737991
PFDN5	Downregulated	FAM201A:6	Downregulated	-0.055317744	0.314082603	-0.069675356
OSM	Downregulated	FAM201A:6	Downregulated	-0.055419899	0.559262605	-0.094797715
RPL39	Downregulated	FAM201A:6	Downregulated	-0.056179184	0.366615395	-0.074510936
RASSF5	Downregulated	FAM201A:6	Downregulated	-0.056279793	0.257392966	-0.105710879
RPL6	Downregulated	FAM201A:6	Downregulated	-0.056374528	0.288297782	-0.073808962
TMBIM6	Downregulated	FAM201A:6	Downregulated	-0.056456971	0.273862113	-0.072591741
TPR	Downregulated	FAM201A:6	Downregulated	-0.056722472	0.247323275	-0.095267398
STAT3	Downregulated	FAM201A:6	Downregulated	-0.056724985	0.274211867	-0.094811575
TMSB4X	Downregulated	FAM201A:6	Downregulated	-0.056786374	0.369717188	-0.092235451
AQP9	Upregulated	FAM201A:6	Downregulated	-0.056967121	0.48898441	-0.079392772
YIPF1	Downregulated	FAM201A:6	Downregulated	-0.057332902	0.459838966	-0.076262109
PYGL	Downregulated	FAM201A:6	Downregulated	-0.058049334	0.225675955	-0.085321119
MSMB	Downregulated	FAM201A:6	Downregulated	-0.058068873	0.278892958	-0.060046762
MXD1	Downregulated	FAM201A:6	Downregulated	-0.05834399	0.307801086	-0.08706382
ACTR3	Downregulated	FAM201A:6	Downregulated	-0.058344436	0.238813194	-0.095806621
GLUL	Downregulated	FAM201A:6	Downregulated	-0.058362486	0.277761533	-0.087687275
HCAR2	Downregulated	FAM201A:6	Downregulated	-0.058411662	0.509088703	-0.072615207
PTPN6	Downregulated	FAM201A:6	Downregulated	-0.058477135	0.274664045	-0.121850778
RPL3	Downregulated	FAM201A:6	Downregulated	-0.058618283	0.253279333	-0.070244092
FFAR2	Downregulated	FAM201A:6	Downregulated	-0.058701699	0.587034246	-0.078722037
QARS1	Downregulated	FAM201A:6	Downregulated	-0.058837312	0.308976841	-0.081855509
CCNL1	Downregulated	FAM201A:6	Downregulated	-0.058838909	0.257409186	-0.082180644
RNF149	Downregulated	FAM201A:6	Downregulated	-0.059616334	0.2568759	-0.099634068
NCF2	Downregulated	FAM201A:6	Downregulated	-0.059697467	0.559243658	-0.093738521
COPB1	Downregulated	FAM201A:6	Downregulated	-0.059725534	0.318379586	-0.072501891
CMTM6	Downregulated	FAM201A:6	Downregulated	-0.059848126	0.346333525	-0.098296389
RPS7	Downregulated	FAM201A:6	Downregulated	-0.060255091	0.29813824	-0.074341432
G0S2	Downregulated	FAM201A:6	Downregulated	-0.06040042	0.424249312	-0.087080477
SRGN	Downregulated	FAM201A:6	Downregulated	-0.060512693	0.542265485	-0.079271286
CD53	Downregulated	FAM201A:6	Downregulated	-0.060520892	0.368427968	-0.091116742
MYO1F	Downregulated	FAM201A:6	Downregulated	-0.060625229	0.363641691	-0.131027833
TUBA1A	Downregulated	FAM201A:6	Downregulated	-0.060845776	0.349396343	-0.075870537
UBR2	Downregulated	FAM201A:6	Downregulated	-0.061216622	0.263351052	-0.104949745
S100A8	Downregulated	FAM201A:6	Downregulated	-0.061466542	0.292127314	-0.079454034
TMEM123	Downregulated	FAM201A:6	Downregulated	-0.061787356	0.377291805	-0.0825132
FCGR2A	Downregulated	FAM201A:6	Downregulated	-0.061824956	0.417412784	-0.088780602
RPS25	Downregulated	FAM201A:6	Downregulated	-0.061828231	0.292710413	-0.072191793
PABPC1	Downregulated	FAM201A:6	Downregulated	-0.061961367	0.197846791	-0.074252749
ERBIN	Downregulated	FAM201A:6	Downregulated	-0.062215104	0.20912714	-0.092714685
PRDX5	Downregulated	FAM201A:6	Downregulated	-0.062263568	0.122655055	-0.071469794
RBL2	Downregulated	FAM201A:6	Downregulated	-0.062308769	0.310742998	-0.085413798
LCP1	Downregulated	FAM201A:6	Downregulated	-0.063185062	0.610362303	-0.092757183
NIBAN1	Downregulated	FAM201A:6	Downregulated	-0.063270121	0.279666607	-0.095929986
HCAR3	Downregulated	FAM201A:6	Downregulated	-0.063806145	0.372870422	-0.06773682
RPS27A	Downregulated	FAM201A:6	Downregulated	-0.063923358	0.268661127	-0.079951891
GSTA2	Downregulated	FAM201A:6	Downregulated	-0.064353722	0.037986162	-0.058551424
RPL24	Downregulated	FAM201A:6	Downregulated	-0.064551939	0.139998486	-0.076160299
CKLF	Downregulated	FAM201A:6	Downregulated	-0.064604571	0.304882139	-0.081683636
RPS4X	Downregulated	FAM201A:6	Downregulated	-0.064988084	0.260160956	-0.074647537
ICAM3	Downregulated	FAM201A:6	Downregulated	-0.065089116	0.287287186	-0.111902579
LYN	Downregulated	FAM201A:6	Downregulated	-0.065195508	0.271281526	-0.094610501
HLA-DRB5	Downregulated	FAM201A:6	Downregulated	-0.065719255	0.169347697	-0.067116222
RPL4	Downregulated	FAM201A:6	Downregulated	-0.065895609	0.222443456	-0.074920732
SLC2A3	Downregulated	FAM201A:6	Downregulated	-0.066063154	0.380012308	-0.090481769
WDR83OS	Downregulated	FAM201A:6	Downregulated	-0.066087083	0.137587834	-0.062940312
ARHGDIB	Upregulated	FAM201A:6	Downregulated	-0.066306989	0.401666077	-0.098584697
CNOT1	Downregulated	FAM201A:6	Downregulated	-0.066983709	0.199439902	-0.083057858
EEF1G	Downregulated	FAM201A:6	Downregulated	-0.067293134	0.219174966	-0.073370333
KIF5B	Downregulated	FAM201A:6	Downregulated	-0.069283407	0.170445852	-0.072526973
RPL9	Downregulated	FAM201A:6	Downregulated	-0.069394032	0.180451383	-0.076553982
LTA4H	Downregulated	FAM201A:6	Downregulated	-0.069442593	0.20296774	-0.078830865
FCGR3A	Downregulated	FAM201A:6	Downregulated	-0.069484317	0.360581476	-0.075160447
SARAF	Downregulated	FAM201A:6	Downregulated	-0.069639325	0.11510533	-0.073106802
DDX17	Downregulated	FAM201A:6	Downregulated	-0.069979414	0.269144158	-0.087120755
VNN2	Downregulated	FAM201A:6	Downregulated	-0.070086609	0.424200851	-0.099597118
MORC3	Downregulated	FAM201A:6	Downregulated	-0.070137658	0.176033082	-0.096398597
RPS27	Downregulated	FAM201A:6	Downregulated	-0.070556933	0.296697267	-0.070054053
CXCR2	Downregulated	FAM201A:6	Downregulated	-0.070575609	0.355220713	-0.100386303
NCOA4	Downregulated	FAM201A:6	Downregulated	-0.072045656	0.15761642	-0.084109242
C20orf85	Downregulated	FAM201A:6	Downregulated	-0.072476949	0.066577297	-0.067659492
SETX	Downregulated	FAM201A:6	Downregulated	-0.072886875	0.157936475	-0.098486673
SAMD9	Downregulated	FAM201A:6	Downregulated	-0.074009038	0.042669241	-0.079871518
FPR1	Downregulated	FAM201A:6	Downregulated	-0.074219575	0.337650104	-0.081303656
PTPRC	Downregulated	FAM201A:6	Downregulated	-0.074716438	0.428513669	-0.08844207
MCL1	Downregulated	FAM201A:6	Downregulated	-0.074810607	0.179223024	-0.083428933
CYTH4	Downregulated	FAM201A:6	Downregulated	-0.074982876	0.394858428	-0.108042721
PROK2	Downregulated	FAM201A:6	Downregulated	-0.075015091	0.22676007	-0.068862631
RIPOR2	Downregulated	FAM201A:6	Downregulated	-0.075119949	0.205113027	-0.107915714
BAZ1A	Downregulated	FAM201A:6	Downregulated	-0.075744964	0.121630644	-0.080445421
IVNS1ABP	Downregulated	FAM201A:6	Downregulated	-0.075747977	0.253974781	-0.0718511
NAMPT	Downregulated	FAM201A:6	Downregulated	-0.076064671	0.424510551	-0.085066814
ACSL1	Downregulated	FAM201A:6	Downregulated	-0.076657515	0.392280249	-0.100453778
LITAF	Downregulated	FAM201A:6	Downregulated	-0.077101218	0.39249831	-0.089422114
TXNIP	Downregulated	FAM201A:6	Downregulated	-0.077274366	0.188397834	-0.09657556
GDI2	Downregulated	FAM201A:6	Downregulated	-0.077301966	0.064146087	-0.08751159
FBXL5	Downregulated	FAM201A:6	Downregulated	-0.078334621	0.201570928	-0.080726234
JAML	Downregulated	FAM201A:6	Downregulated	-0.07875665	0.444450646	-0.101519428
RGS2	Downregulated	FAM201A:6	Downregulated	-0.078828837	0.349448612	-0.071137073
ELOVL5	Downregulated	FAM201A:6	Downregulated	-0.079058175	0.146054647	-0.09625994
CASP4	Downregulated	FAM201A:6	Downregulated	-0.079510762	0.466647758	-0.09663978
ANKRD13A	Downregulated	FAM201A:6	Downregulated	-0.079717228	0.067878735	-0.091403561
SLA	Downregulated	FAM201A:6	Downregulated	-0.08016172	0.219751903	-0.091533828
TLR1	Downregulated	FAM201A:6	Downregulated	-0.080165804	0.043539067	-0.078016828
VASP	Downregulated	FAM201A:6	Downregulated	-0.082390222	0.147659918	-0.1062499
SORL1	Downregulated	FAM201A:6	Downregulated	-0.083391269	0.348845036	-0.102859441
H1-2	Downregulated	FAM201A:6	Downregulated	-0.084555139	0.199525027	-0.08917074
LBR	Downregulated	FAM201A:6	Downregulated	-0.084620348	0.143251991	-0.112031947
MARCHF7	Downregulated	FAM201A:6	Downregulated	-0.085118698	0.019131149	-0.089179831
PTGS2	Downregulated	FAM201A:6	Downregulated	-0.085119628	0.370612033	-0.075857322
MNDA	Downregulated	FAM201A:6	Downregulated	-0.085469141	0.221279564	-0.077924589
TMEM71	Downregulated	FAM201A:6	Downregulated	-0.085654373	0.137791244	-0.094913089
RESF1	Downregulated	FAM201A:6	Downregulated	-0.086604221	0.232813417	-0.087169764
CXCR1	Downregulated	FAM201A:6	Downregulated	-0.087560515	0.397063204	-0.086567012
FCGR3B	Downregulated	FAM201A:6	Downregulated	-0.088996556	-0.058292046	-0.072254227
HLA-DRA	Downregulated	FAM201A:6	Downregulated	-0.09035785	0.126991131	-0.084715293
ZFP36	Downregulated	FAM201A:6	Downregulated	-0.090685981	0.005700232	-0.105116975
BTG2	Downregulated	FAM201A:6	Downregulated	-0.093995089	0.101932143	-0.098532452
IL1B	Downregulated	FAM201A:6	Downregulated	-0.094843821	0.20818985	-0.089853732
SOCS3	Downregulated	FAM201A:6	Downregulated	-0.096097885	0.186507796	-0.103704317
SH3BGRL	Downregulated	FAM201A:6	Downregulated	-0.096925166	0.09716431	-0.104345829
SASH3	Downregulated	FAM201A:6	Downregulated	-0.102368517	-0.002917553	-0.109203418
FAM25A	Downregulated	FAM201A:6	Downregulated	-0.103701771	-0.154194192	-0.080084274
MTRNR2L12	Downregulated	FAM201A:6	Downregulated	-0.117160316	-0.252008057	-0.135474157
TNFRSF10C	Downregulated	FAM201A:6	Downregulated	-0.119564556	0.013534664	-0.12219403
MTRNR2L8	Downregulated	FAM201A:6	Downregulated	-0.132963307	-0.289720986	-0.120712853
MTRNR2L6	Downregulated	FAM201A:6	Downregulated	-0.142202812	-0.316373945	-0.118121924
MTRNR2L3	Downregulated	FAM201A:6	Downregulated	-0.144521138	-0.324654669	-0.106901842
MTRNR2L10	Downregulated	FAM201A:6	Downregulated	-0.147168872	-0.323054262	-0.087905942
MTRNR2L1	Downregulated	FAM201A:6	Downregulated	-0.154802621	-0.345050699	-0.098714931
WDR83OS	Downregulated	FGD5-AS1:16	Downregulated	0.845081816	-0.087397096	0.841169366
MMP10	Downregulated	FGD5-AS1:16	Downregulated	0.792950349	0.109736771	0.787041178
DDX17	Downregulated	FGD5-AS1:16	Downregulated	0.791191663	0.130930406	0.783615219
MSMB	Downregulated	FGD5-AS1:16	Downregulated	0.790875255	-0.060228961	0.784110083
FAM107B	Downregulated	FGD5-AS1:16	Downregulated	0.787511925	-0.022459213	0.782434486
OGT	Downregulated	FGD5-AS1:16	Downregulated	0.771112561	0.091866066	0.777802053
TNKS2	Downregulated	FGD5-AS1:16	Downregulated	0.770769413	0.116078808	0.763721327
RPS6KA1	Downregulated	FGD5-AS1:16	Downregulated	0.767637587	0.07778363	0.761169537
UBR5	Downregulated	FGD5-AS1:16	Downregulated	0.757387064	-0.02149407	0.759852142
EIF4G2	Downregulated	FGD5-AS1:16	Downregulated	0.756076529	0.096800779	0.751428616
PUM2	Downregulated	FGD5-AS1:16	Downregulated	0.755078459	-0.065653216	0.756763547
PABPC1	Downregulated	FGD5-AS1:16	Downregulated	0.753923643	0.072201384	0.747590809
QARS1	Downregulated	FGD5-AS1:16	Downregulated	0.752063871	0.167972672	0.741756201
CNOT1	Downregulated	FGD5-AS1:16	Downregulated	0.750708049	0.078614808	0.744400077
SLC38A2	Downregulated	FGD5-AS1:16	Downregulated	0.748784374	0.046413676	0.742414472
ZFP36L2	Downregulated	FGD5-AS1:16	Downregulated	0.748564405	0.181811876	0.742920048
UGCG	Downregulated	FGD5-AS1:16	Downregulated	0.744242739	-0.003458459	0.738574996
EPAS1	Downregulated	FGD5-AS1:16	Downregulated	0.74419568	-0.005886077	0.735968845
DDX5	Downregulated	FGD5-AS1:16	Downregulated	0.743421972	0.098170053	0.742988093
BTG1	Downregulated	FGD5-AS1:16	Downregulated	0.74062234	0.071540486	0.730394483
HLA-DRB5	Downregulated	FGD5-AS1:16	Downregulated	0.740456741	0.095885785	0.729890082
EHF	Downregulated	FGD5-AS1:16	Downregulated	0.738346267	0.154086112	0.729907067
ZFP36L1	Downregulated	FGD5-AS1:16	Downregulated	0.738086046	0.158092146	0.72827975
PLAU	Downregulated	FGD5-AS1:16	Downregulated	0.737826538	0.040971232	0.731184947
BPIFB1	Downregulated	FGD5-AS1:16	Downregulated	0.736742983	0.088468952	0.729015599
CXCL1	Downregulated	FGD5-AS1:16	Downregulated	0.732418919	0.197119526	0.725094549
ANKRD13A	Downregulated	FGD5-AS1:16	Downregulated	0.721629978	0.160006188	0.713568409
DNAJA1	Downregulated	FGD5-AS1:16	Downregulated	0.720195812	0.055269868	0.710209249
DDX3X	Downregulated	FGD5-AS1:16	Downregulated	0.717705661	0.068146263	0.708298553
PELI1	Downregulated	FGD5-AS1:16	Downregulated	0.716178889	0.072724013	0.706022309
PIGR	Downregulated	FGD5-AS1:16	Downregulated	0.714790829	0.087056918	0.70646501
SF3B1	Downregulated	FGD5-AS1:16	Downregulated	0.711736786	0.001631916	0.703704649
PPP4R1	Downregulated	FGD5-AS1:16	Downregulated	0.703956993	-0.027503396	0.69846703
KLF6	Downregulated	FGD5-AS1:16	Downregulated	0.7026161	0.041250459	0.69451364
RPLP1	Downregulated	FGD5-AS1:16	Downregulated	0.702550147	0.054130588	0.692920897
ERBIN	Downregulated	FGD5-AS1:16	Downregulated	0.701929167	0.057568647	0.692534946
RPL3	Downregulated	FGD5-AS1:16	Downregulated	0.700268803	0.08075829	0.688150819
ALAS1	Downregulated	FGD5-AS1:16	Downregulated	0.69846607	0.005941969	0.68713256
TRIP12	Downregulated	FGD5-AS1:16	Downregulated	0.697983424	0.031940053	0.699047693
VPS13C	Downregulated	FGD5-AS1:16	Downregulated	0.695485005	0.114460811	0.690419912
MARCHF7	Downregulated	FGD5-AS1:16	Downregulated	0.692881075	0.033815633	0.68813934
RPS3	Downregulated	FGD5-AS1:16	Downregulated	0.692284517	0.031527404	0.687123326
HLA-E	Downregulated	FGD5-AS1:16	Downregulated	0.686613332	0.116181314	0.676601128
RPS4X	Downregulated	FGD5-AS1:16	Downregulated	0.68374687	0.010405739	0.669449907
RPL13	Downregulated	FGD5-AS1:16	Downregulated	0.68311195	0.090283051	0.674465168
SARAF	Downregulated	FGD5-AS1:16	Downregulated	0.681169145	0.091341334	0.668048063
KIF5B	Downregulated	FGD5-AS1:16	Downregulated	0.681047821	0.282058926	0.665427489
YIPF1	Downregulated	FGD5-AS1:16	Downregulated	0.680250623	0.272652262	0.663442834
BST2	Downregulated	FGD5-AS1:16	Downregulated	0.679676194	-0.044006557	0.671506834
RPL4	Downregulated	FGD5-AS1:16	Downregulated	0.679137777	0.022910648	0.66534238
OGA	Downregulated	FGD5-AS1:16	Downregulated	0.675877067	-0.020402057	0.66697945
SLC6A14	Downregulated	FGD5-AS1:16	Downregulated	0.673193455	0.03653598	0.663405322
NFKBIZ	Downregulated	FGD5-AS1:16	Downregulated	0.668838854	0.128743745	0.653969185
TPT1	Downregulated	FGD5-AS1:16	Downregulated	0.667472547	0.078669916	0.654233113
RPLP0	Downregulated	FGD5-AS1:16	Downregulated	0.665957349	0.074687596	0.655855613
MAP3K1	Downregulated	FGD5-AS1:16	Downregulated	0.665658358	0.007319055	0.659180152
COPB1	Downregulated	FGD5-AS1:16	Downregulated	0.659264696	0.151437682	0.642729323
RPS13	Downregulated	FGD5-AS1:16	Downregulated	0.654481237	0.096213754	0.644722457
HLA-A	Downregulated	FGD5-AS1:16	Downregulated	0.652024416	0.064983325	0.639008523
RPL41	Downregulated	FGD5-AS1:16	Downregulated	0.650842016	0.056102508	0.636330586
TMSB4X	Downregulated	FGD5-AS1:16	Downregulated	0.650585531	0.184453743	0.632645487
EML4	Downregulated	FGD5-AS1:16	Downregulated	0.649671039	0.010917707	0.644437835
RPS12	Downregulated	FGD5-AS1:16	Downregulated	0.649569655	0.084911347	0.635588707
RPL10	Downregulated	FGD5-AS1:16	Downregulated	0.6487134	0.054846089	0.635305084
RPL24	Downregulated	FGD5-AS1:16	Downregulated	0.648578959	0.271599669	0.633192363
STAT3	Downregulated	FGD5-AS1:16	Downregulated	0.646002777	0.11809644	0.631549497
EEF1G	Downregulated	FGD5-AS1:16	Downregulated	0.643872252	0.10026771	0.626560816
MORC3	Downregulated	FGD5-AS1:16	Downregulated	0.64240625	-0.078357341	0.630623691
RPLP2	Downregulated	FGD5-AS1:16	Downregulated	0.639465392	0.090089938	0.62371679
RPL13A	Downregulated	FGD5-AS1:16	Downregulated	0.635717715	0.04269318	0.622669453
RPL23	Downregulated	FGD5-AS1:16	Downregulated	0.632908626	0.099730218	0.618755211
RPS21	Downregulated	FGD5-AS1:16	Downregulated	0.631572451	0.199480825	0.614870443
TPR	Downregulated	FGD5-AS1:16	Downregulated	0.630494404	0.126192223	0.616538976
NCOA4	Downregulated	FGD5-AS1:16	Downregulated	0.629593438	-0.033337466	0.6136631
PSMB9	Downregulated	FGD5-AS1:16	Downregulated	0.628759855	0.139077366	0.613808027
RPS8	Downregulated	FGD5-AS1:16	Downregulated	0.628006021	0.166729889	0.611656994
MCL1	Downregulated	FGD5-AS1:16	Downregulated	0.627011708	0.085463529	0.607838382
TMBIM6	Downregulated	FGD5-AS1:16	Downregulated	0.623228182	0.065104362	0.606223974
RPL19	Downregulated	FGD5-AS1:16	Downregulated	0.621516163	0.065135026	0.606468628
RPL11	Downregulated	FGD5-AS1:16	Downregulated	0.619756744	0.159689667	0.602146417
RPS27A	Downregulated	FGD5-AS1:16	Downregulated	0.618586863	0.1551539	0.599082541
RPL37A	Downregulated	FGD5-AS1:16	Downregulated	0.617271613	0.067056157	0.604928099
RPL35A	Downregulated	FGD5-AS1:16	Downregulated	0.616231859	0.200488206	0.599716696
RPL10A	Downregulated	FGD5-AS1:16	Downregulated	0.616017741	0.09031325	0.600410678
ADAR	Downregulated	FGD5-AS1:16	Downregulated	0.615812599	-0.010640049	0.607013083
RACK1	Downregulated	FGD5-AS1:16	Downregulated	0.61547466	0.037487855	0.600332919
LTA4H	Downregulated	FGD5-AS1:16	Downregulated	0.612734657	0.221733744	0.592437563
WASHC4	Downregulated	FGD5-AS1:16	Downregulated	0.612446744	-0.035798095	0.593777044
PYGL	Downregulated	FGD5-AS1:16	Downregulated	0.611290316	0.133393193	0.596331993
GCHFR	Downregulated	FGD5-AS1:16	Downregulated	0.610778408	-0.075365451	0.596287866
AGR2	Downregulated	FGD5-AS1:16	Downregulated	0.610669962	0.132350019	0.5958586
RPS11	Downregulated	FGD5-AS1:16	Downregulated	0.609303121	0.056747804	0.592354745
HCLS1	Downregulated	FGD5-AS1:16	Downregulated	0.604719308	0.007823888	0.590646852
RPL6	Downregulated	FGD5-AS1:16	Downregulated	0.60425838	0.03203465	0.58588046
RBL2	Downregulated	FGD5-AS1:16	Downregulated	0.602001752	0.064371937	0.582030986
RPS6	Downregulated	FGD5-AS1:16	Downregulated	0.601645474	0.057007544	0.583246294
RPL23A	Downregulated	FGD5-AS1:16	Downregulated	0.59667224	0.014699499	0.586799564
BAZ1A	Downregulated	FGD5-AS1:16	Downregulated	0.594945873	0.032141353	0.575353874
C20orf85	Downregulated	FGD5-AS1:16	Downregulated	0.590786571	-0.006466704	0.571956253
RPS25	Downregulated	FGD5-AS1:16	Downregulated	0.587746724	0.224138745	0.565367954
RPL26	Downregulated	FGD5-AS1:16	Downregulated	0.586757796	0.067060726	0.567995877
LYN	Downregulated	FGD5-AS1:16	Downregulated	0.586319194	0.066910043	0.564857812
RPL30	Downregulated	FGD5-AS1:16	Downregulated	0.582007246	0.129352542	0.562337056
RPL34	Downregulated	FGD5-AS1:16	Downregulated	0.580937463	0.273738294	0.560524919
GDI2	Downregulated	FGD5-AS1:16	Downregulated	0.580708525	0.079484338	0.564502002
ELOVL5	Downregulated	FGD5-AS1:16	Downregulated	0.58002572	0.127003173	0.557985985
RASSF5	Downregulated	FGD5-AS1:16	Downregulated	0.579356508	-0.018371109	0.56359113
PRDX5	Downregulated	FGD5-AS1:16	Downregulated	0.577048692	0.069301213	0.560497866
SLPI	Downregulated	FGD5-AS1:16	Downregulated	0.573142227	0.142948125	0.555823872
SETX	Downregulated	FGD5-AS1:16	Downregulated	0.567159206	0.016654749	0.54771259
RPS18	Downregulated	FGD5-AS1:16	Downregulated	0.567108961	0.121887253	0.547733207
RPS15A	Downregulated	FGD5-AS1:16	Downregulated	0.565695428	-0.003225034	0.548385225
GLUL	Downregulated	FGD5-AS1:16	Downregulated	0.560080713	0.073463871	0.538048434
ARPC2	Downregulated	FGD5-AS1:16	Downregulated	0.559904354	0.111947588	0.541507598
RPS7	Downregulated	FGD5-AS1:16	Downregulated	0.559459557	0.155274654	0.536136102
XRCC5	Downregulated	FGD5-AS1:16	Downregulated	0.557235416	0.211711452	0.536318355
RANBP2	Downregulated	FGD5-AS1:16	Downregulated	0.557105682	0.139070105	0.53832161
LBR	Downregulated	FGD5-AS1:16	Downregulated	0.550698771	0	0.531223247
CCNL1	Downregulated	FGD5-AS1:16	Downregulated	0.549888907	0.172073109	0.526818655
ACTR3	Downregulated	FGD5-AS1:16	Downregulated	0.549418078	0.095503856	0.528362768
RPS17	Downregulated	FGD5-AS1:16	Downregulated	0.548162603	0.135203663	0.526196483
RPL9	Downregulated	FGD5-AS1:16	Downregulated	0.547399671	0.144115321	0.523676308
PFDN5	Downregulated	FGD5-AS1:16	Downregulated	0.544682849	0.026395447	0.521751956
RPS27	Downregulated	FGD5-AS1:16	Downregulated	0.543712176	0.302244049	0.517382872
IQGAP1	Downregulated	FGD5-AS1:16	Downregulated	0.542521197	0.003889673	0.525079533
ARHGDIB	Upregulated	FGD5-AS1:16	Downregulated	0.539659942	0.199237438	0.510580122
RPS23	Downregulated	FGD5-AS1:16	Downregulated	0.53518689	0.159776623	0.512104881
VASP	Downregulated	FGD5-AS1:16	Downregulated	0.534288057	0.0751355	0.509471571
PNRC1	Downregulated	FGD5-AS1:16	Downregulated	0.531258067	0.017107144	0.507331886
H3-3B	Downregulated	FGD5-AS1:16	Downregulated	0.526355462	0.087088957	0.503335482
RPL39	Downregulated	FGD5-AS1:16	Downregulated	0.525365641	0.137381074	0.499742309
H1-2	Downregulated	FGD5-AS1:16	Downregulated	0.522172479	0.061306252	0.492653393
SH3BGRL	Downregulated	FGD5-AS1:16	Downregulated	0.520717285	-0.085807733	0.494156121
PICALM	Downregulated	FGD5-AS1:16	Downregulated	0.519706956	0.030094821	0.495969315
H3-3A	Downregulated	FGD5-AS1:16	Downregulated	0.519677598	0.035788915	0.496902544
GPCPD1	Downregulated	FGD5-AS1:16	Downregulated	0.513227091	-0.073833922	0.488977586
CPD	Downregulated	FGD5-AS1:16	Downregulated	0.504899109	0.124100927	0.481667126
CAPZA1	Downregulated	FGD5-AS1:16	Downregulated	0.504532741	0.095833292	0.483892997
EEF1B2	Downregulated	FGD5-AS1:16	Downregulated	0.50427675	0.084392119	0.480651412
GSTA1	Downregulated	FGD5-AS1:16	Downregulated	0.496316023	0.285338974	0.473653
TUBA1A	Downregulated	FGD5-AS1:16	Downregulated	0.495641541	-0.027524634	0.468863673
CAP1	Downregulated	FGD5-AS1:16	Downregulated	0.495277761	0.128198344	0.469255746
TLN1	Downregulated	FGD5-AS1:16	Downregulated	0.495217645	0.026439159	0.46522402
SORL1	Downregulated	FGD5-AS1:16	Downregulated	0.493402434	0.037270709	0.458733495
TANK	Downregulated	FGD5-AS1:16	Downregulated	0.490669722	0.015157724	0.463852014
NIBAN1	Downregulated	FGD5-AS1:16	Downregulated	0.490493487	0.052289822	0.461606321
HLA-DRA	Downregulated	FGD5-AS1:16	Downregulated	0.489260246	0.014689202	0.457376927
PTGS2	Downregulated	FGD5-AS1:16	Downregulated	0.488481465	0.16997843	0.457547762
TMEM123	Downregulated	FGD5-AS1:16	Downregulated	0.487646181	0.047748793	0.458389874
ZFP36	Downregulated	FGD5-AS1:16	Downregulated	0.484713617	-0.020238119	0.478973796
RPS3A	Downregulated	FGD5-AS1:16	Downregulated	0.47726703	0.017770608	0.456570686
WDFY3	Downregulated	FGD5-AS1:16	Downregulated	0.474648703	0.023176617	0.450366598
DUSP1	Downregulated	FGD5-AS1:16	Downregulated	0.468882788	0.025544392	0.449480979
DENND5A	Downregulated	FGD5-AS1:16	Downregulated	0.464580333	0.108869194	0.436608855
FAM25A	Downregulated	FGD5-AS1:16	Downregulated	0.462807118	-0.008661662	0.436747211
FTH1	Downregulated	FGD5-AS1:16	Downregulated	0.462080191	0.033083775	0.436666269
CMTM6	Downregulated	FGD5-AS1:16	Downregulated	0.438800961	0.097686662	0.404294641
LDHB	Downregulated	FGD5-AS1:16	Downregulated	0.438115588	0.184740761	0.411418092
RESF1	Downregulated	FGD5-AS1:16	Downregulated	0.433435002	0.035131844	0.396881784
XPO6	Downregulated	FGD5-AS1:16	Downregulated	0.432395026	-0.073316909	0.398399795
MXD1	Downregulated	FGD5-AS1:16	Downregulated	0.421233659	0.095655515	0.388283296
PTPN6	Downregulated	FGD5-AS1:16	Downregulated	0.415091762	0.021514781	0.381179088
NFKBIA	Downregulated	FGD5-AS1:16	Downregulated	0.414167885	0.113925178	0.382608392
SOCS3	Downregulated	FGD5-AS1:16	Downregulated	0.410411997	0.027897387	0.36854056
ATP6V1B2	Downregulated	FGD5-AS1:16	Downregulated	0.409485222	0.02716039	0.375083902
VMP1	Downregulated	FGD5-AS1:16	Downregulated	0.406127829	0.102333686	0.374245393
CASP4	Downregulated	FGD5-AS1:16	Downregulated	0.405422322	0.192747664	0.363206799
CHST15	Downregulated	FGD5-AS1:16	Downregulated	0.400744879	-0.081013988	0.379218976
COP1	Downregulated	FGD5-AS1:16	Downregulated	0.400116771	-0.057073345	0.377223954
TNFRSF1B	Downregulated	FGD5-AS1:16	Downregulated	0.399726202	-0.007664788	0.367405163
MSN	Downregulated	FGD5-AS1:16	Downregulated	0.399180574	-0.066430133	0.368846008
C15orf48	Downregulated	FGD5-AS1:16	Downregulated	0.3964208	0.140665137	0.370365313
UBR2	Downregulated	FGD5-AS1:16	Downregulated	0.391814677	0.1260555	0.354576869
CTSS	Downregulated	FGD5-AS1:16	Downregulated	0.390701751	0.071265754	0.357101315
DOCK5	Downregulated	FGD5-AS1:16	Downregulated	0.390232629	-0.034736674	0.364341182
ATP2B1	Downregulated	FGD5-AS1:16	Downregulated	0.390210215	0.000389455	0.364110425
ICAM3	Downregulated	FGD5-AS1:16	Downregulated	0.386725767	-0.025949965	0.348203894
SDCBP	Downregulated	FGD5-AS1:16	Downregulated	0.377531972	0.019567382	0.342191069
CYTIP	Downregulated	FGD5-AS1:16	Downregulated	0.366988811	0.055437619	0.332496094
MGAM	Downregulated	FGD5-AS1:16	Downregulated	0.36626401	-0.060733361	0.330380933
TMPRSS11B	Downregulated	FGD5-AS1:16	Downregulated	0.364986029	0.064194345	0.338379788
TNFRSF10C	Downregulated	FGD5-AS1:16	Downregulated	0.364047127	-0.097951993	0.320894985
S100A9	Downregulated	FGD5-AS1:16	Downregulated	0.351777959	0.136894004	0.321837363
CKLF	Downregulated	FGD5-AS1:16	Downregulated	0.351451569	0.50929286	0.302434732
BTG2	Downregulated	FGD5-AS1:16	Downregulated	0.349526425	0.111072515	0.305215499
LITAF	Downregulated	FGD5-AS1:16	Downregulated	0.347834986	0.257684913	0.302827728
SAMD9	Downregulated	FGD5-AS1:16	Downregulated	0.34569768	0.031763477	0.313862713
S100A8	Downregulated	FGD5-AS1:16	Downregulated	0.340249565	0.193178624	0.302298006
FOS	Downregulated	FGD5-AS1:16	Downregulated	0.336680851	0.120555028	0.30102726
PFKFB3	Downregulated	FGD5-AS1:16	Downregulated	0.324434188	0.095656971	0.275302896
RNF149	Downregulated	FGD5-AS1:16	Downregulated	0.316677258	0.106892281	0.274897902
ARHGAP25	Upregulated	FGD5-AS1:16	Downregulated	0.300017182	0.166105612	0.265625503
TXNIP	Downregulated	FGD5-AS1:16	Downregulated	0.294188243	0.125033509	0.246596981
KRT5	Downregulated	FGD5-AS1:16	Downregulated	0.291720633	0.006344353	0.26936986
WIPF1	Downregulated	FGD5-AS1:16	Downregulated	0.281896903	0.025301113	0.246337948
PREX1	Downregulated	FGD5-AS1:16	Downregulated	0.28136252	0.09907077	0.236235064
SLC15A4	Downregulated	FGD5-AS1:16	Downregulated	0.262035442	0.002169769	0.217537728
FBXL5	Downregulated	FGD5-AS1:16	Downregulated	0.260070014	0.093869435	0.215204704
H4C4	Downregulated	FGD5-AS1:16	Downregulated	0.258915527	-0.090412316	0.222549288
GSTA2	Downregulated	FGD5-AS1:16	Downregulated	0.247327226	-0.088533759	0.214856799
JAML	Downregulated	FGD5-AS1:16	Downregulated	0.239431328	-0.166666667	0.184245292
RASSF2	Downregulated	FGD5-AS1:16	Downregulated	0.237450448	0.103441134	0.189123888
MYO1F	Downregulated	FGD5-AS1:16	Downregulated	0.228679781	0.124137197	0.167090063
IVNS1ABP	Downregulated	FGD5-AS1:16	Downregulated	0.225030763	0.060723539	0.180145893
C5AR1	Downregulated	FGD5-AS1:16	Downregulated	0.216992708	0.015788011	0.166199953
LAPTM5	Downregulated	FGD5-AS1:16	Downregulated	0.214541122	0.033861021	0.162926402
SASH3	Downregulated	FGD5-AS1:16	Downregulated	0.212758341	-0.124374151	0.163331576
ACSL1	Downregulated	FGD5-AS1:16	Downregulated	0.20775875	0.051941659	0.149297151
SMAP2	Downregulated	FGD5-AS1:16	Downregulated	0.203135288	0.172418251	0.150397797
CYTH4	Downregulated	FGD5-AS1:16	Downregulated	0.197399448	0.09915706	0.135633132
LCP1	Downregulated	FGD5-AS1:16	Downregulated	0.191037754	0.034213687	0.134787599
NAMPT	Downregulated	FGD5-AS1:16	Downregulated	0.179142525	0.230971845	0.124547709
CSF3R	Downregulated	FGD5-AS1:16	Downregulated	0.178922967	-0.029964976	0.115964397
TMEM71	Downregulated	FGD5-AS1:16	Downregulated	0.177627351	-0.147713509	0.123863549
NCF2	Downregulated	FGD5-AS1:16	Downregulated	0.175771628	0.05773115	0.118582575
HCAR2	Downregulated	FGD5-AS1:16	Downregulated	0.174009352	-0.017077184	0.127918197
CD53	Downregulated	FGD5-AS1:16	Downregulated	0.168502096	0.148552034	0.113282752
VNN2	Downregulated	FGD5-AS1:16	Downregulated	0.161746669	0.167371108	0.100045059
PDE4B	Downregulated	FGD5-AS1:16	Downregulated	0.153446544	0.259536875	0.099772098
IGSF6	Downregulated	FGD5-AS1:16	Downregulated	0.150677113	0.109286141	0.095581875
LCP2	Downregulated	FGD5-AS1:16	Downregulated	0.144943761	0.201526411	0.093991196
HCAR3	Downregulated	FGD5-AS1:16	Downregulated	0.141742398	-0.036902295	0.096295058
PTPRC	Downregulated	FGD5-AS1:16	Downregulated	0.139362926	-0.006720063	0.081398467
ADGRG3	Downregulated	FGD5-AS1:16	Downregulated	0.135538533	0.152392432	0.080622075
SERPINA1	Downregulated	FGD5-AS1:16	Downregulated	0.132495896	0.001069481	0.078144314
FPR2	Downregulated	FGD5-AS1:16	Downregulated	0.13244612	0.004468607	0.078874187
OSM	Downregulated	FGD5-AS1:16	Downregulated	0.131569356	0.06786954	0.071402675
FFAR2	Downregulated	FGD5-AS1:16	Downregulated	0.129984154	0.105378083	0.076252321
IL1B	Downregulated	FGD5-AS1:16	Downregulated	0.129126488	0.159491194	0.066350311
SRGN	Downregulated	FGD5-AS1:16	Downregulated	0.127096446	0.136584872	0.073179143
HCK	Downregulated	FGD5-AS1:16	Downregulated	0.126433399	-0.06725777	0.066729786
CXCR2	Downregulated	FGD5-AS1:16	Downregulated	0.125624506	-0.011304437	0.063626093
SLC2A3	Downregulated	FGD5-AS1:16	Downregulated	0.119835424	0.017182016	0.062348853
PROK2	Downregulated	FGD5-AS1:16	Downregulated	0.118094379	-0.117521192	0.069123423
RGS2	Downregulated	FGD5-AS1:16	Downregulated	0.111604931	0.162179218	0.059597564
SAMSN1	Downregulated	FGD5-AS1:16	Downregulated	0.108680074	0.261235694	0.056698514
TLR2	Downregulated	FGD5-AS1:16	Downregulated	0.104433539	-0.047891639	0.051309098
SLA	Downregulated	FGD5-AS1:16	Downregulated	0.101959778	-0.050375679	0.041514787
FCGR3B	Downregulated	FGD5-AS1:16	Downregulated	0.101103915	-0.118846267	0.046646071
G0S2	Downregulated	FGD5-AS1:16	Downregulated	0.101046577	0.212309032	0.04026329
TLR1	Downregulated	FGD5-AS1:16	Downregulated	0.0882793	0.056031807	0.03612577
FPR1	Downregulated	FGD5-AS1:16	Downregulated	0.086562795	0.135967727	0.028740517
AQP9	Upregulated	FGD5-AS1:16	Downregulated	0.085457117	0.126251925	0.03016226
CXCR1	Downregulated	FGD5-AS1:16	Downregulated	0.085370942	-0.0316386	0.021891758
RIPOR2	Downregulated	FGD5-AS1:16	Downregulated	0.085166609	-0.043451228	0.020304717
FYB1	Downregulated	FGD5-AS1:16	Downregulated	0.081878464	-0.100941709	0.031834352
SIAE	Downregulated	FGD5-AS1:16	Downregulated	0.081129506	0.076014303	0.063271281
FCGR3A	Downregulated	FGD5-AS1:16	Downregulated	0.076821578	0.054663039	0.022891497
FCGR2A	Downregulated	FGD5-AS1:16	Downregulated	0.074970214	0.150927603	0.014236755
CR1	Downregulated	FGD5-AS1:16	Downregulated	0.072132761	-0.083625906	0.017634687
MNDA	Downregulated	FGD5-AS1:16	Downregulated	0.048109017	0.086807322	-0.012189559
SAMD12	Downregulated	FGD5-AS1:16	Downregulated	0.033499438	-0.083017986	0.311576228
SPINK9	Downregulated	FGD5-AS1:16	Downregulated	0.031481264	-0.056623142	0.350430633
ANKRD20A2P	Upregulated	FGD5-AS1:16	Downregulated	0.01201197	-0.123518403	0.315070097
KIAA1328	Downregulated	FGD5-AS1:16	Downregulated	-0.020358892	-0.077763603	0.174904185
RPAP2	Downregulated	FGD5-AS1:16	Downregulated	-0.021741005	-0.067609999	0.18431792
LCLAT1	Downregulated	FGD5-AS1:16	Downregulated	-0.025722355	-0.083079291	0.207430681
OR5AS1	Downregulated	FGD5-AS1:16	Downregulated	-0.028426016	-0.081783049	0.177231857
CXCL10	Downregulated	FGD5-AS1:16	Downregulated	-0.029020236	-0.009979898	-0.056157606
PCDHA4	Downregulated	FGD5-AS1:16	Downregulated	-0.029304515	-0.075450613	0.231132254
NMNAT3	Downregulated	FGD5-AS1:16	Downregulated	-0.032810311	-0.080122611	0.152901754
TMEM212	Downregulated	FGD5-AS1:16	Downregulated	-0.034246591	-0.053470626	0.169458476
MTRNR2L8	Downregulated	FGD5-AS1:16	Downregulated	-0.040837209	0.007155942	0.582955586
MTRNR2L12	Downregulated	FGD5-AS1:16	Downregulated	-0.043233917	-0.01660955	0.611077584
TBC1D8B	Downregulated	FGD5-AS1:16	Downregulated	-0.044637024	-0.081252688	0.12701348
NEGR1	Downregulated	FGD5-AS1:16	Downregulated	-0.047993104	-0.021338425	0.098167086
AKT3	Upregulated	FGD5-AS1:16	Downregulated	-0.052389696	-0.087202612	0.11556852
PIGN	Downregulated	FGD5-AS1:16	Downregulated	-0.055871937	-0.065481295	0.078166152
OR10H1	Downregulated	FGD5-AS1:16	Downregulated	-0.056235467	-0.093511903	0.148604729
OR2M3	Downregulated	FGD5-AS1:16	Downregulated	-0.060193515	-0.047042088	0.067406484
MTRNR2L3	Downregulated	FGD5-AS1:16	Downregulated	-0.079768091	0.291039752	-0.056403768
MTRNR2L6	Downregulated	FGD5-AS1:16	Downregulated	-0.081477419	0.082235903	0.01858743
SCART1	Downregulated	FGD5-AS1:16	Downregulated	-0.084567137	-0.035541421	0.012952645
ADAMTS4	Upregulated	FGD5-AS1:16	Downregulated	-0.087698258	-0.024737932	-0.055324648
MTRNR2L10	Downregulated	FGD5-AS1:16	Downregulated	-0.088210301	0.134714971	-0.077703863
MTRNR2L1	Downregulated	FGD5-AS1:16	Downregulated	-0.096464917	0.160424654	-0.13395481
TNFRSF10C	Downregulated	FRG1-DT:17	Downregulated	0.501248233	-0.060381365	0.468288787
SASH3	Downregulated	FRG1-DT:17	Downregulated	0.497560085	0.223873473	0.462775542
S100A9	Downregulated	FRG1-DT:17	Downregulated	0.489645771	-0.078550941	0.471606735
TMPRSS11B	Downregulated	FRG1-DT:17	Downregulated	0.483317123	-0.046262964	0.465644954
S100A8	Downregulated	FRG1-DT:17	Downregulated	0.482641991	-0.048678964	0.454828943
GCHFR	Downregulated	FRG1-DT:17	Downregulated	0.466659783	-0.075365451	0.437640565
MYO1F	Downregulated	FRG1-DT:17	Downregulated	0.456492957	0.160725003	0.409390712
CYTH4	Downregulated	FRG1-DT:17	Downregulated	0.452711982	-0.102762772	0.410606587
C15orf48	Downregulated	FRG1-DT:17	Downregulated	0.430415405	-0.084399082	0.408895225
CAP1	Downregulated	FRG1-DT:17	Downregulated	0.416272179	-0.08015054	0.384351749
GPCPD1	Downregulated	FRG1-DT:17	Downregulated	0.406737944	-0.11690371	0.373571759
PTPN6	Downregulated	FRG1-DT:17	Downregulated	0.397258636	-0.139128919	0.359036213
HCK	Downregulated	FRG1-DT:17	Downregulated	0.396001189	-0.126108318	0.358670401
ACSL1	Downregulated	FRG1-DT:17	Downregulated	0.387575603	-0.077144121	0.338532505
H1-2	Downregulated	FRG1-DT:17	Downregulated	0.382277449	0.099452364	0.334180547
ZFP36	Downregulated	FRG1-DT:17	Downregulated	0.366877053	-0.067707632	0.344174896
CSF3R	Downregulated	FRG1-DT:17	Downregulated	0.361795167	-0.142909884	0.310074374
CXCR2	Downregulated	FRG1-DT:17	Downregulated	0.361375185	-0.011304437	0.311522788
PICALM	Downregulated	FRG1-DT:17	Downregulated	0.352562507	-0.058605704	0.312202767
PFKFB3	Downregulated	FRG1-DT:17	Downregulated	0.347545779	-0.012017207	0.29232803
G0S2	Downregulated	FRG1-DT:17	Downregulated	0.336834088	-0.086496272	0.289563635
SAMD9	Downregulated	FRG1-DT:17	Downregulated	0.328610745	-0.077009294	0.293508404
CHST15	Downregulated	FRG1-DT:17	Downregulated	0.3277861	-0.135894431	0.296433054
IL1B	Downregulated	FRG1-DT:17	Downregulated	0.32110312	-0.11689094	0.266200851
CR1	Downregulated	FRG1-DT:17	Downregulated	0.320851123	-0.051768418	0.284304018
FFAR2	Downregulated	FRG1-DT:17	Downregulated	0.319720591	-0.159418126	0.274335115
ARHGDIB	Upregulated	FRG1-DT:17	Downregulated	0.315996833	0.043312486	0.26038504
TNFRSF1B	Downregulated	FRG1-DT:17	Downregulated	0.314730346	-0.145630981	0.271048337
SLC6A14	Downregulated	FRG1-DT:17	Downregulated	0.305972328	-0.079714865	0.274740385
MXD1	Downregulated	FRG1-DT:17	Downregulated	0.296144093	-0.119329456	0.250271845
IGSF6	Downregulated	FRG1-DT:17	Downregulated	0.295214722	0.035550913	0.244006937
ATP6V1B2	Downregulated	FRG1-DT:17	Downregulated	0.292086409	-0.081481169	0.242546395
PREX1	Downregulated	FRG1-DT:17	Downregulated	0.291779	-0.115343264	0.244745516
JAML	Downregulated	FRG1-DT:17	Downregulated	0.290857516	0.027777778	0.228386619
SLC15A4	Downregulated	FRG1-DT:17	Downregulated	0.290723864	-0.119337307	0.244759652
MNDA	Downregulated	FRG1-DT:17	Downregulated	0.278090142	0.329867822	0.223919263
OSM	Downregulated	FRG1-DT:17	Downregulated	0.27442547	-0.153101054	0.218887925
XPO6	Downregulated	FRG1-DT:17	Downregulated	0.274056674	-0.058222251	0.213638437
CASP4	Downregulated	FRG1-DT:17	Downregulated	0.268429408	-0.112739199	0.206204925
ZFP36L1	Downregulated	FRG1-DT:17	Downregulated	0.26784233	-0.139098744	0.214819811
HCAR2	Downregulated	FRG1-DT:17	Downregulated	0.266578186	-0.017077184	0.219681845
CXCR1	Downregulated	FRG1-DT:17	Downregulated	0.265791589	-0.0949158	0.206755866
VASP	Downregulated	FRG1-DT:17	Downregulated	0.265224687	-0.125225834	0.209466159
RASSF5	Downregulated	FRG1-DT:17	Downregulated	0.264934148	-0.033958718	0.209706295
FCGR2A	Downregulated	FRG1-DT:17	Downregulated	0.264903932	-0.124679324	0.212112669
SLC2A3	Downregulated	FRG1-DT:17	Downregulated	0.263872671	0.005154605	0.208219101
HCAR3	Downregulated	FRG1-DT:17	Downregulated	0.261893073	-0.004100255	0.217297779
SOCS3	Downregulated	FRG1-DT:17	Downregulated	0.261688037	-0.139486934	0.19687657
PROK2	Downregulated	FRG1-DT:17	Downregulated	0.261407182	-0.117521192	0.21477979
PPP4R1	Downregulated	FRG1-DT:17	Downregulated	0.258193779	-0.07563434	0.21599218
DOCK5	Downregulated	FRG1-DT:17	Downregulated	0.256982404	-0.125920442	0.215439758
NCF2	Downregulated	FRG1-DT:17	Downregulated	0.25622315	-0.144327876	0.197733525
TLR2	Downregulated	FRG1-DT:17	Downregulated	0.255494687	-0.08227538	0.208507747
VNN2	Downregulated	FRG1-DT:17	Downregulated	0.255228716	-0.14505496	0.19399437
GLUL	Downregulated	FRG1-DT:17	Downregulated	0.253820819	-0.078116882	0.203209315
LITAF	Downregulated	FRG1-DT:17	Downregulated	0.253072033	-0.005421141	0.1917875
ARHGAP25	Upregulated	FRG1-DT:17	Downregulated	0.248533949	-0.060770346	0.207277642
MSN	Downregulated	FRG1-DT:17	Downregulated	0.247744869	-0.096593004	0.194310276
ANKRD13A	Downregulated	FRG1-DT:17	Downregulated	0.245219904	-0.057315649	0.195360592
VMP1	Downregulated	FRG1-DT:17	Downregulated	0.241749504	-0.1193893	0.193720003
STAT3	Downregulated	FRG1-DT:17	Downregulated	0.232421344	-0.066053941	0.176647281
RNF149	Downregulated	FRG1-DT:17	Downregulated	0.232376774	-0.125895353	0.17847625
FCGR3A	Downregulated	FRG1-DT:17	Downregulated	0.230208722	-0.157915445	0.179376599
TMEM71	Downregulated	FRG1-DT:17	Downregulated	0.228162209	-0.075152487	0.168321776
SERPINA1	Downregulated	FRG1-DT:17	Downregulated	0.226867318	-0.043848713	0.171445062
ADGRG3	Downregulated	FRG1-DT:17	Downregulated	0.223226695	-0.086877929	0.17033746
C5AR1	Downregulated	FRG1-DT:17	Downregulated	0.221190175	-0.143355139	0.163888174
H3-3A	Downregulated	FRG1-DT:17	Downregulated	0.219870912	-0.102864995	0.164026488
TLR1	Downregulated	FRG1-DT:17	Downregulated	0.219545228	-0.140079518	0.170103212
OGA	Downregulated	FRG1-DT:17	Downregulated	0.219344831	-0.115611655	0.163304541
WIPF1	Downregulated	FRG1-DT:17	Downregulated	0.216964471	-0.042168522	0.169283534
ARPC2	Downregulated	FRG1-DT:17	Downregulated	0.216446365	-0.086884695	0.159467407
RIPOR2	Downregulated	FRG1-DT:17	Downregulated	0.21520191	-0.133572293	0.153632084
NAMPT	Downregulated	FRG1-DT:17	Downregulated	0.215013171	-0.117673368	0.154655529
IQGAP1	Downregulated	FRG1-DT:17	Downregulated	0.214649669	-0.070169706	0.158188646
ICAM3	Downregulated	FRG1-DT:17	Downregulated	0.21399637	-0.147049801	0.150608888
LCP1	Downregulated	FRG1-DT:17	Downregulated	0.21188552	-0.088955587	0.147192574
SDCBP	Downregulated	FRG1-DT:17	Downregulated	0.209595604	-0.166322743	0.156320302
ACTR3	Downregulated	FRG1-DT:17	Downregulated	0.209592406	-0.079094259	0.152705038
CCNL1	Downregulated	FRG1-DT:17	Downregulated	0.208430032	-0.115399866	0.15639977
LBR	Downregulated	FRG1-DT:17	Downregulated	0.207250831	-0.140028008	0.141961783
SMAP2	Downregulated	FRG1-DT:17	Downregulated	0.203053783	-0.147903807	0.147140707
FOS	Downregulated	FRG1-DT:17	Downregulated	0.202620797	-0.103998115	0.15150161
CYTIP	Downregulated	FRG1-DT:17	Downregulated	0.201536075	-0.151529493	0.147784163
LCP2	Downregulated	FRG1-DT:17	Downregulated	0.197662865	-0.05890772	0.144648676
FPR2	Downregulated	FRG1-DT:17	Downregulated	0.197534313	-0.141505893	0.142156693
PYGL	Downregulated	FRG1-DT:17	Downregulated	0.195680159	-0.109139885	0.137974007
WDFY3	Downregulated	FRG1-DT:17	Downregulated	0.195659818	-0.086644893	0.139954594
LYN	Downregulated	FRG1-DT:17	Downregulated	0.194247698	-0.088531629	0.134235636
BTG2	Downregulated	FRG1-DT:17	Downregulated	0.193673147	-0.135933511	0.127455405
FTH1	Downregulated	FRG1-DT:17	Downregulated	0.191392555	-0.076181632	0.131667738
TRIP12	Downregulated	FRG1-DT:17	Downregulated	0.19110241	-0.10984262	0.139855908
CKLF	Downregulated	FRG1-DT:17	Downregulated	0.188784304	0.049286406	0.114844256
PABPC1	Downregulated	FRG1-DT:17	Downregulated	0.18781337	-0.076722281	0.133491828
TMSB4X	Downregulated	FRG1-DT:17	Downregulated	0.187771855	-0.007989845	0.124300637
DENND5A	Downregulated	FRG1-DT:17	Downregulated	0.186082752	-0.102576177	0.126318567
HCLS1	Downregulated	FRG1-DT:17	Downregulated	0.185762434	0.007823888	0.11548226
SIAE	Downregulated	FRG1-DT:17	Downregulated	0.185629593	0.146569015	0.185903541
NIBAN1	Downregulated	FRG1-DT:17	Downregulated	0.184374197	-0.041831858	0.117890665
PTPRC	Downregulated	FRG1-DT:17	Downregulated	0.182463304	-0.06048057	0.116815618
MGAM	Downregulated	FRG1-DT:17	Downregulated	0.181683486	-0.140758495	0.117537482
EHF	Downregulated	FRG1-DT:17	Downregulated	0.181532218	-0.100339639	0.134187044
CTSS	Downregulated	FRG1-DT:17	Downregulated	0.181496223	-0.139856001	0.125809306
CMTM6	Downregulated	FRG1-DT:17	Downregulated	0.181165557	-0.13554971	0.117434994
RESF1	Downregulated	FRG1-DT:17	Downregulated	0.180301369	-0.010978701	0.113488019
ADAR	Downregulated	FRG1-DT:17	Downregulated	0.176776288	-0.010640049	0.122153014
FAM25A	Downregulated	FRG1-DT:17	Downregulated	0.175378312	-0.089503837	0.12169503
FCGR3B	Downregulated	FRG1-DT:17	Downregulated	0.174313858	0.140454679	0.114089956
SORL1	Downregulated	FRG1-DT:17	Downregulated	0.173583054	-0.118778615	0.096701333
TANK	Downregulated	FRG1-DT:17	Downregulated	0.173258478	-0.017489682	0.112284471
RASSF2	Downregulated	FRG1-DT:17	Downregulated	0.172738889	-0.126732515	0.112342814
SH3BGRL	Downregulated	FRG1-DT:17	Downregulated	0.171244265	-0.085807733	0.097697303
MORC3	Downregulated	FRG1-DT:17	Downregulated	0.171060362	-0.106485617	0.109419258
CD53	Downregulated	FRG1-DT:17	Downregulated	0.167355703	-0.053007554	0.1025683
FPR1	Downregulated	FRG1-DT:17	Downregulated	0.167257645	-0.114499139	0.105841883
UBR2	Downregulated	FRG1-DT:17	Downregulated	0.165382206	-0.016074191	0.097216496
FYB1	Downregulated	FRG1-DT:17	Downregulated	0.164894422	-0.100941709	0.111919808
NFKBIA	Downregulated	FRG1-DT:17	Downregulated	0.163499717	-0.119379043	0.107375412
NFKBIZ	Downregulated	FRG1-DT:17	Downregulated	0.16252439	-0.136065664	0.107287428
SLA	Downregulated	FRG1-DT:17	Downregulated	0.160045447	-0.131751775	0.0936945
ERBIN	Downregulated	FRG1-DT:17	Downregulated	0.158674899	-0.124569446	0.100486475
SETX	Downregulated	FRG1-DT:17	Downregulated	0.155236578	-0.003189207	0.08903583
H3-3B	Downregulated	FRG1-DT:17	Downregulated	0.155060552	-0.100716569	0.096810778
CNOT1	Downregulated	FRG1-DT:17	Downregulated	0.152396449	-0.057262638	0.088859337
FBXL5	Downregulated	FRG1-DT:17	Downregulated	0.152123166	-0.154087564	0.091320519
TLN1	Downregulated	FRG1-DT:17	Downregulated	0.15079258	-0.069525196	0.073478547
MCL1	Downregulated	FRG1-DT:17	Downregulated	0.150216481	-0.113215524	0.088955755
TNKS2	Downregulated	FRG1-DT:17	Downregulated	0.148116834	0.091823534	0.091349449
MARCHF7	Downregulated	FRG1-DT:17	Downregulated	0.147767835	-0.105425207	0.090863002
PNRC1	Downregulated	FRG1-DT:17	Downregulated	0.144371177	-0.082684529	0.07624554
PDE4B	Downregulated	FRG1-DT:17	Downregulated	0.14295361	0.006262284	0.079189579
PELI1	Downregulated	FRG1-DT:17	Downregulated	0.141662223	-0.122238235	0.087961378
CAPZA1	Downregulated	FRG1-DT:17	Downregulated	0.140639234	-0.112261857	0.083346048
TXNIP	Downregulated	FRG1-DT:17	Downregulated	0.136987012	-0.024913567	0.063695271
COP1	Downregulated	FRG1-DT:17	Downregulated	0.136803638	-0.057073345	0.076551841
FAM107B	Downregulated	FRG1-DT:17	Downregulated	0.13215627	-0.086256399	0.084167213
OGT	Downregulated	FRG1-DT:17	Downregulated	0.128325758	-0.113913922	0.07156785
PTGS2	Downregulated	FRG1-DT:17	Downregulated	0.128234715	-0.155664457	0.062337242
HLA-E	Downregulated	FRG1-DT:17	Downregulated	0.126129829	-0.09950861	0.070215553
UBR5	Downregulated	FRG1-DT:17	Downregulated	0.123423028	-0.098091121	0.061517999
LAPTM5	Downregulated	FRG1-DT:17	Downregulated	0.122543995	-0.09650391	0.052688028
ATP2B1	Downregulated	FRG1-DT:17	Downregulated	0.120725992	-0.054134191	0.06263642
MAP3K1	Downregulated	FRG1-DT:17	Downregulated	0.115977899	-0.038221729	0.049571865
RGS2	Downregulated	FRG1-DT:17	Downregulated	0.115283215	0.01181438	0.052666281
RPS6KA1	Downregulated	FRG1-DT:17	Downregulated	0.114816305	-0.103711506	0.041106513
AQP9	Upregulated	FRG1-DT:17	Downregulated	0.111497105	-0.141265667	0.048663499
TPR	Downregulated	FRG1-DT:17	Downregulated	0.109110867	-0.006460353	0.037513895
SRGN	Downregulated	FRG1-DT:17	Downregulated	0.108585899	-0.125455735	0.043319284
XRCC5	Downregulated	FRG1-DT:17	Downregulated	0.105450096	-0.042160953	0.040093585
RBL2	Downregulated	FRG1-DT:17	Downregulated	0.102009154	-0.139674957	0.026563771
HLA-A	Downregulated	FRG1-DT:17	Downregulated	0.101950734	-0.086159999	0.042139563
NCOA4	Downregulated	FRG1-DT:17	Downregulated	0.101889966	-0.033337466	0.035075561
ALAS1	Downregulated	FRG1-DT:17	Downregulated	0.100028833	-0.118839378	0.044246809
DDX17	Downregulated	FRG1-DT:17	Downregulated	0.098902404	-0.119947281	0.028662021
PSMB9	Downregulated	FRG1-DT:17	Downregulated	0.092094673	0.042925113	0.027167953
IVNS1ABP	Downregulated	FRG1-DT:17	Downregulated	0.089979271	-0.122757657	0.026036623
DDX3X	Downregulated	FRG1-DT:17	Downregulated	0.087875606	-0.104891796	0.029469321
TPT1	Downregulated	FRG1-DT:17	Downregulated	0.081664301	-0.070421842	0.016835345
SF3B1	Downregulated	FRG1-DT:17	Downregulated	0.081575621	-0.066908575	0.015369416
DUSP1	Downregulated	FRG1-DT:17	Downregulated	0.080826581	-0.105124997	0.023848135
EIF4G2	Downregulated	FRG1-DT:17	Downregulated	0.080639806	-0.086551285	0.023880249
BAZ1A	Downregulated	FRG1-DT:17	Downregulated	0.078409268	-0.120681685	0.012574859
DNAJA1	Downregulated	FRG1-DT:17	Downregulated	0.078146726	-0.126167767	0.024250641
PUM2	Downregulated	FRG1-DT:17	Downregulated	0.075430357	0.074771719	0.008060125
CPD	Downregulated	FRG1-DT:17	Downregulated	0.075266776	-0.113166924	0.012922983
YIPF1	Downregulated	FRG1-DT:17	Downregulated	0.074317785	0.009401802	0.00793414
RANBP2	Downregulated	FRG1-DT:17	Downregulated	0.072680195	-0.117674704	0.006994228
TMBIM6	Downregulated	FRG1-DT:17	Downregulated	0.071454473	-0.112486906	0.009476276
EML4	Downregulated	FRG1-DT:17	Downregulated	0.070919184	-0.085617805	0.008125809
QARS1	Downregulated	FRG1-DT:17	Downregulated	0.070157308	-0.128035113	0.004776587
WASHC4	Downregulated	FRG1-DT:17	Downregulated	0.067108147	-0.147169948	-0.005413132
COPB1	Downregulated	FRG1-DT:17	Downregulated	0.058831368	0.01465526	-0.006513283
VPS13C	Downregulated	FRG1-DT:17	Downregulated	0.052432751	-0.110580783	-0.015974431
BST2	Downregulated	FRG1-DT:17	Downregulated	0.052073027	-0.095347541	-0.000505627
ELOVL5	Downregulated	FRG1-DT:17	Downregulated	0.050330601	-0.13319845	-0.024976496
KIF5B	Downregulated	FRG1-DT:17	Downregulated	0.049275071	-0.111185054	-0.016080681
HLA-DRB5	Downregulated	FRG1-DT:17	Downregulated	0.047564817	-0.137575257	-0.010558839
MSMB	Downregulated	FRG1-DT:17	Downregulated	0.047334236	0.18656288	-0.009775412
DDX5	Downregulated	FRG1-DT:17	Downregulated	0.046133155	-0.096114136	-0.012759741
SAMSN1	Downregulated	FRG1-DT:17	Downregulated	0.043499124	-0.155946783	-0.021860326
ADAMTS4	Upregulated	FRG1-DT:17	Downregulated	0.043251027	-0.086670965	0.488646974
GDI2	Downregulated	FRG1-DT:17	Downregulated	0.039039731	-0.044157965	-0.030937851
SARAF	Downregulated	FRG1-DT:17	Downregulated	0.038547938	-0.106663106	-0.024700233
PRDX5	Downregulated	FRG1-DT:17	Downregulated	0.035693994	-0.083317189	-0.025235081
LTA4H	Downregulated	FRG1-DT:17	Downregulated	0.035458405	0.221733744	-0.03815277
TMEM123	Downregulated	FRG1-DT:17	Downregulated	0.030255037	0.07120434	-0.045791228
HLA-DRA	Downregulated	FRG1-DT:17	Downregulated	0.026613724	-0.100988261	-0.054194684
PIGN	Downregulated	FRG1-DT:17	Downregulated	0.021105392	-0.083276345	0.418111519
TUBA1A	Downregulated	FRG1-DT:17	Downregulated	0.019147716	0.104056542	-0.053399579
NMNAT3	Downregulated	FRG1-DT:17	Downregulated	0.018315455	-0.080384104	0.410486255
RPLP1	Downregulated	FRG1-DT:17	Downregulated	0.016547444	-0.057451483	-0.051386292
ZFP36L2	Downregulated	FRG1-DT:17	Downregulated	0.013648803	-0.127569659	-0.041214615
PLAU	Downregulated	FRG1-DT:17	Downregulated	0.013306755	-0.128286971	-0.033150377
TBC1D8B	Downregulated	FRG1-DT:17	Downregulated	0.008134041	-0.081133495	0.412530982
RPS3	Downregulated	FRG1-DT:17	Downregulated	0.007513499	-0.056123251	-0.057168885
KIAA1328	Downregulated	FRG1-DT:17	Downregulated	0.006781929	-0.074184787	0.337197291
RACK1	Downregulated	FRG1-DT:17	Downregulated	0.005994519	-0.10287365	-0.06298154
PFDN5	Downregulated	FRG1-DT:17	Downregulated	0.005574818	0.048132874	-0.070089291
OR5AS1	Downregulated	FRG1-DT:17	Downregulated	0.002922004	-0.076013711	0.370685166
H4C4	Downregulated	FRG1-DT:17	Downregulated	0.002438416	0.050229065	-0.063954261
RPS25	Downregulated	FRG1-DT:17	Downregulated	0.001388144	-0.035475197	-0.075070214
RPS21	Downregulated	FRG1-DT:17	Downregulated	0.001249977	-0.032281129	-0.07323204
UGCG	Downregulated	FRG1-DT:17	Downregulated	0.001111726	-0.124504508	-0.045321485
RPL24	Downregulated	FRG1-DT:17	Downregulated	0.000328325	-0.027077913	-0.067092505
RPL41	Downregulated	FRG1-DT:17	Downregulated	-0.000342887	0.009584711	-0.071287964
CXCL1	Downregulated	FRG1-DT:17	Downregulated	-0.002066905	-0.096179092	-0.050262158
SLC38A2	Downregulated	FRG1-DT:17	Downregulated	-0.002682414	-0.129571513	-0.051780941
RPAP2	Downregulated	FRG1-DT:17	Downregulated	-0.007571551	-0.085473799	0.317826451
RPL10	Downregulated	FRG1-DT:17	Downregulated	-0.007798263	-0.066265149	-0.07936453
WDR83OS	Downregulated	FRG1-DT:17	Downregulated	-0.008087402	-0.087397096	-0.070054507
RPS17	Downregulated	FRG1-DT:17	Downregulated	-0.009406786	-0.042947046	-0.082086451
RPL6	Downregulated	FRG1-DT:17	Downregulated	-0.00997605	-0.07797113	-0.082432529
RPS15A	Downregulated	FRG1-DT:17	Downregulated	-0.010176516	-0.051848623	-0.078174032
KLF6	Downregulated	FRG1-DT:17	Downregulated	-0.010246282	-0.098281296	-0.060601291
EEF1G	Downregulated	FRG1-DT:17	Downregulated	-0.010946535	-0.065551802	-0.085165857
RPLP0	Downregulated	FRG1-DT:17	Downregulated	-0.011312035	-0.041650749	-0.07557937
LCLAT1	Downregulated	FRG1-DT:17	Downregulated	-0.011896374	-0.062843958	0.345079359
OR10H1	Downregulated	FRG1-DT:17	Downregulated	-0.012896806	-0.084239212	0.534323575
SLPI	Downregulated	FRG1-DT:17	Downregulated	-0.013153834	-0.071003838	-0.071523068
RPS12	Downregulated	FRG1-DT:17	Downregulated	-0.014106603	-0.009559556	-0.085938041
RPS11	Downregulated	FRG1-DT:17	Downregulated	-0.014496214	-0.012106198	-0.086618063
RPL13	Downregulated	FRG1-DT:17	Downregulated	-0.01455142	-0.028431679	-0.079976311
RPL4	Downregulated	FRG1-DT:17	Downregulated	-0.014789855	-0.074945003	-0.090767477
RPL23A	Downregulated	FRG1-DT:17	Downregulated	-0.01784484	-0.054668924	-0.084752198
TMEM212	Downregulated	FRG1-DT:17	Downregulated	-0.017861934	-0.089132607	0.337635083
ANKRD20A2P	Upregulated	FRG1-DT:17	Downregulated	-0.017925491	-0.045541268	0.274614948
RPL13A	Downregulated	FRG1-DT:17	Downregulated	-0.017932133	-0.059171249	-0.084121174
AKT3	Upregulated	FRG1-DT:17	Downregulated	-0.018065803	-0.060294661	0.353597898
SAMD12	Downregulated	FRG1-DT:17	Downregulated	-0.018660867	-0.082574463	0.230400639
RPL26	Downregulated	FRG1-DT:17	Downregulated	-0.020097315	0.005748062	-0.091739345
OR2M3	Downregulated	FRG1-DT:17	Downregulated	-0.020170411	-0.106585771	0.315342412
RPL23	Downregulated	FRG1-DT:17	Downregulated	-0.020203789	-0.068723607	-0.091340854
RPS27A	Downregulated	FRG1-DT:17	Downregulated	-0.021407702	-0.123838434	-0.095620635
RPL11	Downregulated	FRG1-DT:17	Downregulated	-0.021632597	0.080994599	-0.096619311
RPS8	Downregulated	FRG1-DT:17	Downregulated	-0.022041856	-0.058022919	-0.092888109
RPL34	Downregulated	FRG1-DT:17	Downregulated	-0.022732131	-0.097456566	-0.092492339
RPLP2	Downregulated	FRG1-DT:17	Downregulated	-0.023403221	-0.050761336	-0.097450466
PCDHA4	Downregulated	FRG1-DT:17	Downregulated	-0.023665247	-0.07363096	0.361442596
RPL39	Downregulated	FRG1-DT:17	Downregulated	-0.024043516	-0.109652784	-0.098457386
RPL9	Downregulated	FRG1-DT:17	Downregulated	-0.024052551	-0.098645781	-0.099096143
RPS27	Downregulated	FRG1-DT:17	Downregulated	-0.024102364	-0.05975928	-0.100573874
BTG1	Downregulated	FRG1-DT:17	Downregulated	-0.025255272	-0.15241234	-0.092617022
RPS7	Downregulated	FRG1-DT:17	Downregulated	-0.026322324	-0.097765523	-0.101499497
RPS6	Downregulated	FRG1-DT:17	Downregulated	-0.027249024	-0.030456085	-0.102543736
RPS18	Downregulated	FRG1-DT:17	Downregulated	-0.02879921	-0.045443153	-0.099969577
RPL37A	Downregulated	FRG1-DT:17	Downregulated	-0.029333985	-0.070096486	-0.096777886
RPS4X	Downregulated	FRG1-DT:17	Downregulated	-0.030194788	0.047759673	-0.108873711
RPL19	Downregulated	FRG1-DT:17	Downregulated	-0.030683505	-0.029801505	-0.102870624
AGR2	Downregulated	FRG1-DT:17	Downregulated	-0.030886971	-0.051300273	-0.089269942
PIGR	Downregulated	FRG1-DT:17	Downregulated	-0.033541718	-0.078449743	-0.086558469
RPL30	Downregulated	FRG1-DT:17	Downregulated	-0.035964597	-0.064410114	-0.108237099
RPL10A	Downregulated	FRG1-DT:17	Downregulated	-0.036367509	-0.043661373	-0.107201341
SCART1	Downregulated	FRG1-DT:17	Downregulated	-0.036395909	-0.095000655	0.390667483
NEGR1	Downregulated	FRG1-DT:17	Downregulated	-0.039715523	-0.078139882	0.216014688
CXCL10	Downregulated	FRG1-DT:17	Downregulated	-0.039820494	0.258709665	-0.078757054
RPS13	Downregulated	FRG1-DT:17	Downregulated	-0.039922313	-0.011545651	-0.108149849
KRT5	Downregulated	FRG1-DT:17	Downregulated	-0.040635522	-0.104681822	-0.087746559
EPAS1	Downregulated	FRG1-DT:17	Downregulated	-0.043834307	-0.069562723	-0.105534809
RPL3	Downregulated	FRG1-DT:17	Downregulated	-0.044908901	-0.057022879	-0.119579207
RPL35A	Downregulated	FRG1-DT:17	Downregulated	-0.045084221	-0.080757774	-0.113513654
GSTA1	Downregulated	FRG1-DT:17	Downregulated	-0.046686129	-0.053198792	-0.108407889
C20orf85	Downregulated	FRG1-DT:17	Downregulated	-0.047356646	0.053889198	-0.11640187
RPS23	Downregulated	FRG1-DT:17	Downregulated	-0.047967125	-0.066333255	-0.122291064
BPIFB1	Downregulated	FRG1-DT:17	Downregulated	-0.050013287	-0.025725015	-0.104408733
EEF1B2	Downregulated	FRG1-DT:17	Downregulated	-0.050219513	-0.153737581	-0.11992463
RPS3A	Downregulated	FRG1-DT:17	Downregulated	-0.050653907	-0.013765964	-0.120636988
MMP10	Downregulated	FRG1-DT:17	Downregulated	-0.055122106	-0.02385582	-0.11405252
LDHB	Downregulated	FRG1-DT:17	Downregulated	-0.058402709	-0.105862683	-0.125737741
GSTA2	Downregulated	FRG1-DT:17	Downregulated	-0.067630832	-0.088533759	-0.12821283
SPINK9	Downregulated	FRG1-DT:17	Downregulated	-0.08534301	-0.076088433	0.062769138
MTRNR2L12	Downregulated	FRG1-DT:17	Downregulated	-0.097862311	-0.094953997	0.081437822
MTRNR2L8	Downregulated	FRG1-DT:17	Downregulated	-0.114520203	-0.109363618	0.002147761
MTRNR2L6	Downregulated	FRG1-DT:17	Downregulated	-0.126164138	-0.116045219	-0.032759439
MTRNR2L10	Downregulated	FRG1-DT:17	Downregulated	-0.130076095	-0.11782598	-0.05766193
MTRNR2L1	Downregulated	FRG1-DT:17	Downregulated	-0.135923843	-0.123174696	-0.050870097
MTRNR2L3	Downregulated	FRG1-DT:17	Downregulated	-0.136950274	-0.131732435	-0.066753619
H3-3B	Downregulated	HCP5:3	Downregulated	0.969518455	0.29780591	0.978077508
BAZ1A	Downregulated	HCP5:3	Downregulated	0.968896259	0.225232611	0.974900333
MCL1	Downregulated	HCP5:3	Downregulated	0.965282382	0.452850779	0.967491004
PSMB9	Downregulated	HCP5:3	Downregulated	0.9605379	0.355541117	0.967722585
ADAR	Downregulated	HCP5:3	Downregulated	0.953375443	0.343698158	0.967414723
CPD	Downregulated	HCP5:3	Downregulated	0.946681813	0.240322902	0.9551261
HLA-A	Downregulated	HCP5:3	Downregulated	0.945867016	0.377430228	0.950760998
TANK	Downregulated	HCP5:3	Downregulated	0.942098335	0.484655866	0.944241422
LYN	Downregulated	HCP5:3	Downregulated	0.940362214	0.328850487	0.943375575
PTGS2	Downregulated	HCP5:3	Downregulated	0.939861337	0.199919478	0.939557626
CCNL1	Downregulated	HCP5:3	Downregulated	0.936655975	0.32885859	0.939624518
TMEM123	Downregulated	HCP5:3	Downregulated	0.935448668	0.264434814	0.936226866
NFKBIZ	Downregulated	HCP5:3	Downregulated	0.933848719	0.53589145	0.933658739
PNRC1	Downregulated	HCP5:3	Downregulated	0.931344382	0.283830307	0.937902338
VASP	Downregulated	HCP5:3	Downregulated	0.929592322	0.210496663	0.93822449
DDX3X	Downregulated	HCP5:3	Downregulated	0.926733808	0.415540776	0.928615315
HLA-E	Downregulated	HCP5:3	Downregulated	0.925169677	0.435210088	0.928626033
DENND5A	Downregulated	HCP5:3	Downregulated	0.924351951	0.181734616	0.93605937
ELOVL5	Downregulated	HCP5:3	Downregulated	0.913759843	0.050607541	0.919024731
CASP4	Downregulated	HCP5:3	Downregulated	0.907874962	0.456530541	0.904139066
CTSS	Downregulated	HCP5:3	Downregulated	0.904943595	0.355869935	0.907284124
ERBIN	Downregulated	HCP5:3	Downregulated	0.899939147	0.247160048	0.903295608
WASHC4	Downregulated	HCP5:3	Downregulated	0.898267391	0.342855351	0.897310501
FTH1	Downregulated	HCP5:3	Downregulated	0.897467094	0.344687939	0.907030526
WDFY3	Downregulated	HCP5:3	Downregulated	0.897296415	0.247699384	0.905646844
SDCBP	Downregulated	HCP5:3	Downregulated	0.89624677	0.363805502	0.894803485
DNAJA1	Downregulated	HCP5:3	Downregulated	0.895232626	0.515073268	0.893592213
PYGL	Downregulated	HCP5:3	Downregulated	0.894975363	0.290115339	0.901526377
BST2	Downregulated	HCP5:3	Downregulated	0.893875678	0.277330123	0.897246202
DUSP1	Downregulated	HCP5:3	Downregulated	0.892301067	0.402555755	0.900189021
CAPZA1	Downregulated	HCP5:3	Downregulated	0.891596122	0.155299666	0.902627876
XPO6	Downregulated	HCP5:3	Downregulated	0.889167055	0.387881646	0.891835158
MORC3	Downregulated	HCP5:3	Downregulated	0.887956612	0.183805826	0.892920422
BTG2	Downregulated	HCP5:3	Downregulated	0.887336298	0.530204444	0.882091084
VMP1	Downregulated	HCP5:3	Downregulated	0.886874559	0.304879845	0.887652062
H3-3A	Downregulated	HCP5:3	Downregulated	0.886033943	0.209004365	0.891857924
MAP3K1	Downregulated	HCP5:3	Downregulated	0.884986182	0.43334008	0.889680502
ZFP36	Downregulated	HCP5:3	Downregulated	0.881338653	0.70555634	0.902041788
PELI1	Downregulated	HCP5:3	Downregulated	0.880941917	0.214411637	0.880956033
MARCHF7	Downregulated	HCP5:3	Downregulated	0.880176962	0.131446512	0.889466592
DDX5	Downregulated	HCP5:3	Downregulated	0.879290274	0.23949436	0.887518167
TRIP12	Downregulated	HCP5:3	Downregulated	0.874322122	0.253208126	0.886882996
DOCK5	Downregulated	HCP5:3	Downregulated	0.873829165	0.209379176	0.88752063
MGAM	Downregulated	HCP5:3	Downregulated	0.871479612	0.199299385	0.882289399
TNFRSF1B	Downregulated	HCP5:3	Downregulated	0.870399265	0.343390777	0.875097003
LITAF	Downregulated	HCP5:3	Downregulated	0.869223041	0.193294497	0.863614389
DDX17	Downregulated	HCP5:3	Downregulated	0.868779532	0.273816108	0.864710537
STAT3	Downregulated	HCP5:3	Downregulated	0.867640405	0.286781879	0.868040764
ATP6V1B2	Downregulated	HCP5:3	Downregulated	0.867458032	0.272914154	0.865367459
ZFP36L1	Downregulated	HCP5:3	Downregulated	0.866423465	0.35663764	0.863097626
EML4	Downregulated	HCP5:3	Downregulated	0.864484729	0.214957573	0.873740526
TNKS2	Downregulated	HCP5:3	Downregulated	0.864358242	0.368533778	0.861449032
SETX	Downregulated	HCP5:3	Downregulated	0.863113841	0.219685815	0.86483697
SOCS3	Downregulated	HCP5:3	Downregulated	0.862276165	0.329955904	0.856253907
GLUL	Downregulated	HCP5:3	Downregulated	0.86210182	0.445991861	0.857574267
KLF6	Downregulated	HCP5:3	Downregulated	0.861805658	0.500019413	0.861686506
CMTM6	Downregulated	HCP5:3	Downregulated	0.861406267	0.274462197	0.858118809
TLN1	Downregulated	HCP5:3	Downregulated	0.860306099	0.421770735	0.858066342
FOS	Downregulated	HCP5:3	Downregulated	0.860133591	0.399240938	0.862332513
RPS6KA1	Downregulated	HCP5:3	Downregulated	0.859687822	0.375776562	0.855482907
OGA	Downregulated	HCP5:3	Downregulated	0.857031915	0.343448317	0.857081279
RANBP2	Downregulated	HCP5:3	Downregulated	0.856974665	0.201612281	0.860840204
IQGAP1	Downregulated	HCP5:3	Downregulated	0.856464047	0.24788357	0.862891194
BTG1	Downregulated	HCP5:3	Downregulated	0.855219588	0.40607107	0.850276381
RNF149	Downregulated	HCP5:3	Downregulated	0.855104651	0.288823235	0.853953365
MXD1	Downregulated	HCP5:3	Downregulated	0.85469567	0.51136121	0.848018458
COP1	Downregulated	HCP5:3	Downregulated	0.8535011	0.140390882	0.872383335
YIPF1	Downregulated	HCP5:3	Downregulated	0.852293676	0.349605013	0.845878347
HCLS1	Downregulated	HCP5:3	Downregulated	0.851921631	0.298960513	0.855375075
ATP2B1	Downregulated	HCP5:3	Downregulated	0.849854095	0.226021209	0.858832181
NCOA4	Downregulated	HCP5:3	Downregulated	0.849556929	0.314430915	0.845554782
ACTR3	Downregulated	HCP5:3	Downregulated	0.848537341	0.251986057	0.849217979
CYTIP	Downregulated	HCP5:3	Downregulated	0.848483288	0.333307849	0.850628722
RASSF5	Downregulated	HCP5:3	Downregulated	0.848260836	0.682828466	0.843589009
SORL1	Downregulated	HCP5:3	Downregulated	0.848248616	0.349465257	0.840734886
UBR2	Downregulated	HCP5:3	Downregulated	0.847224602	0.459298398	0.843492901
CHST15	Downregulated	HCP5:3	Downregulated	0.846635795	0.265774081	0.864431968
EIF4G2	Downregulated	HCP5:3	Downregulated	0.838764598	0.281456966	0.837873177
NIBAN1	Downregulated	HCP5:3	Downregulated	0.835831754	0.234264033	0.832876776
RESF1	Downregulated	HCP5:3	Downregulated	0.83456864	0.416013194	0.824426653
C5AR1	Downregulated	HCP5:3	Downregulated	0.834184305	0.279702578	0.829164336
KIF5B	Downregulated	HCP5:3	Downregulated	0.833465722	0.263427365	0.827531678
TMSB4X	Downregulated	HCP5:3	Downregulated	0.831136258	0.341764935	0.823800924
FBXL5	Downregulated	HCP5:3	Downregulated	0.831016333	0.356749269	0.822117838
ARPC2	Downregulated	HCP5:3	Downregulated	0.830934033	0.211319351	0.83420571
LBR	Downregulated	HCP5:3	Downregulated	0.830366953	0.117103571	0.836182516
SF3B1	Downregulated	HCP5:3	Downregulated	0.82762856	0.241512033	0.82468968
ANKRD13A	Downregulated	HCP5:3	Downregulated	0.826516117	0.326003965	0.823067756
TPT1	Downregulated	HCP5:3	Downregulated	0.825123732	0.229707392	0.820903546
NFKBIA	Downregulated	HCP5:3	Downregulated	0.824933298	0.501790901	0.8176719
SARAF	Downregulated	HCP5:3	Downregulated	0.824168768	0.185283808	0.819545631
ALAS1	Downregulated	HCP5:3	Downregulated	0.823143349	0.243312837	0.818094396
PICALM	Downregulated	HCP5:3	Downregulated	0.820280541	0.250283417	0.815790621
CKLF	Downregulated	HCP5:3	Downregulated	0.819685043	0.16339822	0.816661892
PFKFB3	Downregulated	HCP5:3	Downregulated	0.819499433	0.274920321	0.812310936
COPB1	Downregulated	HCP5:3	Downregulated	0.817969671	0.099142283	0.811736764
TPR	Downregulated	HCP5:3	Downregulated	0.817758862	0.167136616	0.817701343
OGT	Downregulated	HCP5:3	Downregulated	0.817392028	0.21294625	0.824816507
PREX1	Downregulated	HCP5:3	Downregulated	0.81626265	0.229385647	0.824583632
SH3BGRL	Downregulated	HCP5:3	Downregulated	0.81600384	-0.005410466	0.814526447
IVNS1ABP	Downregulated	HCP5:3	Downregulated	0.815513583	0.235840166	0.806519377
PPP4R1	Downregulated	HCP5:3	Downregulated	0.811625996	0.213290664	0.810678498
CNOT1	Downregulated	HCP5:3	Downregulated	0.810556201	0.272399158	0.804889787
LTA4H	Downregulated	HCP5:3	Downregulated	0.807446944	0.121366472	0.800124122
PUM2	Downregulated	HCP5:3	Downregulated	0.804606369	0.107195312	0.807404621
TMEM71	Downregulated	HCP5:3	Downregulated	0.803687314	0.170203224	0.794484371
TMBIM6	Downregulated	HCP5:3	Downregulated	0.803269715	0.358116175	0.794982652
UBR5	Downregulated	HCP5:3	Downregulated	0.800028974	0.20425204	0.801081796
CXCL1	Downregulated	HCP5:3	Downregulated	0.798534928	0.211521382	0.796824559
HLA-DRB5	Downregulated	HCP5:3	Downregulated	0.797347868	0.134850339	0.790546781
HLA-DRA	Downregulated	HCP5:3	Downregulated	0.792658452	0.478844227	0.778638554
SLC38A2	Downregulated	HCP5:3	Downregulated	0.790996132	0.286088401	0.788063555
PLAU	Downregulated	HCP5:3	Downregulated	0.790454004	0.571429427	0.787806096
EHF	Downregulated	HCP5:3	Downregulated	0.789377666	0.190951657	0.783888877
PABPC1	Downregulated	HCP5:3	Downregulated	0.78807897	0.359462713	0.779614297
FAM107B	Downregulated	HCP5:3	Downregulated	0.787697666	0.375501033	0.780699692
PDE4B	Downregulated	HCP5:3	Downregulated	0.787656415	0.198821436	0.778504805
SRGN	Downregulated	HCP5:3	Downregulated	0.784133184	0.220561339	0.772284039
GDI2	Downregulated	HCP5:3	Downregulated	0.782660493	0.162574303	0.779925979
NCF2	Downregulated	HCP5:3	Downregulated	0.782200302	0.217729345	0.769122475
PIGR	Downregulated	HCP5:3	Downregulated	0.780408761	0.350668843	0.776009223
VPS13C	Downregulated	HCP5:3	Downregulated	0.778984608	0.116987193	0.779439311
ICAM3	Downregulated	HCP5:3	Downregulated	0.778910987	0.410392988	0.767958761
UGCG	Downregulated	HCP5:3	Downregulated	0.778808363	0.251007121	0.776491246
QARS1	Downregulated	HCP5:3	Downregulated	0.777679886	0.365321855	0.766168425
TNFRSF10C	Downregulated	HCP5:3	Downregulated	0.776140282	0.126360571	0.773808814
SAMD9	Downregulated	HCP5:3	Downregulated	0.767169991	0.307969991	0.759922381
ZFP36L2	Downregulated	HCP5:3	Downregulated	0.766860042	0.543534543	0.758663818
EPAS1	Downregulated	HCP5:3	Downregulated	0.765808558	0.361416357	0.757422815
NAMPT	Downregulated	HCP5:3	Downregulated	0.765707109	0.215529485	0.751031644
JAML	Downregulated	HCP5:3	Downregulated	0.76522793	0.22711657	0.749444106
ADGRG3	Downregulated	HCP5:3	Downregulated	0.765222131	0.088946907	0.760343466
SERPINA1	Downregulated	HCP5:3	Downregulated	0.765195832	0.165877891	0.755842119
RPLP1	Downregulated	HCP5:3	Downregulated	0.764678368	0.312764624	0.755513737
AGR2	Downregulated	HCP5:3	Downregulated	0.764645336	0.157565244	0.758808994
VNN2	Downregulated	HCP5:3	Downregulated	0.763701568	0.28194006	0.748323857
WDR83OS	Downregulated	HCP5:3	Downregulated	0.763339037	0.024537033	0.755252532
TUBA1A	Downregulated	HCP5:3	Downregulated	0.763195058	0.31129095	0.750542743
BPIFB1	Downregulated	HCP5:3	Downregulated	0.762399606	0.33580158	0.757150535
MMP10	Downregulated	HCP5:3	Downregulated	0.760169871	0.116424288	0.754095749
RPLP0	Downregulated	HCP5:3	Downregulated	0.756723334	0.235024994	0.750466732
SLPI	Downregulated	HCP5:3	Downregulated	0.755849889	0.278963199	0.748031687
FPR2	Downregulated	HCP5:3	Downregulated	0.753379884	0.21941746	0.742215095
CSF3R	Downregulated	HCP5:3	Downregulated	0.751369508	0.345942434	0.735138646
XRCC5	Downregulated	HCP5:3	Downregulated	0.747556913	0.192907045	0.739741864
RPL13	Downregulated	HCP5:3	Downregulated	0.746884238	0.273346538	0.739768792
ACSL1	Downregulated	HCP5:3	Downregulated	0.744117356	0.182225309	0.727257467
RPL41	Downregulated	HCP5:3	Downregulated	0.742037174	0.23344766	0.730843681
OSM	Downregulated	HCP5:3	Downregulated	0.740725024	0.321033795	0.72340682
LCP2	Downregulated	HCP5:3	Downregulated	0.740699973	0.18649847	0.730267232
MSMB	Downregulated	HCP5:3	Downregulated	0.739562564	0.192831327	0.72990521
CXCR2	Downregulated	HCP5:3	Downregulated	0.739189291	0.274496421	0.722261269
IGSF6	Downregulated	HCP5:3	Downregulated	0.737360101	0.101344133	0.726655085
RPL24	Downregulated	HCP5:3	Downregulated	0.735886366	0.140795401	0.726429483
RPL13A	Downregulated	HCP5:3	Downregulated	0.732729469	0.278717364	0.722765253
FPR1	Downregulated	HCP5:3	Downregulated	0.729589414	0.188943387	0.71311841
RGS2	Downregulated	HCP5:3	Downregulated	0.729114118	0.396202826	0.713439999
CD53	Downregulated	HCP5:3	Downregulated	0.728993511	0.17643851	0.713619534
MSN	Downregulated	HCP5:3	Downregulated	0.728737752	0.415791095	0.71893494
AQP9	Upregulated	HCP5:3	Downregulated	0.727156742	0.192556147	0.711790141
TXNIP	Downregulated	HCP5:3	Downregulated	0.72605415	0.198821563	0.712155736
PFDN5	Downregulated	HCP5:3	Downregulated	0.722299079	0.149835339	0.708930046
FCGR3B	Downregulated	HCP5:3	Downregulated	0.72139374	0.384327812	0.704437327
LAPTM5	Downregulated	HCP5:3	Downregulated	0.720625098	0.232254263	0.705374332
RPL3	Downregulated	HCP5:3	Downregulated	0.719622965	0.208369038	0.706266491
PRDX5	Downregulated	HCP5:3	Downregulated	0.717988077	0.048071591	0.710340096
HCAR2	Downregulated	HCP5:3	Downregulated	0.716907693	0.340458923	0.701007202
RPLP2	Downregulated	HCP5:3	Downregulated	0.71625927	0.270563874	0.702241944
RACK1	Downregulated	HCP5:3	Downregulated	0.713690148	0.379370871	0.699649491
RPL23	Downregulated	HCP5:3	Downregulated	0.712589203	0.215688279	0.70109662
GPCPD1	Downregulated	HCP5:3	Downregulated	0.711575157	0.345669198	0.695367882
RPS12	Downregulated	HCP5:3	Downregulated	0.711552213	0.163467982	0.699572022
CXCR1	Downregulated	HCP5:3	Downregulated	0.709242481	0.382709703	0.688162867
SLA	Downregulated	HCP5:3	Downregulated	0.706976333	0.241313051	0.687784911
LCP1	Downregulated	HCP5:3	Downregulated	0.706628699	0.298897956	0.685627232
RPL10	Downregulated	HCP5:3	Downregulated	0.706129332	0.182698271	0.693669655
ARHGDIB	Upregulated	HCP5:3	Downregulated	0.704124095	0.351608821	0.683105489
RPL37A	Downregulated	HCP5:3	Downregulated	0.703226784	0.181204752	0.694283958
RPS8	Downregulated	HCP5:3	Downregulated	0.702209608	0.156318693	0.689376984
EEF1G	Downregulated	HCP5:3	Downregulated	0.700656442	0.294502532	0.683550387
RPL6	Downregulated	HCP5:3	Downregulated	0.70031719	0.179371274	0.685387449
RPL4	Downregulated	HCP5:3	Downregulated	0.698341521	0.183120594	0.682337441
RPL35A	Downregulated	HCP5:3	Downregulated	0.698070355	0.197965929	0.685545352
C20orf85	Downregulated	HCP5:3	Downregulated	0.696665693	0.259778046	0.68192627
FCGR2A	Downregulated	HCP5:3	Downregulated	0.695975071	0.257533303	0.676458449
RPS11	Downregulated	HCP5:3	Downregulated	0.6959164	0.211626272	0.681620892
RPL19	Downregulated	HCP5:3	Downregulated	0.695250712	0.159305329	0.682723613
WIPF1	Downregulated	HCP5:3	Downregulated	0.695127694	0.255419188	0.689260946
RPL11	Downregulated	HCP5:3	Downregulated	0.692842802	0.21755846	0.677707527
SLC15A4	Downregulated	HCP5:3	Downregulated	0.692810822	0.159615531	0.68413852
RPL26	Downregulated	HCP5:3	Downregulated	0.692635996	0.301297672	0.67699407
GSTA1	Downregulated	HCP5:3	Downregulated	0.691930749	0.111043056	0.680359933
HCK	Downregulated	HCP5:3	Downregulated	0.691836244	0.238421072	0.677198421
MYO1F	Downregulated	HCP5:3	Downregulated	0.689894723	0.565631799	0.666483561
SLC6A14	Downregulated	HCP5:3	Downregulated	0.689702964	0.157236922	0.679988296
RPL10A	Downregulated	HCP5:3	Downregulated	0.689660788	0.256272818	0.675652832
FCGR3A	Downregulated	HCP5:3	Downregulated	0.687602062	0.240270481	0.669219365
RPL34	Downregulated	HCP5:3	Downregulated	0.68563605	0.211309258	0.670773705
SLC2A3	Downregulated	HCP5:3	Downregulated	0.681327358	0.20945519	0.660642082
RPS13	Downregulated	HCP5:3	Downregulated	0.680389923	0.231198462	0.669439488
FFAR2	Downregulated	HCP5:3	Downregulated	0.678494624	0.36291571	0.657481783
IL1B	Downregulated	HCP5:3	Downregulated	0.677593882	0.127313399	0.654081363
HCAR3	Downregulated	HCP5:3	Downregulated	0.676240605	0.255337218	0.659185773
RPS17	Downregulated	HCP5:3	Downregulated	0.674823262	0.157317983	0.659231067
RPL30	Downregulated	HCP5:3	Downregulated	0.674648764	0.22550938	0.658272752
TLR2	Downregulated	HCP5:3	Downregulated	0.673373178	0.159324332	0.660656
SAMSN1	Downregulated	HCP5:3	Downregulated	0.672036504	0.27172026	0.653257996
CAP1	Downregulated	HCP5:3	Downregulated	0.671941253	0.329803971	0.65362162
RPS18	Downregulated	HCP5:3	Downregulated	0.670824117	0.190750093	0.655814191
CYTH4	Downregulated	HCP5:3	Downregulated	0.67060078	0.464426776	0.643631936
RPS6	Downregulated	HCP5:3	Downregulated	0.666402773	0.20643312	0.648758944
PTPRC	Downregulated	HCP5:3	Downregulated	0.665209604	0.491941963	0.640051274
RPS25	Downregulated	HCP5:3	Downregulated	0.665164369	0.157993555	0.645924632
RPS21	Downregulated	HCP5:3	Downregulated	0.664848867	0.209666174	0.647606832
MNDA	Downregulated	HCP5:3	Downregulated	0.663793135	0.404851301	0.641111149
RASSF2	Downregulated	HCP5:3	Downregulated	0.661801861	0.268174092	0.643709142
RPL9	Downregulated	HCP5:3	Downregulated	0.658501325	0.161171351	0.639695553
RPL23A	Downregulated	HCP5:3	Downregulated	0.658223891	0.161441774	0.649155817
TLR1	Downregulated	HCP5:3	Downregulated	0.656961346	0.163796115	0.638130373
ARHGAP25	Upregulated	HCP5:3	Downregulated	0.654422485	0.226699906	0.649519854
PROK2	Downregulated	HCP5:3	Downregulated	0.653508162	0.05265076	0.634218176
G0S2	Downregulated	HCP5:3	Downregulated	0.651361188	0.225461885	0.627977313
RPS7	Downregulated	HCP5:3	Downregulated	0.65127367	0.239611803	0.63077469
RPS27A	Downregulated	HCP5:3	Downregulated	0.651084106	0.283322728	0.630069879
PTPN6	Downregulated	HCP5:3	Downregulated	0.648055297	0.352010937	0.627543933
GCHFR	Downregulated	HCP5:3	Downregulated	0.646370166	0.145494445	0.628294142
RPS15A	Downregulated	HCP5:3	Downregulated	0.643984171	0.251959604	0.627141956
SMAP2	Downregulated	HCP5:3	Downregulated	0.643424775	0.207720119	0.627826321
RPS4X	Downregulated	HCP5:3	Downregulated	0.639246733	0.219251947	0.617617241
RIPOR2	Downregulated	HCP5:3	Downregulated	0.63387413	0.089450311	0.612496175
RPS3	Downregulated	HCP5:3	Downregulated	0.626636955	0.344620605	0.610032273
H1-2	Downregulated	HCP5:3	Downregulated	0.626314809	0.35363822	0.59825866
CR1	Downregulated	HCP5:3	Downregulated	0.62600484	0.238707524	0.613977248
EEF1B2	Downregulated	HCP5:3	Downregulated	0.625143148	0.327381254	0.604701912
RBL2	Downregulated	HCP5:3	Downregulated	0.622794797	0.315491287	0.596224151
FYB1	Downregulated	HCP5:3	Downregulated	0.621211978	0.374848194	0.598961916
RPL39	Downregulated	HCP5:3	Downregulated	0.615747928	0.172447893	0.592936023
RPS23	Downregulated	HCP5:3	Downregulated	0.604088842	0.133550165	0.58306901
S100A8	Downregulated	HCP5:3	Downregulated	0.599760307	0.271116574	0.575088252
RPS27	Downregulated	HCP5:3	Downregulated	0.581853063	0.121919216	0.555472738
LDHB	Downregulated	HCP5:3	Downregulated	0.578362866	0.250529439	0.557165558
RPS3A	Downregulated	HCP5:3	Downregulated	0.57061746	0.164722974	0.551988023
C15orf48	Downregulated	HCP5:3	Downregulated	0.561730793	0.268603097	0.541988303
CXCL10	Downregulated	HCP5:3	Downregulated	0.558294166	0.42241594	0.55296369
S100A9	Downregulated	HCP5:3	Downregulated	0.508144473	0.285426547	0.48312249
SASH3	Downregulated	HCP5:3	Downregulated	0.465872603	0.102526565	0.431179746
FAM25A	Downregulated	HCP5:3	Downregulated	0.464804326	0.554396629	0.427373466
GSTA2	Downregulated	HCP5:3	Downregulated	0.409985485	0.090922269	0.382041143
TMPRSS11B	Downregulated	HCP5:3	Downregulated	0.389710831	0.422013295	0.358903453
H4C4	Downregulated	HCP5:3	Downregulated	0.362617925	0.040505691	0.326985185
KRT5	Downregulated	HCP5:3	Downregulated	0.328318251	0.345841523	0.301011222
SAMD12	Downregulated	HCP5:3	Downregulated	0.174357078	0.264019098	0.677907934
SIAE	Downregulated	HCP5:3	Downregulated	0.157505787	0.528194678	0.124017758
SPINK9	Downregulated	HCP5:3	Downregulated	0.133827763	0.242097981	0.642208364
ANKRD20A2P	Upregulated	HCP5:3	Downregulated	0.111415313	0.171854728	0.615554152
KIAA1328	Downregulated	HCP5:3	Downregulated	0.10102371	0.178822865	0.54250832
RPAP2	Downregulated	HCP5:3	Downregulated	0.088536903	0.196345067	0.525660734
OR5AS1	Downregulated	HCP5:3	Downregulated	0.076247936	0.222234208	0.504766472
NMNAT3	Downregulated	HCP5:3	Downregulated	0.07210343	0.199297996	0.478290148
LCLAT1	Downregulated	HCP5:3	Downregulated	0.06816609	0.260197561	0.514060429
PCDHA4	Downregulated	HCP5:3	Downregulated	0.064502292	0.274831859	0.571574565
TBC1D8B	Downregulated	HCP5:3	Downregulated	0.050390237	0.198544982	0.442781425
TMEM212	Downregulated	HCP5:3	Downregulated	0.048462412	0.18585519	0.461660543
PIGN	Downregulated	HCP5:3	Downregulated	0.040135387	0.196157276	0.36864383
NEGR1	Downregulated	HCP5:3	Downregulated	0.0321454	0.216931911	0.340596313
AKT3	Upregulated	HCP5:3	Downregulated	0.02949462	0.186837733	0.429995232
OR2M3	Downregulated	HCP5:3	Downregulated	0.022828172	0.196033584	0.336016031
OR10H1	Downregulated	HCP5:3	Downregulated	0.020444677	0.263870596	0.492814496
SCART1	Downregulated	HCP5:3	Downregulated	-0.010919321	0.268006106	0.311511285
ADAMTS4	Upregulated	HCP5:3	Downregulated	-0.032052593	0.150905629	0.123826301
MTRNR2L12	Downregulated	HCP5:3	Downregulated	-0.079258189	-0.266675152	0.563475215
MTRNR2L8	Downregulated	HCP5:3	Downregulated	-0.080746222	-0.308658861	0.583927363
MTRNR2L6	Downregulated	HCP5:3	Downregulated	-0.127798658	-0.318480966	0.010149689
MTRNR2L3	Downregulated	HCP5:3	Downregulated	-0.13450266	-0.265060169	-0.064286586
MTRNR2L10	Downregulated	HCP5:3	Downregulated	-0.139889273	-0.319138776	-0.10444746
MTRNR2L1	Downregulated	HCP5:3	Downregulated	-0.147835978	-0.315791488	-0.143483191
MTRNR2L6	Downregulated	LINC00273:1	Downregulated	0.947570511	0.940189273	0.63229507
MTRNR2L8	Downregulated	LINC00273:1	Downregulated	0.927460432	0.917748293	0.624479322
MTRNR2L1	Downregulated	LINC00273:1	Downregulated	0.925247548	0.91477519	0.618145785
MTRNR2L10	Downregulated	LINC00273:1	Downregulated	0.921633821	0.912437697	0.587445861
MTRNR2L3	Downregulated	LINC00273:1	Downregulated	0.868867298	0.853546888	0.604563281
MTRNR2L12	Downregulated	LINC00273:1	Downregulated	0.823277618	0.801747874	0.567847741
PLAU	Downregulated	LINC00273:1	Downregulated	-0.055241623	-0.381622783	0.288984263
CXCL1	Downregulated	LINC00273:1	Downregulated	-0.056973019	-0.311403218	0.288689494
UGCG	Downregulated	LINC00273:1	Downregulated	-0.059020043	-0.329979874	0.286043123
BPIFB1	Downregulated	LINC00273:1	Downregulated	-0.062904112	-0.334853361	0.257029557
SLC38A2	Downregulated	LINC00273:1	Downregulated	-0.065182947	-0.354994399	0.283189434
PIGR	Downregulated	LINC00273:1	Downregulated	-0.067172377	-0.285188704	0.256551637
CXCL10	Downregulated	LINC00273:1	Downregulated	-0.067789163	-0.227200142	-0.126503615
MSMB	Downregulated	LINC00273:1	Downregulated	-0.073636096	-0.280050076	0.287547171
MMP10	Downregulated	LINC00273:1	Downregulated	-0.075414545	-0.319938716	0.213142057
KLF6	Downregulated	LINC00273:1	Downregulated	-0.076473887	-0.419481672	0.262021523
TMPRSS11B	Downregulated	LINC00273:1	Downregulated	-0.079987205	-0.287118743	0.203249805
AGR2	Downregulated	LINC00273:1	Downregulated	-0.082347298	-0.276588486	0.196948206
WDR83OS	Downregulated	LINC00273:1	Downregulated	-0.082849857	-0.265597003	0.213561121
SLC6A14	Downregulated	LINC00273:1	Downregulated	-0.082888976	-0.25309542	0.292285903
GSTA1	Downregulated	LINC00273:1	Downregulated	-0.084732946	-0.274570151	0.130508245
EPAS1	Downregulated	LINC00273:1	Downregulated	-0.08616028	-0.309126408	0.191398561
SLPI	Downregulated	LINC00273:1	Downregulated	-0.086612824	-0.272129723	0.171496235
HLA-DRB5	Downregulated	LINC00273:1	Downregulated	-0.088788061	-0.356802595	0.225973175
FAM107B	Downregulated	LINC00273:1	Downregulated	-0.090131737	-0.353762811	0.287280928
BST2	Downregulated	LINC00273:1	Downregulated	-0.090794659	-0.275983028	0.277956116
GSTA2	Downregulated	LINC00273:1	Downregulated	-0.091567539	-0.244815184	-0.064251506
C15orf48	Downregulated	LINC00273:1	Downregulated	-0.092309217	-0.270836607	0.144890698
C20orf85	Downregulated	LINC00273:1	Downregulated	-0.094970228	-0.344877332	0.126191075
ZFP36L2	Downregulated	LINC00273:1	Downregulated	-0.096446285	-0.294346773	0.226627279
DNAJA1	Downregulated	LINC00273:1	Downregulated	-0.097233684	-0.404760818	0.259612573
S100A9	Downregulated	LINC00273:1	Downregulated	-0.098671361	-0.287198319	0.189483768
FAM25A	Downregulated	LINC00273:1	Downregulated	-0.098781529	-0.168968465	0.279018788
EHF	Downregulated	LINC00273:1	Downregulated	-0.099241032	-0.295408617	0.284113314
PTGS2	Downregulated	LINC00273:1	Downregulated	-0.099670289	-0.442450996	0.148001053
ALAS1	Downregulated	LINC00273:1	Downregulated	-0.100696822	-0.338879994	0.265265475
SARAF	Downregulated	LINC00273:1	Downregulated	-0.101585545	-0.266706032	0.204890608
HCAR3	Downregulated	LINC00273:1	Downregulated	-0.101642345	-0.386121433	-0.020844834
PROK2	Downregulated	LINC00273:1	Downregulated	-0.10185383	-0.362197581	-0.026735587
COPB1	Downregulated	LINC00273:1	Downregulated	-0.102180666	-0.322825695	0.206735415
FCGR3B	Downregulated	LINC00273:1	Downregulated	-0.102394549	-0.345861608	-0.018474262
YIPF1	Downregulated	LINC00273:1	Downregulated	-0.102562352	-0.325234769	0.202665555
RGS2	Downregulated	LINC00273:1	Downregulated	-0.103127761	-0.467050813	-0.026512636
KRT5	Downregulated	LINC00273:1	Downregulated	-0.103133139	-0.293849775	-0.124118631
PRDX5	Downregulated	LINC00273:1	Downregulated	-0.104936741	-0.222884489	0.128977566
PELI1	Downregulated	LINC00273:1	Downregulated	-0.107820329	-0.34111872	0.280628407
BTG1	Downregulated	LINC00273:1	Downregulated	-0.108767926	-0.427550037	0.177699103
HCAR2	Downregulated	LINC00273:1	Downregulated	-0.108888642	-0.381456474	-0.014226605
RPLP0	Downregulated	LINC00273:1	Downregulated	-0.109991476	-0.294172888	0.162711412
TMBIM6	Downregulated	LINC00273:1	Downregulated	-0.110045473	-0.308080442	0.172139991
IVNS1ABP	Downregulated	LINC00273:1	Downregulated	-0.110529991	-0.415572515	-0.037606904
EIF4G2	Downregulated	LINC00273:1	Downregulated	-0.111180346	-0.306461696	0.237398905
RPL13	Downregulated	LINC00273:1	Downregulated	-0.11127132	-0.280807563	0.153657294
NFKBIZ	Downregulated	LINC00273:1	Downregulated	-0.111814955	-0.332829388	0.26172904
LTA4H	Downregulated	LINC00273:1	Downregulated	-0.111870938	-0.323569032	0.151909634
RPS27	Downregulated	LINC00273:1	Downregulated	-0.111990493	-0.334137752	0.045235072
MNDA	Downregulated	LINC00273:1	Downregulated	-0.11249068	-0.420582437	-0.015508547
S100A8	Downregulated	LINC00273:1	Downregulated	-0.112594971	-0.323980212	0.149654909
FCGR3A	Downregulated	LINC00273:1	Downregulated	-0.112714679	-0.474919036	0.012095033
KIF5B	Downregulated	LINC00273:1	Downregulated	-0.113071058	-0.375403853	0.186367993
RPL24	Downregulated	LINC00273:1	Downregulated	-0.11321896	-0.316073762	0.142765301
TNKS2	Downregulated	LINC00273:1	Downregulated	-0.114984741	-0.403586816	0.236774775
RPL3	Downregulated	LINC00273:1	Downregulated	-0.115163523	-0.307036383	0.112474228
QARS1	Downregulated	LINC00273:1	Downregulated	-0.115205441	-0.339831907	0.184823139
RPL13A	Downregulated	LINC00273:1	Downregulated	-0.115456886	-0.335909881	0.138555796
LDHB	Downregulated	LINC00273:1	Downregulated	-0.116302127	-0.329653503	-0.005017765
PPP4R1	Downregulated	LINC00273:1	Downregulated	-0.116466278	-0.287389102	0.26325246
[truncated: 65,069 more rows]
