# Supplementary material for: Transcriptomic study reveals lncRNA-mediated downregulation of innate immune and inflammatory response in the SARS-CoV-2 vaccination breakthrough infections
Source: Front Immunol. 2022 Nov 18;13:1035111. doi: 10.3389/fimmu.2022.1035111 (PMC9716354; doi:10.3389/fimmu.2022.1035111)
Supplement: Supplementary Table S5 — GSEA of network interacting genes. [file Table_5.xlsx]

## Sheet: Target-network-GSEA
Supplementary Table S5
GSEA of network interacting protein coding genes (mRNAs)
Pathways	enrichmentScore	normalizedEnrichmentScore	pValue	FDR	Genes
Insulin resistance	0.242015	0.75228	0.758065	0.856	AKT3;NFKBIA;OGT
Fluid shear stress and atherosclerosis	0.251971	0.727438	0.797468	0.865221	AKT3;DUSP1
Chagas disease (American trypanosomiasis)	0.248834	0.762435	0.757576	0.868654	AKT3;IFNGR2;NFKBIA;TLR2
Autoimmune thyroid disease	0.459547	1.35862	0.13125	0.877728	HLA-A;HLA-B;HLA-DPA1;HLA-DRA;HLA-DRB1;HLA-DRB5;HLA-E
Allograft rejection	0.459547	1.35862	0.13125	0.877728	HLA-A;HLA-B;HLA-DPA1;HLA-DRA;HLA-DRB1;HLA-DRB5;HLA-E
Influenza A	0.220852	0.863063	0.638767	0.885522	ADAR;AKT3;CXCL10;IFNGR2;IVNS1ABP;NFKBIA;SOCS3
RIG-I-like receptor signaling pathway	0.278195	0.766087	0.785924	0.892416	NFKBIA;TANK
Insulin signaling pathway	0.309145	0.782368	0.717718	0.896623	AKT3;PRKAR1A
NOD-like receptor signaling pathway	0.253608	0.89094	0.593525	0.903435	CXCL1;ERBIN;IFI16;NFKBIA;TANK
Toxoplasmosis	0.237418	0.81673	0.692857	0.904113	AKT3;IFNGR2;NFKBIA;TLR2
Human cytomegalovirus infection	-0.179059	-0.510797	0.973501	0.975251	PTGS2
Epstein-Barr virus infection	-0.166038	-0.525995	0.955439	0.990563	CD44
Natural killer cell mediated cytotoxicity	-0.547219	-1.47724	0.0673352	1	IFNGR1;LCP2;PTPN6
Necroptosis	-0.520149	-1.33401	0.155556	1	FTH1;GLUL;IFNGR1;IL1B;PYGL;STAT3;TNFAIP3
MicroRNAs in cancer	-0.586617	-1.29911	0.159879	1	CD44;PTGS2
Cytokine-cytokine receptor interaction	-0.426536	-1.27219	0.186136	1	CSF2RB;IFNGR1;OSM;TNFRSF1B
JAK-STAT signaling pathway	-0.463298	-1.25439	0.221763	1	CSF2RB;IFNGR1;OSM;PTPN6
Metabolic pathways	-0.37799	-1.22116	0.241956	1	ALAS1;GLUL;LDHB;NAMPT;PTGS2;PYGL;SAT1
Pathways in cancer	-0.354147	-1.12255	0.327249	1	CSF2RB;IFNGR1;PTGS2;TPR
Ribosome	-0.268985	-1.06096	0.3916	1	RPL10;RPL11;RPL13A;RPL23;RPL24;RPL26;RPL3;RPL30;RPL34;RPL4;RPL6;RPL9;RPLP0;RPLP2;RPS11;RPS12;RPS13;RPS27;RPS27A;RPS3A;RPS6;RPS7;RPS8
