# Supplementary material for: Transcriptomic study reveals lncRNA-mediated downregulation of innate immune and inflammatory response in the SARS-CoV-2 vaccination breakthrough infections
Source: Front Immunol. 2022 Nov 18;13:1035111. doi: 10.3389/fimmu.2022.1035111 (PMC9716354; doi:10.3389/fimmu.2022.1035111)
Supplement: Supplementary Table S6 — Pathway enrichment of network interacting lncRNAs. [file Table_6.xlsx]

## Sheet: Sheet1
Supplementary Table S6
Pathway enrichment of the network interacting lncRNAs
Pathway	p-value	p-adjust	Genes
Ferroptosis	0.00154506	0.00194379	33	ATG5,ATG7,GCLC,SLC11A2,SLC3A2,ACSL4,GSS,PCBP2,ACSL6,LPCAT3,NCOA4,ACSL1,ACSL3,GCLM,PRNP,SLC39A14,SLC39A8,SLC7A11,STEAP3,TFRC,TP53,FTH1,FTL,PCBP1,ALOX15,GPX4,HMOX1,MAP1LC3B,MAP1LC3B2,VDAC3,SLC40A1,SAT1,VDAC2
C-type lectin receptor signaling pathway	9.62276e-07	2.02858e-06	83	ARHGEF12,CBLB,ITPR1,KSR1,MAP3K14,NFATC2,PAK1,PLCG2,PPP3R1,AKT3,IL6,ITPR2,LSP1,MAPK13,MAPK9,NFATC1,NFATC3,PIK3CA,PIK3CD,PIK3R1,PPP3CA,STAT1,SYK,TNF,AKT2,IKBKB,IKBKE,KRAS,CALM1,CALM2,CASP8,CHUK,CLEC7A,CYLD,EGR2,EGR3,IRF1,JUN,MALT1,MAPK1,MAPK14,MAPK8,MAPKAPK2,MDM2,NRAS,PIK3R2,PIK3R3,PPP3CB,PTGS2,PTPN11,RHOA,RRAS2,CASP1,PPP3CC,CLEC6A,MAPK11,NFKB1,NFKBIA,PYCARD,RAF1,RELA,RRAS,SRC,STAT2,AKT1,BCL10,BCL3…
Gap junction	0.000394347	0.000569612	68	ADCY1,ADCY3,GNAI2,GNAS,ITPR1,LPAR1,PDGFC,PLCB4,PRKCA,ADCY9,GNAI1,ITPR2,MAP3K2,PDGFA,PDGFD,PLCB1,PRKCB,TUBB4A,ADCY6,GNAQ,KRAS,MAP2K1,SOS1,ADRB1,CDK1,EGF,EGFR,GJA1,GNAI3,GRB2,GUCY1A1,MAPK1,NRAS,PDGFB,PDGFRA,PDGFRB,PRKACB,SOS2,TJP1,TUBA1A,TUBA4A,TUBB,TUBB4B,TUBA1C,ADCY7,ADCY4,DRD2,HTR2C,PRKACA,RAF1,SRC,ADCY2,CSNK1D,HRAS,MAP2K2,MAPK3,MAPK7,PLCB3,TUBA1B,TUBA3C,TUBA3E,TUBB1,TUBB3,TUBB6,MAP2K5,DRD1,ITPR…
Thyroid cancer	0.000519163	0.000736268	36	PAX8,PPARG,TCF7L1,TCF7L2,TPM3,CCDC6,CDH1,CDKN1A,KRAS,MAP2K1,MYC,NCOA4,RXRA,TCF7,CCND1,CTNNB1,LEF1,MAPK1,NRAS,POLK,RET,TP53,RXRB,BRAF,DDB2,BAX,GADD45B,GADD45G,TFG,BAK1,GADD45A,HRAS,MAP2K2,MAPK3,NTRK1,TPR
Regulation of actin cytoskeleton	9.42664e-09	3.19686e-08	168	ARHGEF12,ARHGEF7,BCAR1,CDC42,CHRM5,GNA13,GNG12,GSN,ITGA1,ITGA6,ITGAE,ITGB1,ITGB5,LPAR1,NCKAP1,PAK1,PAK6,PDGFC,PIP4K2A,PIP5K1B,PPP1R12B,RDX,SLC9A1,SSH2,SSH3,TIAM1,VCL,WASF1,CRK,CXCL12,DIAPH2,DOCK1,EZR,FGF20,GNA12,IQGAP1,ITGA2,ITGA8,ITGB8,LIMK1,LIMK2,MYH10,MYL5,MYLK,PDGFA,PDGFD,PIK3CA,PIK3CD,PIK3R1,PIP4K2C,PTK2,RAC1,RAC2,VAV2,ARHGAP35,ARPC1B,ARPC2,IQGAP3,ITGAV,KRAS,MAP2K1,MYL12A,PFN1,PIP4K2B,PXN,RO…
EGFR tyrosine kinase inhibitor resistance	3.4034e-12	2.41332e-11	73	BCL2,BCL2L1,ERBB2,GAS6,IL6R,JAK1,MET,PDGFC,PLCG2,PRKCA,AKT3,BCL2L11,IGF1R,IL6,NRG1,PDGFA,PDGFD,PIK3CA,PIK3CD,PIK3R1,PRKCB,SHC4,STAT3,AKT2,EIF4EBP1,GSK3B,KRAS,MAP2K1,PLCG1,SOS1,EGF,EGFR,EIF4E,EIF4E2,FGF2,FGFR2,FOXO3,GAB1,GRB2,MAPK1,NF1,NRAS,PDGFB,PDGFRA,PDGFRB,PIK3R2,PIK3R3,PTEN,RPS6KB1,SOS2,TGFA,BRAF,KDR,RPS6,ARAF,AXL,BAD,BAX,JAK2,RAF1,RPS6KB2,SRC,AKT1,ERBB3,FGFR3,HRAS,MAP2K2,MAPK3,PIK3CB,SHC1,HG…
Prolactin signaling pathway	1.60612e-05	2.9828e-05	57	GALT,SOCS5,AKT3,GCK,MAPK13,MAPK9,PIK3CA,PIK3CD,PIK3R1,SHC4,STAT1,STAT3,STAT5B,AKT2,GSK3B,KRAS,MAP2K1,SOS1,CCND1,CCND2,ESR1,ESR2,FOXO3,GRB2,IRF1,MAPK1,MAPK14,MAPK8,NRAS,PIK3R2,PIK3R3,PRLR,SOCS3,SOCS4,SOCS6,SOS2,SOCS1,FOS,JAK2,LHB,MAPK11,NFKB1,PRL,RAF1,RELA,SOCS7,SRC,AKT1,CISH,HRAS,MAP2K2,MAPK10,MAPK3,PIK3CB,SHC1,SOCS2,TNFSF11
Estrogen signaling pathway	0.000997786	0.00131911	99	ADCY1,ADCY3,BCL2,FKBP5,GNAI2,GNAS,ITPR1,NCOA1,NCOA3,PLCB4,RARA,ADCY9,AKT3,ATF6B,EBAG9,GNAI1,GPER1,HSPA2,ITPR2,NCOA2,NOS3,PIK3CA,PIK3CD,PIK3R1,PLCB1,SHC4,ADCY6,AKT2,ATF2,GNAQ,KRAS,MAP2K1,SOS1,CALM1,CALM2,CREB1,CREB3L2,CREB5,EGFR,ESR1,ESR2,FKBP4,GNAI3,GRB2,HSP90AA1,HSP90AB1,HSPA1B,HSPA8,JUN,MAPK1,MED1,MMP2,NRAS,PGR,PIK3R2,PIK3R3,PRKACB,SOS2,SP1,TGFA,ADCY7,BRAF,ADCY4,ARAF,ATF4,CTSD,FOS,GABBR1,GNAO1,…
Th17 cell differentiation	0.00875937	0.0100475	75	CD247,IL1R1,IL4R,IL6R,JAK1,NFATC2,PPP3R1,RARA,SMAD3,GATA3,HLA-DOB,HLA-DPA1,HLA-DPB1,HLA-DRB5,IL2RB,IL6,MAPK13,MAPK9,NFATC1,NFATC3,PPP3CA,RORA,RORC,RUNX1,STAT1,STAT3,STAT5B,IFNGR2,IKBKB,IL6ST,PLCG1,RXRA,AHR,CHUK,HIF1A,HSP90AA1,HSP90AB1,IL1RAP,IRF4,JUN,MAPK1,MAPK14,MAPK8,PPP3CB,SMAD2,SMAD4,TGFBR1,TGFBR2,HLA-DMA,HLA-DMB,HLA-DRA,IL2RG,RXRB,TYK2,PPP3CC,FOS,IL12RB1,IL27RA,JAK2,MAPK11,NFKB1,NFKBIA,PRKCQ…
Apelin signaling pathway	0.00150474	0.00192409	104	ACTA2,ADCY1,ADCY3,GNA13,GNAI2,GNB5,GNG12,GNGT1,HDAC4,ITPR1,MEF2C,PLCB4,PRKAG2,PRKCE,SLC9A1,SMAD3,ADCY9,AKT3,CDH1,GNAI1,GNB4,ITPR2,KLF2,MYLK,NOS3,NRF1,PDE3B,PLAT,PLCB1,PPARGC1A,PRKAB2,RYR1,ADCY6,AKT2,GNAQ,GNB1,GNG7,KRAS,MAP2K1,MEF2D,SPHK1,APLN,BECN1,CALM1,CALM2,CCND1,GABARAPL1,GNAI3,GNG10,JAG1,MAPK1,MEF2A,NRAS,PRKAA1,PRKAA2,PRKACB,PRKAG1,RPS6KB1,RRAS2,SERPINE1,SMAD2,SMAD4,TFAM,TGFBR1,ADCY7,GABARAP…
TNF signaling pathway	1.21916e-09	5.94341e-09	94	DAB2IP,MAP3K14,MAP3K5,TAB3,AKT3,ATF6B,CFLAR,CXCL5,IL6,ITCH,JUNB,MAP3K7,MAPK13,MAPK9,MLKL,PIK3CA,PIK3CD,PIK3R1,RPS6KA5,TAB2,TNF,TRAF2,AKT2,ATF2,IKBKB,MAP2K1,MAP3K8,TNFRSF1A,BAG4,CASP3,CASP7,CASP8,CEBPB,CHUK,CREB1,CREB3L2,CREB5,CSF1,CXCL2,CXCL6,DNM1L,FAS,IL15,IRF1,JAG1,JUN,LIF,MAP2K4,MAPK1,MAPK14,MAPK8,MMP14,MMP3,NOD2,PIK3R2,PIK3R3,PTGS2,SOCS3,TNFAIP3,TNFRSF1B,TRAF3,CASP10,TRAF5,ATF4,FOS,MAP2K6,MAP…
Ras signaling pathway	4.43628e-07	1.04858e-06	171	BCL2L1,CDC42,EFNA5,ETS1,GNB5,GNG12,GNGT1,IGF2,KSR1,MET,PAK1,PAK6,PDGFC,PLA2G6,PLCG2,PLD1,PRKCA,RALA,RALB,RAP1A,RASA3,RASGRF1,RGL1,TIAM1,AKT3,ANGPT1,EPHA2,FGF20,GAB2,GNB4,IGF1R,INSR,MAPK9,PDGFA,PDGFD,PIK3CA,PIK3CD,PIK3R1,PRKCB,RAC1,RAC2,RALGDS,RASA1,RASAL2,SHC4,STK4,VEGFB,AKT2,GNB1,GNG7,IKBKB,KRAS,MAP2K1,PLCG1,RAB5C,SHOC2,SOS1,ABL1,ABL2,AFDN,BDNF,CALM1,CALM2,CHUK,CSF1,EFNA3,EGF,EGFR,EREG,EXOC2,FGF…
Arrhythmogenic right ventricular cardiomyopathy	0.000739649	0.00100743	58	CACNA1D,CACNB2,CDH2,CTNNA1,ITGA1,ITGA6,ITGB1,ITGB5,LMNA,TCF7L1,TCF7L2,CACNA2D3,DSC2,ITGA2,ITGA8,ITGB8,LAMA1,ITGAV,PKP2,TCF7,ATP2A2,CACNA2D1,CACNB4,CTNNB1,DAG1,DMD,DSG2,GJA1,ITGA11,ITGA3,ITGB4,LEF1,SGCB,ATP2A3,CACNG4,ITGB3,EMD,SLC8A1,ACTB,CACNA1C,CACNB3,CACNG1,CACNG6,CACNG8,DSP,ITGA10,ITGB7,SGCD,SGCG,ACTG1,ATP2A1,CTNNA2,CTNNA3,ITGA5,JUP,SGCA,SLC8A2,CACNG5
Th1 and Th2 cell differentiation	0.0486256	0.0486256	61	CD247,IL4R,JAK1,MAML3,NFATC2,PPP3R1,RUNX3,GATA3,HLA-DOB,HLA-DPA1,HLA-DPB1,HLA-DRB5,IL2RB,MAF,MAPK13,MAPK9,NFATC1,NFATC3,PPP3CA,STAT1,STAT5B,IFNGR2,IKBKB,PLCG1,CHUK,DLL1,JAG1,JAG2,JUN,MAML1,MAPK1,MAPK14,MAPK8,NOTCH1,NOTCH2,PPP3CB,RBPJ,HLA-DMA,HLA-DMB,HLA-DRA,IL2RG,MAML2,TYK2,PPP3CC,FOS,IL12RB1,IL5,JAK2,MAPK11,NFKB1,NFKBIA,PRKCQ,RELA,STAT6,MAPK10,MAPK3,NOTCH3,TBX21,LAT,NFKBIB,IFNGR1
AMPK signaling pathway	9.32333e-11	5.19443e-10	103	ACACB,ADIPOR2,HMGCR,LEPR,PCK2,PFKFB2,PFKFB3,PPARG,PPP2R5B,PRKAG2,SCD5,STK11,STRADA,STRADB,AKT3,CAB39,CAMKK2,CCNA1,CPT1A,EEF2K,IGF1R,INSR,IRS4,MAP3K7,PFKFB4,PFKP,PIK3CA,PIK3CD,PIK3R1,PPARGC1A,PPP2CA,PPP2R1B,PPP2R5D,PRKAB2,RAB10,TSC1,AKT2,EIF4EBP1,PPP2R1A,PPP2R2A,PPP2R2D,PPP2R5E,RAB2A,ACACA,ADIPOR1,CCNA2,CCND1,CREB1,CREB3L2,CREB5,ELAVL1,FASN,FOXO1,FOXO3,IRS1,IRS2,MLYCD,PDPK1,PFKL,PIK3R2,PIK3R3,PPP2…
Sphingolipid signaling pathway	1.00669e-06	2.06637e-06	100	BCL2,BID,FYN,GNA13,GNAI2,MAP3K5,NSMAF,PDK1,PLCB4,PLD1,PPP2R5B,PRKCA,PRKCE,SGMS1,ACER2,AKT3,CERS1,GAB2,GNA12,GNAI1,MAPK13,MAPK9,NOS3,PIK3CA,PIK3CD,PIK3R1,PLCB1,PPP2CA,PPP2R1B,PPP2R5D,PRKCB,PRKCZ,RAC1,RAC2,S1PR1,SGPP2,TNF,TRAF2,AKT2,CERS2,DEGS1,GNAQ,KRAS,MAP2K1,PPP2R1A,PPP2R2A,PPP2R2D,PPP2R5E,ROCK1,SGPL1,SMPD2,SPHK1,TNFRSF1A,ABCC1,ASAH1,CERS6,GNAI3,MAPK1,MAPK14,MAPK8,NRAS,PDPK1,PIK3R2,PIK3R3,PPP2CB…
Renal cell carcinoma	0.00054768	0.00076284	61	CDC42,EGLN3,EPAS1,ETS1,MET,PAK1,PAK6,RAP1A,SLC2A1,AKT3,ARNT2,CDKN1A,CRK,FLCN,PIK3CA,PIK3CD,PIK3R1,RAC1,AKT2,CREBBP,KRAS,MAP2K1,SOS1,ARNT,CRKL,CUL2,EGLN1,EP300,GAB1,GRB2,HIF1A,JUN,MAPK1,NRAS,PAK2,PDGFB,PIK3R2,PIK3R3,PTPN11,RAP1B,RAPGEF1,SOS2,TGFA,TGFB2,VHL,EGLN2,BRAF,ARAF,BAD,RAF1,AKT1,HRAS,MAP2K2,MAPK3,PAK4,PIK3CB,TGFB1,PRCC,ELOC,RBX1,HGF
Axon guidance	2.21868e-06	4.43736e-06	148	ABLIM1,ABLIM3,ARHGEF12,CDC42,DPYSL2,EFNA5,EPHB2,FES,FYN,GNAI2,ITGB1,MET,NCK2,NFATC2,NRP1,PAK1,PAK6,PDK1,PLCG2,PPP3R1,PRKCA,PTCH1,RGS3,ROBO1,RYK,SEMA3A,SEMA4B,SRGAP1,SSH2,SSH3,BMPR2,CAMK2D,CXCL12,EPHA2,EPHA7,EPHA8,GNAI1,LIMK1,LIMK2,MYL5,NEO1,NFATC3,PARD3,PARD6B,PIK3CA,PIK3CD,PIK3R1,PLXNB1,PLXNC1,PPP3CA,PRKCZ,PTK2,RAC1,RAC2,RASA1,SEMA4D,SEMA4G,SLIT1,SRGAP2,SRGAP3,UNC5A,EFNB2,GSK3B,KRAS,MYL12A,PLCG1…
Colorectal cancer	4.00786e-07	9.76916e-07	81	BCL2,MSH2,MSH6,RALA,RALB,SMAD3,TCF7L1,TCF7L2,AKT3,BCL2L11,CDKN1A,MAPK9,MLH1,PIK3CA,PIK3CD,PIK3R1,RAC1,RAC2,RALGDS,AKT2,GSK3B,KRAS,MAP2K1,MYC,SOS1,TCF7,APC,APPL1,AXIN2,BIRC5,CASP3,CCND1,CTNNB1,CYCS,EGF,EGFR,EREG,GRB2,JUN,LEF1,MAPK1,MAPK8,NRAS,PIK3R2,PIK3R3,PMAIP1,POLK,RHOA,RPS6KB1,SMAD2,SMAD4,SOS2,TGFA,TGFB2,TGFBR1,TGFBR2,TP53,BRAF,DDB2,ARAF,BAD,BAX,BBC3,DCC,FOS,GADD45B,GADD45G,RAF1,RPS6KB2,AKT1,B…
Glucagon signaling pathway	6.78482e-05	0.000105843	82	ACACB,GNAS,ITPR1,PCK2,PLCB4,PPP3R1,PRKAG2,PYGL,SLC2A1,AKT3,ATF6B,CAMK2D,CPT1A,GCK,ITPR2,PDE3B,PFKP,PHKA1,PHKA2,PLCB1,PPARA,PPARGC1A,PPP3CA,PRKAB2,AKT2,ATF2,CREBBP,GNAQ,ACACA,CALM1,CALM2,CREB1,CREB3L2,CREB5,EP300,FOXO1,PFKL,PGAM1,PPP3CB,PPP4R3B,PRKAA1,PRKAA2,PRKACB,PRKAG1,SIK1,SIK2,SIRT1,PYGB,CAMK2G,GYS1,CRTC2,PPP3CC,PPP4R3A,ATF4,CPT1C,PFKM,PGAM2,PRKAB1,PRKACA,PRMT1,PYGM,ADCY2,AKT1,CALM3,CALML4,CR…
Insulin signaling pathway	1.07424e-11	6.44545e-11	116	ACACB,CBLB,HK1,HK2,PCK2,PPP1R3B,PRKAG2,PRKAR1B,PYGL,SORBS1,AKT3,CBL,CRK,EXOC7,GCK,INSR,IRS4,MAPK9,PDE3B,PHKA1,PHKA2,PIK3CA,PIK3CD,PIK3R1,PPARGC1A,PPP1R3D,PRKAB2,PRKCZ,SHC4,TSC1,AKT2,EIF4EBP1,GSK3B,IKBKB,KRAS,MAP2K1,PTPN1,SOS1,ACACA,CALM1,CALM2,CRKL,EIF4E,EIF4E2,FASN,FOXO1,GRB2,IRS1,IRS2,MAPK1,MAPK8,NRAS,PDPK1,PIK3R2,PIK3R3,PPP1CB,PPP1CC,PPP1R3C,PRKAA1,PRKAA2,PRKACB,PRKAG1,PRKAR1A,PRKAR2A,PRKCI,RA…
Leukocyte transendothelial migration	0.0332928	0.0337252	76	ARHGAP5,BCAR1,CDC42,CLDN4,CTNNA1,GNAI2,ITGB1,OCLN,PLCG2,PRKCA,RAP1A,VCL,CLDN1,CLDN23,CLDN24,CXCL12,EZR,GNAI1,MAPK13,MYL5,PIK3CA,PIK3CD,PIK3R1,PRKCB,PTK2,RAC1,RAC2,VAV2,ARHGAP35,CYBA,MYL12A,PLCG1,PXN,ROCK1,AFDN,CD99L2,CTNNB1,F11R,GNAI3,JAM3,MAPK14,MMP2,MSN,PIK3R2,PIK3R3,PTPN11,RAP1B,RAPGEF4,RASSF5,RHOA,ROCK2,THY1,VAV3,ACTB,ACTN4,CLDN11,CLDN8,CTNND1,MAPK11,SIPA1,ACTG1,ACTN1,CDH5,CLDN15,CLDN3,CLDN6,…
Prostate cancer	3.04604e-13	3.95985e-12	88	AR,BCL2,ERBB2,ETV5,PDGFC,RB1,TCF7L1,TCF7L2,ZEB1,AKT3,CDKN1A,E2F1,E2F2,IGF1R,PDGFA,PDGFD,PIK3CA,PIK3CD,PIK3R1,PLAT,TMPRSS2,AKT2,CREBBP,E2F3,GSK3B,IKBKB,KRAS,MAP2K1,SOS1,TCF7,CCND1,CCNE2,CHUK,CREB1,CREB3L2,CREB5,CTNNB1,EGF,EGFR,EP300,ERG,FGFR1,FGFR2,FOXO1,GRB2,HSP90AA1,HSP90AB1,LEF1,MAPK1,MDM2,MMP3,NRAS,PDGFB,PDGFRA,PDGFRB,PDPK1,PIK3R2,PIK3R3,PTEN,SOS2,TGFA,TP53,BRAF,CDKN1B,ARAF,ATF4,BAD,CCNE1,NFKB…
Cellular senescence	1.29013e-15	1.0063e-13	138	CACNA1D,CAPN2,CCND3,CDK6,ETS1,HIPK3,ITPR1,NFATC2,PPP3R1,RAD9A,RB1,SMAD3,AKT3,BTRC,CCNA1,CDC25A,CDKN1A,CDKN2A,CDKN2B,CXCL8,E2F1,E2F2,E2F5,HIPK1,HIPK2,IL6,ITPR2,MAPK13,MCU,NFATC1,NFATC3,PIK3CA,PIK3CD,PIK3R1,PPP3CA,RBL2,TSC1,AKT2,E2F3,EIF4EBP1,HLA-E,HUS1,KRAS,MAP2K1,MYC,VDAC1,CALM1,CALM2,CCNA2,CCNB1,CCND1,CCND2,CCNE2,CDK1,CHEK1,FBXW11,FOXM1,FOXO1,FOXO3,IGFBP3,LIN52,LIN54,LIN9,MAPK1,MAPK14,MAPKAPK2,M…
Chronic myeloid leukemia	1.59383e-12	1.38132e-11	71	BCL2L1,CDK6,HDAC2,RB1,SMAD3,AKT3,CBL,CDKN1A,CDKN2A,CRK,E2F1,E2F2,GAB2,PIK3CA,PIK3CD,PIK3R1,RUNX1,SHC4,STAT5B,AKT2,E2F3,HDAC1,IKBKB,KRAS,MAP2K1,MYC,SOS1,ABL1,CCND1,CHUK,CRKL,GRB2,MAPK1,MDM2,MECOM,NRAS,PIK3R2,PIK3R3,POLK,PTPN11,SMAD4,SOS2,TGFB2,TGFBR1,TGFBR2,TP53,BRAF,CDKN1B,DDB2,ARAF,BAD,BAX,BCR,CTBP2,GADD45B,GADD45G,NFKB1,NFKBIA,RAF1,RELA,AKT1,BAK1,CDK4,CTBP1,GADD45A,HRAS,MAP2K2,MAPK3,PIK3CB,SHC1…
Non-small cell lung cancer	0.00969794	0.0108082	66	CDK6,ERBB2,MET,PLCG2,PRKCA,RB1,AKT3,CDKN1A,CDKN2A,E2F1,E2F2,KIF5C,PIK3CA,PIK3CD,PIK3R1,PRKCB,STAT3,STAT5B,STK4,AKT2,E2F3,KIF5B,KRAS,MAP2K1,PLCG1,RXRA,SOS1,CCND1,EGF,EGFR,FOXO3,GRB2,MAPK1,NRAS,PDPK1,PIK3R2,PIK3R3,POLK,RARB,RASSF5,RET,SOS2,TGFA,TP53,RXRB,BRAF,DDB2,EML4,RASSF1,ARAF,BAD,BAX,GADD45B,GADD45G,KIF5A,RAF1,AKT1,BAK1,CDK4,FHIT,GADD45A,HRAS,MAP2K2,MAPK3,PIK3CB,HGF
AGE-RAGE signaling pathway in diabetic complications	5.68246e-08	1.52838e-07	84	BCL2,CDC42,PLCB4,PLCG2,PRKCA,PRKCE,SMAD3,AKT3,COL3A1,COL4A1,COL4A2,COL4A5,CXCL8,IL6,MAPK13,MAPK9,NFATC1,NOS3,PIK3CA,PIK3CD,PIK3R1,PLCB1,PRKCB,PRKCZ,RAC1,STAT1,STAT3,STAT5B,TNF,VEGFB,AKT2,KRAS,PLCD3,PLCG1,CASP3,CCND1,COL1A1,COL1A2,COL4A4,DIAPH1,F3,FN1,FOXO1,JUN,MAPK1,MAPK14,MAPK8,MMP2,NRAS,PIK3R2,PIK3R3,SERPINE1,SMAD2,SMAD4,TGFB2,TGFBR1,TGFBR2,CDKN1B,AGER,BAX,EGR1,JAK2,MAPK11,NFKB1,RELA,AKT1,CCL2,…
Fc gamma R-mediated phagocytosis	2.08121e-05	3.60744e-05	82	ASAP2,BIN1,CDC42,FCGR2A,GSN,PAK1,PIP5K1B,PLA2G6,PLCG2,PLD1,PLPP3,PRKCA,PRKCE,WASF1,AKT3,ASAP1,CRK,DNM2,DOCK1,GAB2,INPP5D,LIMK1,LIMK2,LYN,PIK3CA,PIK3CD,PIK3R1,PLPP2,PRKCB,RAC1,RAC2,SYK,VAV2,AKT2,ARPC1B,ARPC2,MAP2K1,PLCG1,SPHK1,WASF2,WASL,ACTR2,ACTR3,ARPC5,CFL2,CRKL,MAPK1,MARCKS,MARCKSL1,MYO10,PIK3R2,PIK3R3,RPS6KB1,VAV3,WASF3,INPPL1,JMJD7-PLA2G4B,AMPH,ACTR3B,ARF6,ARPC1A,CFL1,PIP5K1A,PIP5K1C,PLD2,RA…
Fluid shear stress and atherosclerosis	0.0169701	0.0183843	104	BCL2,CAV1,CAV2,GSTM5,GSTO1,IL1R1,MAP3K5,MEF2C,NFE2L2,ACVR2B,AKT3,BMPR2,GSTO2,KLF2,MAP3K7,MAPK13,MAPK9,NOS3,PDGFA,PIK3CA,PIK3CD,PIK3R1,PLAT,PRKCZ,PTK2,RAC1,RAC2,SDC1,TNF,AKT2,CYBA,IKBKB,ITGAV,SUMO1,TNFRSF1A,ACVR1,ACVR2A,BMPR1A,CALM1,CALM2,CHUK,CTNNB1,DUSP1,HSP90AA1,HSP90AB1,JUN,MAP2K4,MAPK14,MAPK8,MEF2A,MGST2,MMP2,PDGFB,PIK3R2,PIK3R3,PRKAA1,PRKAA2,RHOA,SDC2,SDC4,SQSTM1,SUMO3,TP53,GSTM2,ITGB3,BMPR1…
Human papillomavirus infection	6.28645e-09	2.33497e-08	252	CCND3,CDC42,CDK6,CHD4,COL6A3,GNAS,HDAC2,HDAC4,HDAC7,HDAC9,IFNAR1,ITGA1,ITGA6,ITGB1,ITGB5,JAK1,LAMB1,LAMC1,LAMC2,MAML3,PATJ,PPP2R5B,RB1,TCF7L1,TCF7L2,UBE3A,AKT3,ATP6V1B2,ATP6V1D,CCNA1,CDKN1A,COL4A1,COL4A2,COL4A5,COL6A1,COL6A2,E2F1,FZD4,FZD6,FZD9,IBSP,ITGA2,ITGA8,ITGB8,LAMA1,LAMA3,MAGI1,NFX1,PARD3,PARD6B,PIK3CA,PIK3CD,PIK3R1,PPP2CA,PPP2R1B,PPP2R5D,PRKCZ,PTK2,RBL2,RFNG,STAT1,THBS2,THBS3,TNC,TNF,TSC1…
Gastric cancer	3.80179e-09	1.59527e-08	119	BCL2,CTNNA1,ERBB2,LRP5,MET,RB1,SMAD3,TCF7L1,TCF7L2,ABCB1,AKT3,CDH1,CDKN1A,CDKN2B,E2F1,E2F2,FGF20,FZD4,FZD6,FZD9,LRP6,MLH1,PIK3CA,PIK3CD,PIK3R1,SHC4,TERC,WNT3A,WNT9A,AKT2,DVL3,E2F3,GSK3B,KRAS,MAP2K1,MYC,RXRA,SOS1,TCF7,APC,AXIN2,CCND1,CCNE2,CSNK1A1,CTNNB1,EGF,EGFR,FGF2,FGF5,FGF7,FGF9,FGFR2,FZD1,FZD3,FZD5,GAB1,GRB2,LEF1,MAPK1,NRAS,PIK3R2,PIK3R3,POLK,RARB,RPS6KB1,SMAD2,SMAD4,SOS2,TGFB2,TGFBR1,TGFBR2,…
p53 signaling pathway	0.0234521	0.0250584	65	BCL2,BCL2L1,BID,CCND3,CCNG2,CDK6,EI24,SIAH1,ZMAT3,CDKN1A,CDKN2A,RCHY1,SESN2,TNFRSF10A,RRM2B,SHISA5,APAF1,CASP3,CASP8,CCNB1,CCND1,CCND2,CCNE2,CCNG1,CDK1,CHEK1,CYCS,FAS,IGFBP3,MDM2,MDM4,PERP,PMAIP1,PPM1D,PTEN,RRM2,SERPINE1,SESN1,SESN3,STEAP3,THBS1,TNFRSF10B,TP53,PIDD1,TSC2,DDB2,ADGRB1,AIFM2,ATM,ATR,BAX,BBC3,CCNE1,COP1,GADD45B,GADD45G,CDK2,CDK4,CHEK2,GADD45A,GORAB,SERPINB5,SIVA1,TP53I3,IGF1
Hepatocellular carcinoma	3.88592e-09	1.59527e-08	132	BCL2L1,CDK6,GSTM5,GSTO1,IGF2,LRP5,MET,NFE2L2,PLCG2,PRKCA,RB1,SMAD3,TCF7L1,TCF7L2,TXNRD1,AKT3,ARID1A,CDKN1A,CDKN2A,E2F1,E2F2,FZD4,FZD6,FZD9,GSTO2,IGF1R,LRP6,PBRM1,PIK3CA,PIK3CD,PIK3R1,PRKCB,SHC4,SMARCA4,TERC,WNT3A,WNT9A,AKT2,DVL3,E2F3,GSK3B,KRAS,MAP2K1,MYC,PLCG1,SOS1,TCF7,ACTL6A,APC,ARID1B,ARID2,AXIN2,CCND1,CSNK1A1,CTNNB1,EGFR,FZD1,FZD3,FZD5,GAB1,GRB2,LEF1,MAPK1,MGST2,NRAS,PHF10,PIK3R2,PIK3R3,POLK…
Relaxin signaling pathway	9.41479e-08	2.41131e-07	103	ACTA2,ADCY1,ADCY3,ARRB1,GNAI2,GNAS,GNB5,GNG12,GNGT1,PLCB4,PRKCA,SMAD3,ADCY9,AKT3,ATF6B,COL3A1,COL4A1,COL4A2,COL4A5,GNAI1,GNB4,MAPK13,MAPK9,NOS3,PIK3CA,PIK3CD,PIK3R1,PLCB1,PRKCZ,RLN2,SHC4,VEGFB,ADCY6,AKT2,ATF2,GNB1,GNG7,KRAS,MAP2K1,SOS1,COL1A1,COL1A2,COL4A4,CREB1,CREB3L2,CREB5,EGFR,GNAI3,GNG10,GRB2,JUN,MAP2K4,MAPK1,MAPK14,MAPK8,MMP1,MMP2,NRAS,PIK3R2,PIK3R3,PRKACB,RXFP1,SMAD2,SOS2,TGFBR1,TGFBR2,ADC…
Viral myocarditis	0.0154185	0.0169387	43	BID,CAV1,FYN,HLA-DOB,HLA-DPA1,HLA-DPB1,HLA-DRB5,LAMA1,RAC1,RAC2,EIF4G3,HLA-E,ABL1,ABL2,CASP3,CASP8,CCND1,CYCS,DAG1,DMD,EIF4G2,SGCB,HLA-A,HLA-B,HLA-C,HLA-DMA,HLA-DMB,HLA-DRA,HLA-F,CD55,ACTB,EIF4G1,SGCD,SGCG,ACTG1,CXADR,ICAM1,ITGAL,SGCA,CD86,CD28,CD40,CD80
Endometrial cancer	1.14495e-10	5.95372e-10	55	CTNNA1,ERBB2,TCF7L1,TCF7L2,AKT3,CDH1,CDKN1A,MLH1,PIK3CA,PIK3CD,PIK3R1,AKT2,GSK3B,KRAS,MAP2K1,MYC,SOS1,TCF7,APC,AXIN2,CCND1,CTNNB1,EGF,EGFR,FOXO3,GRB2,LEF1,MAPK1,NRAS,PDPK1,PIK3R2,PIK3R3,POLK,PTEN,SOS2,TP53,BRAF,DDB2,ARAF,BAD,BAX,GADD45B,GADD45G,RAF1,AKT1,BAK1,CTNNA2,CTNNA3,GADD45A,HRAS,MAP2K2,MAPK3,PIK3CB,AXIN1,ILK
Thermogenesis	0.000225521	0.000338282	166	ADCY1,ADCY3,ATP5MC2,COA1,COX10,COX19,COX7A2L,GNAS,MAP3K5,MGLL,NDUFA2,NDUFAF2,NDUFAF3,NDUFAF6,NDUFB4,NDUFC2-KCTD14,NDUFS3,NDUFV3,PPARG,PRDM16,PRKAG2,ACSL4,ADCY9,ARID1A,COA5,CPT1A,FRS2,MAPK13,PPARGC1A,PRKAB2,RPS6KA3,SLC25A29,SMARCA4,TSC1,ZNF516,ACSL6,ADCY6,ATF2,KRAS,NDUFB2,NDUFB8,NDUFB9,NDUFV2,SOS1,ACSL1,ACSL3,ACTL6A,ARID1B,ATP5F1E,ATP5MC3,ATP5PB,COA7,COX11,COX18,COX20,COX8C,CREB1,CREB3L2,CREB5,FGF…
Inflammatory mediator regulation of TRP channels	0.00263509	0.00316211	70	ADCY1,ADCY3,GNAS,HRH1,IL1R1,ITPR1,PLA2G6,PLCB4,PLCG2,PRKCA,PRKCE,PRKCH,ADCY9,CAMK2D,ITPR2,MAPK13,MAPK9,PIK3CA,PIK3CD,PIK3R1,PLCB1,PRKCB,PTGER2,ADCY6,GNAQ,PLCG1,ASIC1,CALM1,CALM2,F2RL1,IL1RAP,MAPK14,MAPK8,PIK3R2,PIK3R3,PPP1CB,PPP1CC,PRKACB,PTGER4,JMJD7-PLA2G4B,CAMK2G,PPP1CA,ADCY7,ADCY4,HTR2C,MAP2K6,MAPK11,PRKACA,PRKCQ,SRC,ADCY2,ASIC3,ASIC4,CALM3,CALML4,MAP2K3,MAPK10,NTRK1,P2RY2,PIK3CB,PLA2G4A,PLA2…
Adipocytokine signaling pathway	0.000749118	0.00100743	54	ACACB,ADIPOR2,LEPR,PCK2,PRKAG2,SLC2A1,STK11,ACSL4,AKT3,CAMKK2,CPT1A,IRS4,MAPK9,PPARA,PPARGC1A,PRKAB2,STAT3,TNF,TRAF2,ACSL6,AKT2,IKBKB,RXRA,TNFRSF1A,ACSL1,ACSL3,ADIPOR1,CHUK,IRS1,IRS2,MAPK8,PRKAA1,PRKAA2,PRKAG1,PTPN11,SOCS3,TNFRSF1B,CD36,RXRB,CPT1C,JAK2,NFKB1,NFKBIA,PRKAB1,PRKCQ,RELA,AKT1,MAPK10,PCK1,SLC2A4,AGRP,G6PC3,NFKBIB,MTOR
B cell receptor signaling pathway	0.0328628	0.0337252	55	NFATC2,PLCG2,PPP3R1,AKT3,INPP5D,LYN,NFATC1,NFATC3,PIK3CA,PIK3CD,PIK3R1,PPP3CA,PRKCB,PTPN6,RAC1,RAC2,SYK,VAV2,AKT2,GSK3B,IKBKB,KRAS,MAP2K1,SOS1,CHUK,GRB2,JUN,MALT1,MAPK1,NRAS,PIK3R2,PIK3R3,PPP3CB,SOS2,VAV3,INPPL1,PPP3CC,CD81,FOS,NFKB1,NFKBIA,PIK3AP1,RAF1,RELA,AKT1,BCL10,BLNK,CD79A,CD79B,HRAS,MAP2K2,MAPK3,PIK3CB,RASGRP3,NFKBIB
Basal cell carcinoma	0.00325454	0.00384627	47	GLI2,GLI3,PTCH1,TCF7L1,TCF7L2,BMP2,CDKN1A,FZD4,FZD6,FZD9,WNT3A,WNT9A,DVL3,GSK3B,SUFU,TCF7,APC,AXIN2,CTNNB1,FZD1,FZD3,FZD5,LEF1,POLK,TP53,WNT5A,DVL2,DDB2,BAX,DVL1,GADD45B,GADD45G,WNT7A,BAK1,BMP4,FZD10,FZD7,FZD8,GADD45A,KIF7,SHH,WNT10A,WNT7B,WNT9B,FZD2,AXIN1,WNT5B
Osteoclast differentiation	0.031574	0.032837	89	FCGR2A,FHL2,FYN,IFNAR1,IL1R1,JAK1,MAP3K14,NFATC2,PLCG2,PPARG,PPP3R1,AKT3,GAB2,JUNB,MAP3K7,MAPK13,MAPK9,NFATC1,PIK3CA,PIK3CD,PIK3R1,PPP3CA,RAC1,STAT1,SYK,TAB2,TNF,TRAF2,AKT2,CYBA,IFNGR2,IKBKB,MAP2K1,TNFRSF1A,CHUK,CREB1,CSF1,CYLD,FOSL1,FOSL2,GRB2,IFNAR2,JUN,MAPK1,MAPK14,MAPK8,MITF,PIK3R2,PIK3R3,PPP3CB,SIRPA,SOCS3,SQSTM1,TGFB2,TGFBR1,TGFBR2,TNFRSF11B,SOCS1,TYK2,ITGB3,PPP3CC,CTSK,FOS,MAP2K6,MAPK11,NF…
T cell receptor signaling pathway	0.00121312	0.00157706	75	CBLB,CD247,CDC42,FYN,MAP3K14,NCK2,NFATC2,PAK1,PAK6,PDK1,PPP3R1,AKT3,MAP3K7,MAPK13,MAPK9,NFATC1,NFATC3,PIK3CA,PIK3CD,PIK3R1,PPP3CA,PTPN6,TNF,VAV2,AKT2,GSK3B,IKBKB,KRAS,MAP2K1,MAP3K8,PLCG1,SOS1,CHUK,DLG1,GRB2,JUN,MALT1,MAPK1,MAPK14,MAPK8,NRAS,PAK2,PDPK1,PIK3R2,PIK3R3,PPP3CB,RASGRP1,RHOA,SOS2,VAV3,PPP3CC,FOS,IL5,MAPK11,NFKB1,NFKBIA,PRKCQ,RAF1,RELA,AKT1,BCL10,CDK4,HRAS,MAP2K2,MAPK10,MAPK3,PAK4,PIK3CB…
Kaposi sarcoma-associated herpesvirus infection	9.58342e-08	2.41131e-07	154	BID,CDK6,GNB5,GNG12,GNGT1,IFNAR1,ITPR1,JAK1,NFATC2,PLCG2,PPP3R1,RB1,RCAN1,TCF7L1,TCF7L2,AKT3,CDKN1A,CXCL8,E2F1,E2F2,GNB4,IL6,IRF7,ITPR2,LYN,MAPK13,MAPK9,MICB,NFATC1,NFATC3,PIK3CA,PIK3CD,PIK3R1,PPP3CA,RAC1,STAT1,STAT3,SYK,TRAF2,ZFP36,AKT2,CREBBP,E2F3,GNB1,GNG7,GSK3B,HLA-E,IKBKB,IKBKE,IL6ST,KRAS,MAP2K1,MICA,MYC,PLCG1,TCF7,TNFRSF1A,ATG14,BECN1,CALM1,CALM2,CASP3,CASP8,CCND1,CCR5,CD200R1,CHUK,CREB1,CT…
mTOR signaling pathway	3.02575e-13	3.95985e-12	130	GRB10,LPIN1,LRP5,MAPKAP1,PRKCA,SGK1,SLC3A2,STK11,STRADA,STRADB,WDR59,AKT3,ATP6V1B2,ATP6V1D,CAB39,CLIP1,DDIT4,FLCN,FNIP1,FNIP2,FZD4,FZD6,FZD9,IGF1R,INSR,LRP6,MIOS,PIK3CA,PIK3CD,PIK3R1,PRKCB,PRR5,RICTOR,RPS6KA3,RRAGD,SESN2,TNF,TSC1,ULK2,WNT3A,WNT9A,AKT2,ATP6V1E1,ATP6V1H,DVL3,EIF4B,EIF4EBP1,GSK3B,IKBKB,KRAS,LPIN2,MAP2K1,SOS1,TNFRSF1A,ATP6V1A,ATP6V1C1,ATP6V1G1,CHUK,EIF4E,EIF4E2,FZD1,FZD3,FZD5,GRB2,IR…
Signaling pathways regulating pluripotency of stem cells	8.06137e-07	1.74663e-06	111	COMMD3-BMI1,JAK1,LIFR,PCGF2,SMAD3,ACVR1B,ACVR2B,AKT3,BMPR2,FZD4,FZD6,FZD9,HOXD1,ID4,IGF1R,KAT6A,LEFTY1,MAPK13,PCGF3,PIK3CA,PIK3CD,PIK3R1,REST,RIF1,SMAD5,STAT3,WNT3A,WNT9A,AKT2,DVL3,GSK3B,IL6ST,KRAS,MAP2K1,MYC,TCF7,ACVR1,ACVR1C,ACVR2A,APC,AXIN2,BMI1,BMPR1A,CTNNB1,DUSP9,FGF2,FGFR1,FGFR2,FZD1,FZD3,FZD5,GRB2,HAND1,JARID2,LIF,MAPK1,MAPK14,NRAS,PAX6,PCGF5,PCGF6,PIK3R2,PIK3R3,SKIL,SMAD2,SMAD4,SMARCAD1,T…
Glioma	3.5057e-08	9.76588e-08	65	CAMK1D,CDK6,PLCG2,PRKCA,RB1,AKT3,CAMK2D,CDKN1A,CDKN2A,E2F1,E2F2,IGF1R,PDGFA,PIK3CA,PIK3CD,PIK3R1,PRKCB,SHC4,AKT2,E2F3,KRAS,MAP2K1,PLCG1,SOS1,CALM1,CALM2,CCND1,EGF,EGFR,GRB2,MAPK1,MDM2,NRAS,PDGFB,PDGFRA,PDGFRB,PIK3R2,PIK3R3,POLK,PTEN,SOS2,TGFA,TP53,CAMK2G,BRAF,DDB2,ARAF,BAX,GADD45B,GADD45G,RAF1,AKT1,BAK1,CALM3,CALML4,CDK4,GADD45A,HRAS,MAP2K2,MAPK3,PIK3CB,SHC1,CAMK4,IGF1,MTOR
Oxytocin signaling pathway	0.00362112	0.00421563	108	ADCY1,ADCY3,CACNA1D,CACNB2,CAMK1D,GNAI2,GNAS,ITPR1,MEF2C,NFATC2,PLCB4,PPP1R12B,PPP3R1,PRKAG2,PRKCA,RCAN1,ADCY9,CACNA2D3,CAMK2D,CAMKK2,CDKN1A,EEF2K,GNAI1,ITPR2,MYLK,NFATC1,NFATC3,NOS3,PLCB1,PPP3CA,PRKAB2,PRKCB,RYR1,ADCY6,GNAQ,KRAS,MAP2K1,ROCK1,CACNA2D1,CACNB4,CALM1,CALM2,CCND1,EGFR,GNAI3,GUCY1A1,JUN,KCNJ2,MAPK1,MYL6,NRAS,PPP1CB,PPP1CC,PPP1R12A,PPP3CB,PRKAA1,PRKAA2,PRKACB,PRKAG1,PTGS2,RHOA,ROCK2,JM…
Bladder cancer	1.57958e-05	2.9828e-05	37	DAPK1,ERBB2,RB1,CDH1,CDKN1A,CDKN2A,CXCL8,E2F1,E2F2,RPS6KA5,E2F3,KRAS,MAP2K1,MYC,CCND1,EGF,EGFR,MAPK1,MDM2,MMP1,MMP2,NRAS,THBS1,TP53,BRAF,RASSF1,ARAF,RAF1,SRC,CDK4,DAPK3,FGFR3,HBEGF,HRAS,MAP2K2,MAPK3,MTOR
Endocrine resistance	7.1021e-09	2.51802e-08	82	ADCY1,ADCY3,BCL2,ERBB2,GNAS,NCOA3,NCOR1,RB1,ADCY9,AKT3,CDKN1A,CDKN2A,CDKN2C,E2F1,E2F2,GPER1,IGF1R,MAPK13,MAPK9,PIK3CA,PIK3CD,PIK3R1,PTK2,SHC4,ADCY6,AKT2,E2F3,KRAS,MAP2K1,SOS1,CARM1,CCND1,DLL1,EGFR,ESR1,ESR2,GRB2,JAG1,JAG2,JUN,MAPK1,MAPK14,MAPK8,MDM2,MED1,MMP2,NOTCH1,NOTCH2,NRAS,PIK3R2,PIK3R3,PRKACB,RPS6KB1,SOS2,SP1,TP53,ADCY7,BRAF,CDKN1B,ADCY4,ARAF,BAD,BAX,FOS,MAPK11,PRKACA,RAF1,RPS6KB2,SRC,ADCY2…
Thyroid hormone signaling pathway	2.40481e-08	7.21442e-08	98	ATP1B1,ATP1B3,HDAC2,KAT2B,MED12L,NCOA1,NCOA3,NCOR1,PFKFB2,PLCB4,PLCG2,PRKCA,RCAN1,SLC2A1,SLC9A1,THRB,AKT3,MED27,NCOA2,PFKP,PIK3CA,PIK3CD,PIK3R1,PLCB1,PRKCB,RCAN2,SIN3A,STAT1,TBC1D4,THRA,AKT2,CREBBP,GSK3B,HDAC1,ITGAV,KRAS,MAP2K1,MED14,MED4,MYC,PLCD3,PLCG1,RXRA,ATP2A2,CCND1,CTNNB1,EP300,ESR1,FOXO1,HIF1A,MAPK1,MDM2,MED1,MED13,MED13L,NOTCH1,NOTCH2,NRAS,PDPK1,PFKL,PIK3R2,PIK3R3,PRKACB,RHEB,SLC16A10,TP…
Type II diabetes mellitus	0.00241074	0.00293809	36	CACNA1D,CACNA1E,HK1,HK2,PRKCE,GCK,INSR,IRS4,MAPK9,PIK3CA,PIK3CD,PIK3R1,PRKCZ,TNF,CACNA1B,IKBKB,IRS1,IRS2,MAPK1,MAPK8,PIK3R2,PIK3R3,SOCS3,SOCS4,SOCS1,CACNA1C,CACNA1G,MAPK10,MAPK3,PDX1,PIK3CB,PKM,SOCS2,SLC2A4,PRKCD,MTOR
ErbB signaling pathway	7.44214e-07	1.65853e-06	70	CBLB,ERBB2,NCK2,PAK1,PAK6,PLCG2,PRKCA,AKT3,CAMK2D,CBL,CDKN1A,CRK,MAPK9,NRG1,PIK3CA,PIK3CD,PIK3R1,PRKCB,PTK2,SHC4,STAT5B,AKT2,EIF4EBP1,GSK3B,KRAS,MAP2K1,MYC,PLCG1,SOS1,ABL1,ABL2,CRKL,EGF,EGFR,ERBB4,EREG,GAB1,GRB2,JUN,MAP2K4,MAPK1,MAPK8,NRAS,PAK2,PIK3R2,PIK3R3,RPS6KB1,SOS2,TGFA,CAMK2G,BRAF,CDKN1B,ARAF,BAD,RAF1,RPS6KB2,SRC,AKT1,ERBB3,HBEGF,HRAS,MAP2K2,MAPK10,MAPK3,PAK4,PIK3CB,SHC1,MAP2K7,NCK1,MTOR
Cushing syndrome	3.54162e-05	6.00535e-05	113	ADCY1,ADCY3,CACNA1D,CDK6,GNAI2,GNAS,ITPR1,NCEH1,NR4A1,PDE11A,PDE8A,PLCB4,RAP1A,RB1,SCARB1,TCF7L1,TCF7L2,ADCY9,ATF6B,CAMK2D,CDKN1A,CDKN2A,CDKN2B,CDKN2C,E2F1,E2F2,FZD4,FZD6,FZD9,GNAI1,ITPR2,KCNK2,KMT2A,PDE8B,PLCB1,RASD1,RBBP5,WNT3A,WNT9A,ADCY6,ATF2,DVL3,E2F3,GNAQ,GSK3B,MAP2K1,TCF7,USP8,AHR,APC,ARNT,ASH2L,AXIN2,CCND1,CCNE2,CREB1,CREB3L2,CREB5,CTNNB1,EGFR,FZD1,FZD3,FZD5,GNAI3,KMT2D,LDLR,LEF1,MAPK1,PB…
Small cell lung cancer	3.76208e-09	1.59527e-08	81	BCL2,BCL2L1,CDK6,ITGA6,ITGB1,LAMB1,LAMC1,LAMC2,RB1,AKT3,CDKN1A,CDKN2B,COL4A1,COL4A2,COL4A5,E2F1,E2F2,ITGA2,LAMA1,LAMA3,MAX,PIK3CA,PIK3CD,PIK3R1,PTK2,TRAF2,AKT2,E2F3,IKBKB,ITGAV,MYC,RXRA,APAF1,CASP3,CCND1,CCNE2,CHUK,COL4A4,CYCS,FN1,ITGA3,PIK3R2,PIK3R3,POLK,PTEN,PTGS2,RARB,TP53,TRAF3,XIAP,RXRB,CDKN1B,DDB2,TRAF5,BAX,BIRC7,CCNE1,CKS2,GADD45B,GADD45G,LAMA5,NFKB1,NFKBIA,RELA,ZBTB17,AKT1,BAK1,CDK2,CDK4,…
Focal adhesion	1.74681e-08	5.67712e-08	154	ARHGAP5,BCAR1,BCL2,CAPN2,CAV1,CAV2,CCND3,CDC42,COL6A3,ERBB2,FYN,ITGA1,ITGA6,ITGB1,ITGB5,LAMB1,LAMC1,LAMC2,MET,PAK1,PAK6,PARVB,PDGFC,PIP5K1B,PPP1R12B,PRKCA,RAP1A,RASGRF1,TLN2,VCL,AKT3,COL4A1,COL4A2,COL4A5,COL6A1,COL6A2,CRK,DOCK1,IBSP,IGF1R,ITGA2,ITGA8,ITGB8,LAMA1,LAMA3,MAPK9,MYL5,MYLK,PDGFA,PDGFD,PIK3CA,PIK3CD,PIK3R1,PRKCB,PTK2,RAC1,RAC2,SHC4,THBS2,THBS3,TNC,VAV2,VEGFB,AKT2,ARHGAP35,GSK3B,ITGAV,MA…
HIF-1 signaling pathway	6.78482e-05	0.000105843	82	BCL2,EGLN3,ERBB2,HK1,HK2,IL6R,PDK1,PFKFB3,PLCG2,PRKCA,SLC2A1,AKT3,ANGPT1,CAMK2D,CDKN1A,ENO2,IGF1R,IL6,INSR,LTBR,NOS3,PFKP,PIK3CA,PIK3CD,PIK3R1,PRKCB,STAT3,TLR4,AKT2,CREBBP,EIF4EBP1,IFNGR2,MAP2K1,PLCG1,TIMP1,ARNT,CUL2,EGF,EGFR,EGLN1,EIF4E,EIF4E2,EP300,HIF1A,MAPK1,PFKL,PGK1,PIK3R2,PIK3R3,RPS6KB1,SERPINE1,TFRC,VHL,CAMK2G,EGLN2,CDKN1B,RPS6,ALDOC,FLT1,MKNK2,NFKB1,PFKM,RELA,RPS6KB2,AKT1,ALDOA,EDN1,ENO1…
Insulin resistance	5.42452e-14	1.41038e-12	98	ACACB,GFPT2,PCK2,PPARGC1B,PPP1R3B,PRKAG2,PRKCE,PYGL,SLC27A1,SLC2A1,AKT3,CPT1A,IL6,INSR,MAPK9,MLXIP,NOS3,OGT,PIK3CA,PIK3CD,PIK3R1,PPARA,PPARGC1A,PPP1R3D,PRKAB2,PRKCB,PRKCZ,RPS6KA3,SLC27A2,STAT3,TBC1D4,TNF,TRIB3,AKT2,GSK3B,IKBKB,PTPN1,TNFRSF1A,CREB1,CREB3L2,CREB5,FOXO1,IRS1,IRS2,MAPK8,PDPK1,PIK3R2,PIK3R3,PPP1CB,PPP1CC,PPP1R3C,PRKAA1,PRKAA2,PRKAG1,PTEN,PTPA,PTPN11,RPS6KA2,RPS6KB1,SOCS3,SREBF1,PYGB,C…
PI3K-Akt signaling pathway	3.1923e-06	6.22499e-06	255	BCL2,BCL2L1,CCND3,CDC37,CDK6,COL6A3,EFNA5,ERBB2,GNB5,GNG12,GNGT1,IFNAR1,IGF2,IL4R,IL6R,ITGA1,ITGA6,ITGB1,ITGB5,JAK1,LAMB1,LAMC1,LAMC2,LPAR1,MET,NR4A1,PCK2,PDGFC,PPP2R5B,PRKCA,SGK1,SGK3,STK11,AKT3,ANGPT1,ATF6B,BCL2L11,CDKN1A,COL4A1,COL4A2,COL4A5,COL6A1,COL6A2,DDIT4,EPHA2,FGF20,GNB4,IBSP,IGF1R,IL2RB,IL6,INSR,ITGA2,ITGA8,ITGB8,LAMA1,LAMA3,MAGI1,MAGI2,NOS3,OSM,PDGFA,PDGFD,PHLPP1,PHLPP2,PIK3CA,PIK3CD,…
Adherens junction	8.24188e-14	1.60717e-12	69	CDC42,CTNNA1,ERBB2,FYN,MET,NECTIN3,PTPRB,PTPRJ,SMAD3,SORBS1,TCF7L1,TCF7L2,VCL,WASF1,CDH1,FARP2,IGF1R,INSR,IQGAP1,MAP3K7,NECTIN4,PARD3,PTPN6,RAC1,RAC2,CREBBP,PTPN1,TCF7,WASF2,WASL,YES1,ACP1,AFDN,CSNK2A1,CTNNB1,EGFR,EP300,FGFR1,LEF1,LMO7,MAPK1,NECTIN1,NECTIN2,NLK,PTPRM,RHOA,SMAD2,SMAD4,SSX2IP,TGFBR1,TGFBR2,TJP1,WASF3,CSNK2B,ACTB,ACTN4,BAIAP2,CTNND1,FER,PTPRF,SNAI2,SRC,ACTG1,ACTN1,CSNK2A2,CTNNA2,CTN…
Hippo signaling pathway	2.63669e-08	7.61711e-08	124	CCND3,CTNNA1,DLG5,FRMD6,GLI2,LIMD1,PATJ,SMAD3,TCF7L1,TCF7L2,TPTEP2-CSNK1E,WWTR1,AMH,AMOT,BMP2,BMPR2,BTRC,CDH1,DLG4,FZD4,FZD6,FZD9,LATS2,PARD3,PARD6B,PPP2CA,PPP2R1B,PRKCZ,SMAD7,TEAD1,TP53BP2,WNT3A,WNT9A,YWHAG,CSNK1E,DVL3,GSK3B,MYC,PPP2R1A,PPP2R2A,PPP2R2D,TCF7,TEAD3,YWHAB,YWHAE,AJUBA,APC,AXIN2,BIRC5,BMP6,BMPR1A,CCND1,CCND2,CTNNB1,DLG1,DLG3,FBXW11,FZD1,FZD3,FZD5,LATS1,LEF1,MOB1A,MOB1B,MPP5,NF2,PPP1C…
Longevity regulating pathway	1.80705e-12	1.4095e-11	81	ADCY1,ADCY3,ADIPOR2,ATG5,PPARG,PRKAG2,RB1CC1,SOD2,STK11,ADCY9,AKT3,ATF6B,CAMKK2,IGF1R,INSR,IRS4,PIK3CA,PIK3CD,PIK3R1,PPARGC1A,PRKAB2,SESN2,TSC1,ADCY6,AKT2,ATF2,EIF4EBP1,KRAS,ADIPOR1,APPL1,ATG101,ATG13,CAT,CREB1,CREB3L2,CREB5,EIF4E,EIF4E2,FOXO1,FOXO3,IRS1,IRS2,NRAS,PIK3R2,PIK3R3,PRKAA1,PRKAA2,PRKACB,PRKAG1,RHEB,RPS6KB1,SESN1,SESN3,SIRT1,TP53,ULK1,TSC2,ADCY7,ADCY4,AKT1S1,ATF4,BAX,EHMT1,NFKB1,PRKAB1…
Fc epsilon RI signaling pathway	0.00234551	0.00290396	52	FYN,PLCG2,PRKCA,AKT3,GAB2,INPP5D,LYN,MAPK13,MAPK9,PIK3CA,PIK3CD,PIK3R1,RAC1,RAC2,SYK,TNF,VAV2,AKT2,KRAS,MAP2K1,PLCG1,SOS1,GRB2,MAP2K4,MAPK1,MAPK14,MAPK8,NRAS,PDPK1,PIK3R2,PIK3R3,SOS2,VAV3,JMJD7-PLA2G4B,BRAF,ARAF,IL5,MAP2K6,MAPK11,RAF1,AKT1,HRAS,MAP2K2,MAP2K3,MAPK10,MAPK3,PIK3CB,PLA2G4A,PLA2G4C,LAT,MAP2K7,PLA2G4B
FoxO signaling pathway	1.04437e-11	6.44545e-11	111	CCNG2,FBXO32,PCK2,PRKAG2,SETD7,SGK1,SGK3,SMAD3,SOD2,STK11,TPTEP2-CSNK1E,USP7,AKT3,ATG12,BCL2L11,CDKN1A,CDKN2B,HOMER1,HOMER2,IGF1R,IL6,INSR,IRS4,KLF2,MAPK13,MAPK9,PIK3CA,PIK3CD,PIK3R1,PRKAB2,RAG1,RBL2,S1PR1,STAT3,STK4,AKT2,CREBBP,CSNK1E,IKBKB,KRAS,MAP2K1,SOS1,BCL6,CAT,CCNB1,CCND1,CCND2,CHUK,EGF,EGFR,EP300,FOXO1,FOXO3,GABARAPL1,GRB2,IRS1,IRS2,MAPK1,MAPK14,MAPK8,MDM2,NLK,NRAS,PDPK1,PIK3R2,PIK3R3,PRK…
Non-alcoholic fatty liver disease	0.0263497	0.027774	126	ADIPOR2,BID,CDC42,COX7A2L,ERN1,IL6R,LEPR,MAP3K5,NDUFA2,NDUFB4,NDUFC2-KCTD14,NDUFS3,NDUFV3,PPARG,PRKAG2,AKT3,BCL2L11,CXCL8,IL6,INSR,ITCH,MAPK13,MAPK9,MLXIP,PIK3CA,PIK3CD,PIK3R1,PPARA,PRKAB2,RAC1,TNF,TRAF2,AKT2,GSK3B,IKBKB,NDUFB2,NDUFB8,NDUFB9,NDUFV2,RXRA,TNFRSF1A,ADIPOR1,CASP3,CASP7,CASP8,COX8C,CYCS,EIF2AK3,EIF2S1,FAS,IRS1,IRS2,JUN,MAPK14,MAPK8,NDUFA5,NDUFB3,PIK3R2,PIK3R3,PRKAA1,PRKAA2,PRKAG1,SDHC…
Tight junction	2.01427e-05	3.60744e-05	130	AMOTL1,CACNA1D,CDC42,CGN,CLDN4,ERBB2,ITGB1,MAP3K5,NEDD4,OCLN,PATJ,PRKAG2,PRKCE,RAP1A,RAPGEF6,RDX,STK11,SYNPO,TIAM1,AMOT,BVES,CLDN1,CLDN23,CLDN24,EZR,MAGI1,MAPK9,MARVELD2,MARVELD3,MYH10,PARD3,PARD6B,PPP2CA,PPP2R1B,PRKAB2,PRKCZ,RAB8B,RAC1,RAP2C,RAPGEF2,RUNX1,TJP2,ARPC1B,ARPC2,HSPA4,IGSF5,MYL12A,PPP2R1A,PPP2R2A,PPP2R2D,ROCK1,TJAP1,WASL,ACTR2,ACTR3,AFDN,AMOTL2,ARHGAP17,ARHGEF18,ARPC5,CCND1,CTTN,DLG1,…
Platinum drug resistance	3.8849e-05	6.44728e-05	59	BCL2,BCL2L1,BID,ERBB2,ERCC1,GSTM5,GSTO1,MAP3K5,MSH2,MSH6,AKT3,CDKN1A,CDKN2A,GSTO2,MLH1,PIK3CA,PIK3CD,PIK3R1,REV3L,SLC31A1,AKT2,APAF1,ATP7A,ATP7B,BIRC5,CASP3,CASP8,CYCS,FAS,MAPK1,MDM2,MGST2,PDPK1,PIK3R2,PIK3R3,PMAIP1,TOP2A,TOP2B,TP53,XIAP,GSTM2,BRCA1,XPA,ATM,BAD,BAX,BBC3,ABCC2,AKT1,BAK1,FADD,MAPK3,PIK3CB,BIRC2,GSTA4,BIRC3,MGST3,POLH,MSH3
Rap1 signaling pathway	2.229e-08	6.95449e-08	165	ADCY1,ADCY3,BCAR1,CDC42,DOCK4,EFNA5,EVL,GNAI2,GNAS,IGF2,ITGB1,LPAR1,MET,PDGFC,PLCB4,PRKCA,RALA,RALB,RAP1A,RAPGEF6,SIPA1L1,TIAM1,TLN2,ADCY9,ADORA2A,AKT3,ANGPT1,CDH1,CRK,EPHA2,FARP2,FGF20,FPR1,GNAI1,IGF1R,INSR,MAGI1,MAGI2,MAGI3,MAPK13,PARD3,PARD6B,PDGFA,PDGFD,PIK3CA,PIK3CD,PIK3R1,PLCB1,PRKCB,PRKCZ,RAC1,RAC2,RALGDS,RAPGEF2,SIPA1L2,VAV2,VEGFB,ADCY6,AKT2,GNAQ,KRAS,MAP2K1,PFN1,PLCG1,PRKD2,ADORA2B,AFDN,…
VEGF signaling pathway	0.00025038	0.000368484	47	CDC42,NFATC2,PLCG2,PPP3R1,PRKCA,AKT3,MAPK13,MAPKAPK3,NOS3,PIK3CA,PIK3CD,PIK3R1,PPP3CA,PRKCB,PTK2,RAC1,RAC2,AKT2,KRAS,MAP2K1,PLCG1,PXN,SPHK1,MAPK1,MAPK14,MAPKAPK2,NRAS,PIK3R2,PIK3R3,PPP3CB,PTGS2,JMJD7-PLA2G4B,KDR,PPP3CC,BAD,MAPK11,RAF1,SRC,AKT1,HRAS,HSPB1,MAP2K2,MAPK3,PIK3CB,PLA2G4A,PLA2G4C,PLA2G4B
Apoptosis	6.05472e-07	1.38902e-06	116	BCL2,BCL2L1,BID,CAPN2,DAB2IP,ERN1,ITPR1,LMNA,MAP3K14,MAP3K5,PDK1,AKT3,BCL2L11,CFLAR,ITPR2,MAPK9,PIK3CA,PIK3CD,PIK3R1,TNF,TNFRSF10A,TRAF2,AKT2,CTSC,DAXX,IKBKB,KRAS,MAP2K1,PARP4,TNFRSF1A,APAF1,BIRC5,CASP2,CASP3,CASP7,CASP8,CHUK,CTSB,CTSO,CYCS,DIABLO,EIF2AK3,EIF2S1,FAS,GZMB,JUN,LMNB1,LMNB2,MAPK1,MAPK8,MCL1,NRAS,PARP1,PDPK1,PIK3R2,PIK3R3,PMAIP1,PTPN13,TNFRSF10B,TNFRSF10D,TP53,TUBA1A,TUBA4A,XIAP,CASP1…
Pancreatic cancer	1.59383e-12	1.38132e-11	71	BCL2L1,CDC42,CDK6,ERBB2,JAK1,PLD1,RALA,RALB,RB1,SMAD3,AKT3,CDKN1A,CDKN2A,E2F1,E2F2,MAPK9,PIK3CA,PIK3CD,PIK3R1,RAC1,RAC2,RALGDS,STAT1,STAT3,AKT2,E2F3,IKBKB,KRAS,MAP2K1,ARHGEF6,CCND1,CHUK,EGF,EGFR,MAPK1,MAPK8,PIK3R2,PIK3R3,POLK,RAD51,RALBP1,RPS6KB1,SMAD2,SMAD4,TGFA,TGFB2,TGFBR1,TGFBR2,TP53,BRAF,DDB2,ARAF,BAD,BAX,GADD45B,GADD45G,NFKB1,PLD2,RAF1,RELA,RPS6KB2,AKT1,BAK1,CDK4,GADD45A,MAPK10,MAPK3,PIK3CB…
Neurotrophin signaling pathway	4.34517e-09	1.69462e-08	98	BCL2,CDC42,IRAK2,MAP3K5,PLCG2,RAP1A,AKT3,BEX3,CAMK2D,CRK,FRS2,MAP3K3,MAPK13,MAPK9,MATK,PIK3CA,PIK3CD,PIK3R1,PRDM4,RAC1,RPS6KA3,RPS6KA5,SH2B3,SHC4,SORT1,AKT2,GSK3B,IKBKB,KRAS,MAP2K1,PLCG1,SOS1,YWHAE,ABL1,BDNF,CALM1,CALM2,CRKL,FOXO3,GAB1,GRB2,IRS1,JUN,KIDINS220,MAP3K1,MAPK1,MAPK14,MAPK8,MAPKAPK2,NRAS,PDPK1,PIK3R2,PIK3R3,PSEN1,PTPN11,RAP1B,RAPGEF1,RHOA,RPS6KA2,SOS2,TP53,SH2B1,CAMK2G,BRAF,RIPK2,ARHGD…
Parathyroid hormone synthesis, secretion and action	2.08121e-05	3.60744e-05	82	ADCY1,ADCY3,ARRB1,BCL2,GNA13,GNAI2,GNAS,ITPR1,LRP5,MEF2C,PDE4A,PDE4D,PLCB4,PLD1,PRKCA,RUNX2,ADCY9,ATF6B,CDKN1A,GATA3,GNA12,GNAI1,ITPR2,LRP6,PDE4B,PLCB1,PRKCB,ADCY6,ATF2,GNAQ,MAP2K1,MEF2D,RXRA,AKAP13,CREB1,CREB3L2,CREB5,CYP24A1,EGFR,FGFR1,GNAI3,MAFB,MAPK1,MEF2A,MMP14,MMP16,NR4A2,PRKACB,PTHLH,RHOA,SP1,RXRB,ADCY7,BRAF,ADCY4,ARAF,ARHGEF1,ATF4,CASR,EGR1,FOS,PLD2,PRKACA,RAF1,SLC34A3,ADCY2,ARHGEF11,BGLA…
MAPK signaling pathway	6.12922e-15	2.39039e-13	232	ARRB1,CACNA1D,CACNA1E,CACNB2,CDC42,EFNA5,ERBB2,GNG12,IGF2,IL1R1,MAP3K14,MAP3K20,MAP3K5,MAP4K4,MEF2C,MET,NR4A1,PAK1,PDGFC,PPM1B,PPP3R1,PRKCA,RAP1A,RASGRF1,AKT3,ANGPT1,CACNA2D3,CRK,DUSP16,DUSP2,DUSP3,ELK4,EPHA2,FGF20,GNA12,HSPA2,IGF1R,INSR,MAP3K2,MAP3K3,MAP3K4,MAP3K7,MAPK13,MAPK9,MAPKAPK3,MAPT,MAX,MYD88,NFATC1,NFATC3,PDGFA,PDGFD,PPP3CA,PRKCB,RAC1,RAC2,RAPGEF2,RASA1,RPS6KA3,RPS6KA5,STK4,TAB2,TAOK1,T…
Cell cycle	9.01338e-13	1.00435e-11	109	ANAPC1,CCND3,CDC14B,CDK6,HDAC2,MAD1L1,RB1,SMAD3,STAG1,ANAPC11,ANAPC13,ANAPC15,CCNA1,CDC23,CDC25A,CDKN1A,CDKN2A,CDKN2B,CDKN2C,E2F1,E2F2,E2F5,MCM3,MCM6,RBL2,WEE1,YWHAG,ANAPC7,CREBBP,E2F3,GSK3B,HDAC1,MYC,ORC2,YWHAB,YWHAE,ABL1,BUB3,CCNA2,CCNB1,CCND1,CCND2,CCNE2,CDC14A,CDC25B,CDC27,CDC7,CDK1,CHEK1,CUL1,EP300,MAD2L1,MCM5,MCM7,MDM2,ORC3,PRKDC,RAD21,RBL1,SKP1,SMAD2,SMAD4,SMC1A,SMC3,STAG2,TFDP1,TGFB2,TP53…
GnRH signaling pathway	0.000167076	0.000255529	71	ADCY1,ADCY3,CACNA1D,CDC42,GNAS,ITPR1,PLCB4,PLD1,PRKCA,ADCY9,CAMK2D,ITPR2,MAP3K2,MAP3K3,MAP3K4,MAPK13,MAPK9,PLCB1,PRKCB,ADCY6,GNAQ,KRAS,MAP2K1,SOS1,CALM1,CALM2,EGFR,GRB2,JUN,MAP2K4,MAP3K1,MAPK1,MAPK14,MAPK8,MMP14,MMP2,NRAS,PRKACB,SOS2,JMJD7-PLA2G4B,CAMK2G,ADCY7,ADCY4,ATF4,CACNA1C,EGR1,GNRH1,LHB,MAP2K6,MAPK11,PLD2,PRKACA,RAF1,SRC,ADCY2,CALM3,CALML4,HBEGF,HRAS,MAP2K2,MAP2K3,MAPK10,MAPK3,MAPK7,PLA2G4…
Hedgehog signaling pathway	0.0096997	0.0108082	43	ARRB1,BCL2,GLI2,GLI3,PTCH1,TPTEP2-CSNK1E,BTRC,CSNK1G1,CUL3,DISP1,GPR161,GRK3,HHAT,MEGF8,CSNK1E,CSNK1G3,GSK3B,SMURF1,SMURF2,SUFU,CCND1,CCND2,CDON,CSNK1A1,CSNK1G2,CUL1,FBXW11,GAS1,LRP2,MGRN1,MOSMO,PRKACB,SPOP,SPOPL,EVC,KIF3A,PRKACA,CSNK1D,IQCE,KIF7,SHH,BOC,EFCAB7
Acute myeloid leukemia	4.71484e-05	7.66161e-05	54	PER2,PPARD,RARA,TCF7L1,TCF7L2,AKT3,CCNA1,PIK3CA,PIK3CD,PIK3R1,RUNX1,RUNX1T1,STAT3,STAT5B,AKT2,EIF4EBP1,IKBKB,KRAS,MAP2K1,MYC,SOS1,TCF7,CCNA2,CCND1,CHUK,DUSP6,GRB2,KIT,LEF1,MAPK1,NRAS,PIK3R2,PIK3R3,RPS6KB1,SOS2,PML,BRAF,ARAF,BAD,CEBPA,NFKB1,RAF1,RELA,RPS6KB2,ZBTB16,AKT1,BCL2A1,HRAS,JUP,MAP2K2,MAPK3,PIK3CB,PIM1,MTOR
