# Supplementary material for: Transcriptomic study reveals lncRNA-mediated downregulation of innate immune and inflammatory response in the SARS-CoV-2 vaccination breakthrough infections
Source: Front Immunol. 2022 Nov 18;13:1035111. doi: 10.3389/fimmu.2022.1035111 (PMC9716354; doi:10.3389/fimmu.2022.1035111)
Supplement: Supplementary Table S7 — Repeat element distribution across interacting and non-interacting lncRNAs. [file Table_7.xlsx]

## Sheet: Sheet1
Supplementary Table S7
Repeat element distribution within interacting and non-interacting lncRNAs
query	length	begin	end	strand	repeat	class/family	BP	group
HCP5:3	2432	445	1661	C	ERV3-16A3_I	LTR/ERVL	1217	Interacting
NEAT1:29	22170	7544	8671	C	L1MB2	LINE/L1	1128	Interacting
NEAT1:8	17357	8092	9219	C	L1MB2	LINE/L1	1128	Interacting
FGD5-AS1:15	3738	370	1435	+	HSMAR1	DNA/TcMar-Mariner	1066	Interacting
NEAT1:29	22170	15046	16045	C	L1MB7	LINE/L1	1000	Interacting
NEAT1:8	17357	15594	16593	C	L1MB7	LINE/L1	1000	Interacting
HCP5:3	2432	1683	2431	C	ERV3-16A3_I	LTR/ERVL	749	Interacting
NEAT1:29	22170	10955	11498	C	L1ME3G	LINE/L1	544	Interacting
NEAT1:8	17357	11503	12046	C	L1ME3G	LINE/L1	544	Interacting
NEAT1:29	22170	9349	9884	C	L1PB3	LINE/L1	536	Interacting
NEAT1:8	17357	9897	10432	C	L1PB3	LINE/L1	536	Interacting
NEAT1:29	22170	13267	13769	C	L1ME4b	LINE/L1	503	Interacting
NEAT1:8	17357	13815	14317	C	L1ME4b	LINE/L1	503	Interacting
UCA1:6	2111	1548	2027	+	LTR7C	LTR/ERV1	480	Interacting
NEAT1:29	22170	5684	6132	C	L1ME4a	LINE/L1	449	Interacting
NEAT1:8	17357	6232	6680	C	L1ME4a	LINE/L1	449	Interacting
TUG1:70	7084	6669	7083	+	MLT1K	LTR/ERVL-MaLR	415	Interacting
LINC00910:30	1321	908	1321	+	MER41C	LTR/ERV1	414	Interacting
NEAT1:29	22170	10489	10849	C	L1ME3F	LINE/L1	361	Interacting
NEAT1:8	17357	11037	11397	C	L1ME3F	LINE/L1	361	Interacting
HCP5:3	2432	148	444	C	LTR16B2	LTR/ERVL	297	Interacting
NEAT1:29	22170	6175	6469	C	L1ME4a	LINE/L1	295	Interacting
NEAT1:8	17357	6723	7017	C	L1ME4a	LINE/L1	295	Interacting
FGD5-AS1:15	3738	1536	1828	+	AluSx	SINE/Alu	293	Interacting
SNHG16:11	2407	823	1109	C	AluSx	SINE/Alu	287	Interacting
NEAT1:29	22170	16056	16339	+	AluSx	SINE/Alu	284	Interacting
NEAT1:8	17357	16604	16887	+	AluSx	SINE/Alu	284	Interacting
NEAT1:29	22170	19259	19541	+	AluSx	SINE/Alu	283	Interacting
SNHG16:11	2407	1198	1474	C	AluSx	SINE/Alu	277	Interacting
NEAT1:29	22170	17256	17519	+	AluSx	SINE/Alu	264	Interacting
NEAT1:29	22170	11552	11791	+	Tigger12	DNA/TcMar-Tigger	240	Interacting
NEAT1:8	17357	12100	12339	+	Tigger12	DNA/TcMar-Tigger	240	Interacting
LUCAT1:3	2672	651	877	C	MIRb	SINE/MIR	227	Interacting
UCA1:6	2111	461	686	+	HERVH-int	LTR/ERV1	226	Interacting
UCA1:6	2111	1	221	+	LTR7C	LTR/ERV1	221	Interacting
LUCAT1:3	2672	2423	2635	+	MER30	DNA/hAT-Charlie	213	Interacting
SNHG3:6	206	1	206	+	U17	snRNA	206	Interacting
NEAT1:29	22170	8697	8896	C	L1P5	LINE/L1	200	Interacting
NEAT1:8	17357	9245	9444	C	L1P5	LINE/L1	200	Interacting
NEAT1:29	22170	17626	17805	+	MIR	SINE/MIR	180	Interacting
TUG1:70	7084	3469	3648	C	Charlie15a	DNA/hAT-Charlie	180	Interacting
LUCAT1:3	2672	1738	1910	C	AmnSINE1	SINE/5S-Deu-L2	173	Interacting
NEAT1:29	22170	16979	17144	+	AluJb	SINE/Alu	166	Interacting
CYTOR:26	2638	268	431	+	L1MDb	LINE/L1	164	Interacting
LINC00893:25	1044	32	178	C	L1MDa	LINE/L1	147	Interacting
LUCAT1:3	2672	320	463	C	AluY	SINE/Alu	144	Interacting
UCA1:6	2111	328	463	+	HERVH-int	LTR/ERV1	136	Interacting
UCA1:6	2111	223	357	+	HERVH-int	LTR/ERV1	135	Interacting
NEAT1:29	22170	14114	14247	C	L1M4	LINE/L1	134	Interacting
NEAT1:8	17357	14662	14795	C	L1M4	LINE/L1	134	Interacting
NEAT1:29	22170	7100	7228	+	Charlie4z	DNA/hAT-Charlie	129	Interacting
NEAT1:8	17357	7648	7776	+	Charlie4z	DNA/hAT-Charlie	129	Interacting
CYTOR:26	2638	2449	2576	+	MLT1G3	LTR/ERVL-MaLR	128	Interacting
NEAT1:29	22170	6683	6803	+	MIRb	SINE/MIR	121	Interacting
NEAT1:8	17357	7231	7351	+	MIRb	SINE/MIR	121	Interacting
LUCAT1:3	2672	2196	2308	C	L2b	LINE/L2	113	Interacting
NEAT1:29	22170	17987	18097	+	SVA_A	Retroposon/SVA	111	Interacting
SNHG16:11	2407	1622	1732	+	THE1A	LTR/ERVL-MaLR	111	Interacting
FGD5-AS1:15	3738	2714	2816	+	MER5A	DNA/hAT-Charlie	103	Interacting
NEAT1:29	22170	16650	16752	C	SVA_A	Retroposon/SVA	103	Interacting
NEAT1:8	17357	17198	17300	C	SVA_A	Retroposon/SVA	103	Interacting
NEAT1:29	22170	14870	14970	+	MER113A	DNA/hAT-Charlie	101	Interacting
NEAT1:8	17357	15418	15518	+	MER113A	DNA/hAT-Charlie	101	Interacting
NEAT1:29	22170	16774	16865	C	L1M4	LINE/L1	92	Interacting
SNHG16:11	2407	1484	1571	+	SVA_A	Retroposon/SVA	88	Interacting
TUG1:70	7084	5	92	+	Charlie4z	DNA/hAT-Charlie	88	Interacting
NEAT1:29	22170	10402	10488	C	L1PB3	LINE/L1	87	Interacting
NEAT1:8	17357	10950	11036	C	L1PB3	LINE/L1	87	Interacting
LUCAT1:3	2672	472	554	C	MamRTE1	LINE/RTE-BovB	83	Interacting
FGD5-AS1:15	3738	3008	3089	+	L2b	LINE/L2	82	Interacting
FGD5-AS1:15	3738	1863	1941	C	7SLRNA	srpRNA	79	Interacting
NEAT1:29	22170	18040	18118	C	7SLRNA	srpRNA	79	Interacting
NEAT1:29	22170	16634	16709	+	7SLRNA	srpRNA	76	Interacting
NEAT1:8	17357	17182	17257	+	7SLRNA	srpRNA	76	Interacting
LUCAT1:3	2672	2348	2422	+	L2b	LINE/L2	75	Interacting
NEAT1:29	22170	13839	13906	+	(TA)n	Simple_repeat	68	Interacting
NEAT1:29	22170	14509	14576	+	Eutr16	DNA/hAT-Tip100	68	Interacting
NEAT1:8	17357	14387	14454	+	(TA)n	Simple_repeat	68	Interacting
NEAT1:8	17357	15057	15124	+	Eutr16	DNA/hAT-Tip100	68	Interacting
NEAT1:29	22170	5187	5248	+	MamRep4096	DNA/hAT-Tip100	62	Interacting
NEAT1:8	17357	5735	5796	+	MamRep4096	DNA/hAT-Tip100	62	Interacting
NEAT1:29	22170	20919	20977	+	(TG)n	Simple_repeat	59	Interacting
FGD5-AS1:15	3738	13	66	+	(GGCCGC)n	Simple_repeat	54	Interacting
TUG1:70	7084	1865	1917	+	L2d2	LINE/L2	53	Interacting
NEAT1:29	22170	21070	21121	+	MIRb	SINE/MIR	52	Interacting
GAS5:15	632	497	545	C	7SLRNA	srpRNA	49	Interacting
NEAT1:29	22170	22041	22088	+	G-rich	Low_complexity	48	Interacting
NEAT1:29	22170	336	381	+	GA-rich	Low_complexity	46	Interacting
NEAT1:8	17357	336	381	+	GA-rich	Low_complexity	46	Interacting
SNHG16:11	2407	562	607	C	MER112	DNA/hAT-Charlie	46	Interacting
NEAT1:29	22170	16715	16759	+	7SLRNA	srpRNA	45	Interacting
NEAT1:8	17357	17263	17307	+	7SLRNA	srpRNA	45	Interacting
NEAT1:29	22170	6133	6174	+	(TG)n	Simple_repeat	42	Interacting
NEAT1:8	17357	6681	6722	+	(TG)n	Simple_repeat	42	Interacting
TUG1:70	7084	2487	2525	+	(TTTTCTG)n	Simple_repeat	39	Interacting
TUG1:70	7084	93	130	C	MIR3	SINE/MIR	38	Interacting
SNHG16:11	2407	786	822	+	(TT)n	Simple_repeat	37	Interacting
FGD5-AS1:15	3738	1829	1862	+	SVA_A	Retroposon/SVA	34	Interacting
SNHG16:11	2407	1165	1197	+	(TTG)n	Simple_repeat	33	Interacting
SNHG16:11	2407	1136	1164	C	AluSx	SINE/Alu	29	Interacting
LUCAT1:3	2672	2636	2662	+	L2b	LINE/L2	27	Interacting
FGD5-AS1:15	3738	1510	1535	+	SVA_A	Retroposon/SVA	26	Interacting
MALAT1:10	6084	1632	1656	+	(GAAG)n	Simple_repeat	25	Interacting
MALAT1:12	7276	1608	1632	+	(GAAG)n	Simple_repeat	25	Interacting
MALAT1:18	6284	1553	1577	+	(GAAG)n	Simple_repeat	25	Interacting
NEAT1:12	3806	1936	1959	+	(CAAA)n	Simple_repeat	24	Interacting
NEAT1:14	1988	658	681	+	(CAAA)n	Simple_repeat	24	Interacting
NEAT1:29	22170	1851	1874	+	(CAAA)n	Simple_repeat	24	Interacting
NEAT1:8	17357	2399	2422	+	(CAAA)n	Simple_repeat	24	Interacting
NEAT1:29	22170	18776	18797	+	(T)n	Simple_repeat	22	Interacting
NEAT1:29	22170	10372	10390	+	(TG)n	Simple_repeat	19	Interacting
NEAT1:8	17357	10920	10938	+	(TG)n	Simple_repeat	19	Interacting
TUG1:70	7084	4301	4318	+	(A)n	Simple_repeat	18	Interacting
NEAT1:29	22170	9324	9340	+	(TG)n	Simple_repeat	17	Interacting
NEAT1:8	17357	9872	9888	+	(TG)n	Simple_repeat	17	Interacting
FGD5-AS1:15	3738	1942	1957	+	SVA_A	Retroposon/SVA	16	Interacting
SNHG16:11	2407	1110	1121	+	(TT)n	Simple_repeat	12	Interacting
NIFK-AS1:24	39498	15421	17067	+	L1PBa	LINE/L1	1647	Interacting
SGMS1-AS1:17	15030	11356	12969	C	L1MD1	LINE/L1	1614	Interacting
NIFK-AS1:24	39498	21330	22918	+	L1PBa	LINE/L1	1589	Interacting
NIFK-AS1:24	39498	31116	32545	C	HERV3-int	LTR/ERV1	1430	Interacting
NIFK-AS1:24	39498	26592	27654	C	HERVIP10FH-int	LTR/ERV1	1063	Interacting
NIFK-AS1:24	39498	20007	21029	+	L1PBa	LINE/L1	1023	Interacting
NIFK-AS1:24	39498	17736	18626	+	L1PBa	LINE/L1	891	Interacting
NIFK-AS1:24	39498	28062	28892	C	HERVIP10FH-int	LTR/ERV1	831	Interacting
NIFK-AS1:24	39498	3683	4510	C	L2a	LINE/L2	828	Interacting
NIFK-AS1:24	39498	12582	13254	C	L1ME3C	LINE/L1	673	Interacting
NIFK-AS1:24	39498	24883	25478	+	LTR8	LTR/ERV1	596	Interacting
PRNCR1:2	12727	11162	11750	+	LTR10C	LTR/ERV1	589	Interacting
PRNCR1:2	12727	9919	10495	C	L1PA7	LINE/L1	577	Interacting
NIFK-AS1:24	39498	23541	24095	+	L1PBa	LINE/L1	555	Interacting
NIFK-AS1:24	39498	28908	29439	C	LTR10A	LTR/ERV1	532	Interacting
NIFK-AS1:24	39498	14611	15124	+	L1M4	LINE/L1	514	Interacting
SGMS1-AS1:17	15030	1248	1749	C	ERVL-E-int	LTR/ERVL	502	Interacting
NIFK-AS1:24	39498	32546	33032	C	LTR2C	LTR/ERV1	487	Interacting
NIFK-AS1:24	39498	36420	36904	C	L1PA8	LINE/L1	485	Interacting
SGMS1-AS1:17	15030	10329	10798	C	Tigger10	DNA/TcMar-Tigger	470	Interacting
NIFK-AS1:24	39498	1455	1889	C	L1MB2	LINE/L1	435	Interacting
SGMS1-AS1:17	15030	2430	2854	+	L1ME2	LINE/L1	425	Interacting
NIFK-AS1:24	39498	25479	25898	C	LTR23-int	LTR/ERV1	420	Interacting
NIFK-AS1:24	39498	36000	36419	C	MSTB	LTR/ERVL-MaLR	420	Interacting
SGMS1-AS1:17	15030	9616	10030	+	MamGypLTR1c	LTR/Gypsy	415	Interacting
PRNCR1:2	12727	2266	2672	+	MLT1A1	LTR/ERVL-MaLR	407	Interacting
PRNCR1:2	12727	1373	1774	+	LTR37A	LTR/ERV1	402	Interacting
NIFK-AS1:24	39498	30745	31144	C	HERVE_a-int	LTR/ERV1	400	Interacting
NIFK-AS1:24	39498	33622	34021	C	LTR49-int	LTR/ERV1	400	Interacting
PRNCR1:2	12727	5268	5644	+	THE1C	LTR/ERVL-MaLR	377	Interacting
NIFK-AS1:24	39498	27634	28006	C	HERVIP10FH-int	LTR/ERV1	373	Interacting
PRNCR1:2	12727	4901	5267	C	MLT2C1	LTR/ERVL	367	Interacting
NIFK-AS1:24	39498	18933	19295	+	L1PBa	LINE/L1	363	Interacting
NIFK-AS1:24	39498	35521	35876	C	L2b	LINE/L2	356	Interacting
NIFK-AS1:24	39498	30405	30744	C	HERV3-int	LTR/ERV1	340	Interacting
NIFK-AS1:24	39498	34437	34754	+	AluSx	SINE/Alu	318	Interacting
PRNCR1:2	12727	12162	12475	C	Tigger20a	DNA/TcMar-Tigger	314	Interacting
NIFK-AS1:24	39498	13681	13993	C	MSTB1	LTR/ERVL-MaLR	313	Interacting
SGMS1-AS1:17	15030	4879	5191	+	AluSx	SINE/Alu	313	Interacting
NIFK-AS1:24	39498	23229	23540	+	AluY	SINE/Alu	312	Interacting
SGMS1-AS1:17	15030	14468	14778	+	AluSx	SINE/Alu	311	Interacting
NIFK-AS1:24	39498	14301	14610	+	AluSx	SINE/Alu	310	Interacting
NIFK-AS1:24	39498	17068	17373	+	AluSx	SINE/Alu	306	Interacting
NIFK-AS1:24	39498	18627	18932	+	AluY	SINE/Alu	306	Interacting
NIFK-AS1:24	39498	24573	24878	+	AluSx	SINE/Alu	306	Interacting
NIFK-AS1:24	39498	25899	26202	C	AluSx	SINE/Alu	304	Interacting
NIFK-AS1:24	39498	39192	39495	C	AluSx	SINE/Alu	304	Interacting
NIFK-AS1:24	39498	17433	17735	+	AluSx	SINE/Alu	303	Interacting
SGMS1-AS1:17	15030	13540	13842	C	L1MD1	LINE/L1	303	Interacting
NIFK-AS1:24	39498	21030	21329	+	AluSx	SINE/Alu	300	Interacting
NIFK-AS1:24	39498	33212	33510	C	AluSx	SINE/Alu	299	Interacting
NIFK-AS1:24	39498	34040	34338	+	AluSx	SINE/Alu	299	Interacting
SGMS1-AS1:17	15030	12970	13266	C	AluJb	SINE/Alu	297	Interacting
NIFK-AS1:24	39498	19296	19591	+	AluSx	SINE/Alu	296	Interacting
NIFK-AS1:24	39498	36905	37200	C	AluSx	SINE/Alu	296	Interacting
SGMS1-AS1:17	15030	14104	14399	C	Tigger10	DNA/TcMar-Tigger	296	Interacting
NIFK-AS1:24	39498	35005	35297	+	AluSx	SINE/Alu	293	Interacting
NIFK-AS1:24	39498	38809	39099	C	AluSx	SINE/Alu	291	Interacting
NORAD:9	5325	3648	3936	+	AluSx	SINE/Alu	289	Interacting
PRNCR1:2	12727	9360	9648	+	MLT1D	LTR/ERVL-MaLR	289	Interacting
NIFK-AS1:24	39498	9169	9453	+	AluSx	SINE/Alu	285	Interacting
NIFK-AS1:24	39498	19671	19955	+	AluSx	SINE/Alu	285	Interacting
NIFK-AS1:24	39498	2041	2324	+	AluSx	SINE/Alu	284	Interacting
NIFK-AS1:24	39498	22919	23201	+	AluSx	SINE/Alu	283	Interacting
NIFK-AS1:24	39498	29526	29806	C	AluJb	SINE/Alu	281	Interacting
NIFK-AS1:24	39498	2445	2723	C	AluSx	SINE/Alu	279	Interacting
NIFK-AS1:24	39498	4511	4787	+	AluJb	SINE/Alu	277	Interacting
NIFK-AS1:24	39498	5494	5766	+	AluJb	SINE/Alu	273	Interacting
SGMS1-AS1:17	15030	13270	13541	C	L1MD1	LINE/L1	272	Interacting
NIFK-AS1:24	39498	11279	11536	C	L1PA8	LINE/L1	258	Interacting
NIFK-AS1:24	39498	13997	14252	+	LTR78B	LTR/ERV1	256	Interacting
NIFK-AS1:24	39498	15161	15415	C	AluJb	SINE/Alu	255	Interacting
NIFK-AS1:24	39498	24184	24432	C	LTR23-int	LTR/ERV1	249	Interacting
PRNCR1:2	12727	9671	9918	C	MSTB1	LTR/ERVL-MaLR	248	Interacting
PRNCR1:2	12727	4542	4787	+	L1MEh	LINE/L1	246	Interacting
SGMS1-AS1:17	15030	9326	9568	+	MIRb	SINE/MIR	243	Interacting
NIFK-AS1:24	39498	11866	12107	C	L1ME3C	LINE/L1	242	Interacting
NIFK-AS1:24	39498	30013	30240	C	HERV3-int	LTR/ERV1	228	Interacting
PRNCR1:2	12727	10661	10883	+	MLT1D	LTR/ERVL-MaLR	223	Interacting
SGMS1-AS1:17	15030	6388	6605	C	MER20	DNA/hAT-Charlie	218	Interacting
NIFK-AS1:24	39498	13477	13680	+	AluSx	SINE/Alu	204	Interacting
PRNCR1:2	12727	11781	11977	C	Tigger20a	DNA/TcMar-Tigger	197	Interacting
SGMS1-AS1:17	15030	7458	7642	+	MER5A	DNA/hAT-Charlie	185	Interacting
NIFK-AS1:24	39498	12310	12493	C	L1ME3C	LINE/L1	184	Interacting
SGMS1-AS1:17	15030	5219	5402	+	L2d	LINE/L2	184	Interacting
NIFK-AS1:24	39498	3306	3488	C	MIR3	SINE/MIR	183	Interacting
NIFK-AS1:24	39498	12128	12309	C	AluJb	SINE/Alu	182	Interacting
NIFK-AS1:24	39498	34824	35004	+	L2a	LINE/L2	181	Interacting
NIFK-AS1:24	39498	10976	11154	C	MIR3	SINE/MIR	179	Interacting
NIFK-AS1:24	39498	33033	33211	+	MER61D	LTR/ERV1	179	Interacting
NIFK-AS1:24	39498	26324	26491	C	MER34C	LTR/ERV1	168	Interacting
NIFK-AS1:24	39498	38643	38808	C	AluSx	SINE/Alu	166	Interacting
PRNCR1:2	12727	10496	10660	C	MSTB1	LTR/ERVL-MaLR	165	Interacting
NIFK-AS1:24	39498	7256	7418	C	AluSx	SINE/Alu	163	Interacting
SGMS1-AS1:17	15030	10969	11131	C	L2b	LINE/L2	163	Interacting
NIFK-AS1:24	39498	6401	6559	C	L1PA4	LINE/L1	159	Interacting
NIFK-AS1:24	39498	4788	4943	C	L2a	LINE/L2	156	Interacting
NIFK-AS1:24	39498	6868	7016	+	AluSx	SINE/Alu	149	Interacting
PRNCR1:2	12727	12578	12722	+	Charlie7	DNA/hAT-Charlie	145	Interacting
NIFK-AS1:24	39498	2791	2931	C	MIRb	SINE/MIR	141	Interacting
NIFK-AS1:24	39498	6051	6190	+	AluJb	SINE/Alu	140	Interacting
PRNCR1:2	12727	110	249	C	L2c	LINE/L2	140	Interacting
NIFK-AS1:24	39498	5107	5243	C	L2a	LINE/L2	137	Interacting
SGMS1-AS1:17	15030	7654	7790	C	MER5B	DNA/hAT-Charlie	137	Interacting
SGMS1-AS1:17	15030	1111	1244	C	AluJb	SINE/Alu	134	Interacting
NIFK-AS1:24	39498	26203	26323	C	LTR23-int	LTR/ERV1	121	Interacting
NIFK-AS1:24	39498	7123	7242	+	SVA_A	Retroposon/SVA	120	Interacting
NIFK-AS1:24	39498	6692	6808	+	L1ME4a	LINE/L1	117	Interacting
NIFK-AS1:24	39498	38117	38228	+	SVA_A	Retroposon/SVA	112	Interacting
NIFK-AS1:24	39498	739	848	C	AluSx	SINE/Alu	110	Interacting
NIFK-AS1:24	39498	13368	13474	C	MSTB1	LTR/ERVL-MaLR	107	Interacting
NIFK-AS1:24	39498	1905	2009	+	HY1	scRNA	105	Interacting
NIFK-AS1:24	39498	5389	5493	C	L1MB8	LINE/L1	105	Interacting
PRNCR1:2	12727	1884	1985	+	MER5A	DNA/hAT-Charlie	102	Interacting
NIFK-AS1:24	39498	635	735	C	AluJb	SINE/Alu	101	Interacting
PRNCR1:2	12727	9199	9297	+	L2b	LINE/L2	99	Interacting
NIFK-AS1:24	39498	34339	34436	C	ERV24_Prim-int	LTR/ERV1	98	Interacting
SGMS1-AS1:17	15030	8072	8168	+	MIRb	SINE/MIR	97	Interacting
NIFK-AS1:24	39498	35298	35393	+	L2a	LINE/L2	96	Interacting
NIFK-AS1:24	39498	26498	26591	C	AluJb	SINE/Alu	94	Interacting
SGMS1-AS1:17	15030	11141	11233	C	MER5B	DNA/hAT-Charlie	93	Interacting
NIFK-AS1:24	39498	29922	30012	+	MER61D	LTR/ERV1	91	Interacting
NIFK-AS1:24	39498	9781	9870	C	SVA_A	Retroposon/SVA	90	Interacting
SGMS1-AS1:17	15030	14800	14889	C	Tigger10	DNA/TcMar-Tigger	90	Interacting
NIFK-AS1:24	39498	8516	8604	C	X9a_DNA	DNA	89	Interacting
NIFK-AS1:24	39498	29440	29525	C	SVA_A	Retroposon/SVA	86	Interacting
SGMS1-AS1:17	15030	3013	3096	C	MER2	DNA/TcMar-Tigger	84	Interacting
NIFK-AS1:24	39498	5828	5909	+	L1MC1	LINE/L1	82	Interacting
SGMS1-AS1:17	15030	6898	6978	+	MER53	DNA/hAT-Blackjack	81	Interacting
NIFK-AS1:24	39498	33511	33590	+	MER61D	LTR/ERV1	80	Interacting
NIFK-AS1:24	39498	19592	19670	+	L1PBa	LINE/L1	79	Interacting
NIFK-AS1:24	39498	5975	6049	C	AluJb	SINE/Alu	75	Interacting
NIFK-AS1:24	39498	9771	9839	+	7SLRNA	srpRNA	69	Interacting
NIFK-AS1:24	39498	38169	38230	C	7SLRNA	srpRNA	62	Interacting
NIFK-AS1:24	39498	37248	37308	C	MSTB	LTR/ERVL-MaLR	61	Interacting
NIFK-AS1:24	39498	6809	6867	+	AluJb	SINE/Alu	59	Interacting
NIFK-AS1:24	39498	17374	17432	+	L1PBa	LINE/L1	59	Interacting
NIFK-AS1:24	39498	5767	5824	C	L1MB8	LINE/L1	58	Interacting
PRNCR1:2	12727	8002	8055	+	(TTTTTG)n	Simple_repeat	54	Interacting
NIFK-AS1:24	39498	24496	24548	C	LTR23-int	LTR/ERV1	53	Interacting
PRNCR1:2	12727	6520	6572	+	(GCAGCT)n	Simple_repeat	53	Interacting
NIFK-AS1:24	39498	28007	28058	+	(CT)n	Simple_repeat	52	Interacting
NIFK-AS1:24	39498	1292	1341	C	L2c	LINE/L2	50	Interacting
NIFK-AS1:24	39498	37201	37247	C	L1PA8	LINE/L1	47	Interacting
NIFK-AS1:24	39498	19956	20001	+	(AAGG)n	Simple_repeat	46	Interacting
PRNCR1:2	12727	8337	8380	+	(T)n	Simple_repeat	44	Interacting
NIFK-AS1:24	39498	7068	7110	+	(TA)n	Simple_repeat	43	Interacting
NIFK-AS1:24	39498	9844	9886	+	7SLRNA	srpRNA	43	Interacting
NORAD:9	5325	4362	4404	+	G-rich	Low_complexity	43	Interacting
PRNCR1:2	12727	5645	5683	C	MLT2C1	LTR/ERVL	39	Interacting
NIFK-AS1:24	39498	5928	5965	+	(TG)n	Simple_repeat	38	Interacting
NIFK-AS1:24	39498	11241	11278	+	(ATTT)n	Simple_repeat	38	Interacting
NIFK-AS1:24	39498	39155	39191	+	(ATTT)n	Simple_repeat	37	Interacting
NIFK-AS1:24	39498	28059	28091	C	HERVIP10FH-int	LTR/ERV1	33	Interacting
PRNCR1:2	12727	8565	8597	+	(T)n	Simple_repeat	33	Interacting
NIFK-AS1:24	39498	7017	7047	+	(CA)n	Simple_repeat	31	Interacting
SGMS1-AS1:17	15030	10195	10225	+	(AGTGGT)n	Simple_repeat	31	Interacting
NIFK-AS1:24	39498	24156	24183	+	(AAAC)n	Simple_repeat	28	Interacting
NIFK-AS1:24	39498	23202	23228	+	(AAAAT)n	Simple_repeat	27	Interacting
NIFK-AS1:24	39498	34013	34039	C	ERV24_Prim-int	LTR/ERV1	27	Interacting
SGMS1-AS1:17	15030	6988	7012	+	(TGTT)n	Simple_repeat	25	Interacting
NIFK-AS1:24	39498	34755	34777	C	ERV24_Prim-int	LTR/ERV1	23	Interacting
NIFK-AS1:24	39498	7050	7068	+	(TC)n	Simple_repeat	19	Interacting
lnc-ATP11A-2:3	10068	1463	3378	+	ERV24_Prim-int	LTR/ERV1	1916	Non-interacting
lnc-VWC2L-1:13	3421	939	2744	C	ERVL-E-int	LTR/ERVL	1806	Non-interacting
lnc-CCDC71L-1:14	10409	8620	10409	+	L1P1	LINE/L1	1790	Non-interacting
lnc-CCDC71L-1:14	10409	7098	8646	C	L1P1	LINE/L1	1549	Non-interacting
lnc-ATP11A-2:3	10068	8424	9841	+	L1MEg	LINE/L1	1418	Non-interacting
lnc-ATP11A-2:3	10068	6684	8020	C	L1MDa	LINE/L1	1337	Non-interacting
WAC-AS1:1	4318	1569	2857	+	L1M4	LINE/L1	1289	Non-interacting
THAP9-AS1:42	1648	374	1514	+	HSMAR2	DNA/TcMar-Mariner	1141	Non-interacting
lnc-HLA-DOA-1:1	5025	2837	3869	C	L1ME5	LINE/L1	1033	Non-interacting
lnc-ATP11A-2:3	10068	4878	5693	+	L1M4	LINE/L1	816	Non-interacting
lnc-CCDC71L-1:14	10409	4886	5698	C	L1MC3	LINE/L1	813	Non-interacting
lnc-NOL6-6:2	3587	2806	3587	+	L1M4	LINE/L1	782	Non-interacting
lnc-CXorf36-46:5	14665	12335	13094	+	L1ME2	LINE/L1	760	Non-interacting
lnc-ATP11A-2:3	10068	5700	6388	C	L1MDa	LINE/L1	689	Non-interacting
lnc-ATP11A-2:3	10068	3504	4095	C	MER76	LTR/ERVL	592	Non-interacting
lnc-CCDC71L-1:14	10409	6076	6658	+	L1ME1	LINE/L1	583	Non-interacting
lnc-NDUFA4-2:1	3055	2517	3055	C	L1MA9	LINE/L1	539	Non-interacting
lnc-SWT1-1:10	3816	2081	2573	+	L2a	LINE/L2	493	Non-interacting
lnc-CCDC71L-1:14	10409	2071	2550	+	L1ME1	LINE/L1	480	Non-interacting
lnc-CCDC71L-1:14	10409	4420	4891	C	L1MC5	LINE/L1	472	Non-interacting
lnc-ATP11A-2:3	10068	760	1198	+	ERV24_Prim-int	LTR/ERV1	439	Non-interacting
lnc-NUTM2G-6:4	2455	432	868	+	MER83A-int	LTR/ERV1	437	Non-interacting
lnc-SWT1-1:10	3816	2980	3414	+	L2a	LINE/L2	435	Non-interacting
lnc-CCDC71L-1:14	10409	1141	1572	C	LTR82B	LTR/ERVL	432	Non-interacting
lnc-HEPH-1:2	1815	754	1163	+	L2d2	LINE/L2	410	Non-interacting
lnc-HLA-DOA-1:1	5025	2429	2836	C	MSTB1	LTR/ERVL-MaLR	408	Non-interacting
lnc-CCDC71L-1:14	10409	2542	2936	+	L1ME1	LINE/L1	395	Non-interacting
lnc-MANBA-2:6	4819	235	619	C	BLACKJACK	DNA/hAT-Blackjack	385	Non-interacting
lnc-CEBPB-13:12	4604	419	801	+	L2a	LINE/L2	383	Non-interacting
PCBP1-AS1:229	2089	1710	2088	+	MLT1C2	LTR/ERVL-MaLR	379	Non-interacting
lnc-CCDC71L-1:14	10409	2942	3316	+	L1MA3	LINE/L1	375	Non-interacting
lnc-ZCCHC7-2:21	4354	3803	4176	C	L1MC5	LINE/L1	374	Non-interacting
lnc-CXorf36-46:5	14665	9290	9659	C	L2a	LINE/L2	370	Non-interacting
lnc-ZCCHC7-2:21	4354	2823	3189	C	Tigger20a	DNA/TcMar-Tigger	367	Non-interacting
lnc-CCDC71L-1:14	10409	5703	6066	C	L1MC3	LINE/L1	364	Non-interacting
lnc-MRPS15-1:1	6074	1554	1888	C	L2a	LINE/L2	335	Non-interacting
lnc-HLA-DOA-1:1	5025	2095	2428	C	L1ME5	LINE/L1	334	Non-interacting
lnc-FBXO9-1:3	336	6	336	+	7SK	snRNA	331	Non-interacting
lnc-SWT1-1:10	3816	1734	2064	+	L2a	LINE/L2	331	Non-interacting
lnc-CCDC71L-1:14	10409	3317	3640	+	L1MA2	LINE/L1	324	Non-interacting
lnc-MRPS15-1:1	6074	3674	3997	+	AluJb	SINE/Alu	324	Non-interacting
lnc-CEBPB-13:12	4604	1611	1933	+	AluJb	SINE/Alu	323	Non-interacting
lnc-ATP11A-2:3	10068	8023	8342	+	L1MEg	LINE/L1	320	Non-interacting
MIR3945HG:6	1919	344	661	+	AluJb	SINE/Alu	318	Non-interacting
lnc-LTBP3-2:15	5983	2160	2472	C	AluSx	SINE/Alu	313	Non-interacting
lnc-RPS4Y1-13:1	1717	1387	1699	+	AluSx	SINE/Alu	313	Non-interacting
lnc-ZCCHC7-2:21	4354	3440	3752	C	MER2	DNA/TcMar-Tigger	313	Non-interacting
WAC-AS1:1	4318	1229	1540	C	AluSx	SINE/Alu	312	Non-interacting
lnc-RPS17-1:4	1922	416	727	C	AluSx	SINE/Alu	312	Non-interacting
lnc-B2M-1:1	1916	1607	1916	+	MER49	LTR/ERV1	310	Non-interacting
lnc-THAP5-1:1	1160	17	324	C	L1MC5a	LINE/L1	308	Non-interacting
lnc-HMGA1-2:4	7090	3520	3824	C	AluSx	SINE/Alu	305	Non-interacting
lnc-HMGA1-2:4	7090	6399	6702	C	AluSx	SINE/Alu	304	Non-interacting
lnc-PMM2-6:4	8334	5908	6208	+	AluSx	SINE/Alu	301	Non-interacting
WAC-AS1:1	4318	3338	3632	+	AluSx	SINE/Alu	295	Non-interacting
lnc-ATP11A-2:3	10068	6389	6683	C	AluY	SINE/Alu	295	Non-interacting
lnc-SNAPC5-3:1	671	38	331	C	AluSx	SINE/Alu	294	Non-interacting
lnc-CRYBB1-1:2	3554	2566	2858	+	L2d	LINE/L2	293	Non-interacting
lnc-PMM2-6:4	8334	1446	1737	C	AluSx	SINE/Alu	292	Non-interacting
lnc-HNRNPDL-1:1	1057	443	733	C	AluY	SINE/Alu	291	Non-interacting
lnc-CDC42BPB-4:8	2390	919	1208	+	MLT1D	LTR/ERVL-MaLR	290	Non-interacting
lnc-MAT1A-1:1	780	178	467	C	AluJb	SINE/Alu	290	Non-interacting
lnc-MANBA-2:6	4819	1286	1574	C	AluSx	SINE/Alu	289	Non-interacting
lnc-MRPS15-2:2	928	352	638	+	AluSx	SINE/Alu	287	Non-interacting
lnc-CDC42BPB-4:8	2390	634	918	+	AluJb	SINE/Alu	285	Non-interacting
lnc-STAT5B-2:2	992	710	992	+	AluY	SINE/Alu	283	Non-interacting
lnc-MANBA-2:6	4819	1614	1895	C	AluJb	SINE/Alu	282	Non-interacting
lnc-MUC20-67:7	4208	2877	3158	C	AluJb	SINE/Alu	282	Non-interacting
lnc-CHD1L-5:2	3299	318	596	+	AluSx	SINE/Alu	279	Non-interacting
lnc-ATP11A-2:3	10068	4325	4595	+	AluSx	SINE/Alu	271	Non-interacting
lnc-ATP11A-2:3	10068	4607	4877	+	AluSx	SINE/Alu	271	Non-interacting
lnc-CCDC71L-1:14	10409	1646	1914	C	AluSx	SINE/Alu	269	Non-interacting
lnc-ATP11A-2:3	10068	1199	1462	C	AluY	SINE/Alu	264	Non-interacting
WAC-AS1:1	4318	835	1093	+	AluSx	SINE/Alu	259	Non-interacting
lnc-LTBP3-2:15	5983	1262	1519	+	AluJb	SINE/Alu	258	Non-interacting
lnc-CRYBB1-1:2	3554	3021	3276	+	MLT1A	LTR/ERVL-MaLR	256	Non-interacting
PCBP1-AS1:229	2089	483	735	C	AluSx	SINE/Alu	253	Non-interacting
lnc-HLA-DOA-1:1	5025	1524	1773	C	MIR	SINE/MIR	250	Non-interacting
lnc-VWC2L-1:13	3421	2800	3039	C	ERVL-E-int	LTR/ERVL	240	Non-interacting
lnc-CRYBB1-1:2	3554	951	1186	C	MIRb	SINE/MIR	236	Non-interacting
lnc-PMM2-6:4	8334	6898	7133	C	L1ME4a	LINE/L1	236	Non-interacting
lnc-CXorf36-46:5	14665	3586	3820	+	MER46C	DNA/TcMar-Tigger	235	Non-interacting
lnc-KDM4C-18:1	288	1	235	+	7SLRNA	srpRNA	235	Non-interacting
lnc-CBY3-3:2	4487	440	666	C	AluSx	SINE/Alu	227	Non-interacting
lnc-CAVIN2-2:1	2069	1100	1323	+	Arthur2	DNA/hAT-Tip100	224	Non-interacting
lnc-CEBPB-13:12	4604	3373	3594	+	MER58A	DNA/hAT-Charlie	222	Non-interacting
lnc-CEBPB-13:12	4604	3023	3242	+	MIRb	SINE/MIR	220	Non-interacting
lnc-ATP11A-2:3	10068	9851	10068	+	AluY	SINE/Alu	218	Non-interacting
lnc-CACNA1B-1:4	1795	1146	1362	C	MLT1D	LTR/ERVL-MaLR	217	Non-interacting
lnc-CXorf36-46:5	14665	13548	13764	C	L1MA9	LINE/L1	217	Non-interacting
lnc-EPN2-3:1	699	1	217	+	U3	snRNA	217	Non-interacting
lnc-METTL2B-3:6	1894	1109	1325	C	MLT1D	LTR/ERVL-MaLR	217	Non-interacting
lnc-MSMB-1:2	751	357	573	C	L1MC1	LINE/L1	217	Non-interacting
lnc-SLC5A10-3:1	583	1	217	+	U3	snRNA	217	Non-interacting
lnc-SLC5A10-3:2	216	1	216	+	U3	snRNA	216	Non-interacting
lnc-HEPH-1:2	1815	1348	1562	+	MER103C	DNA/hAT-Charlie	215	Non-interacting
lnc-IL5-1:1	1023	801	1014	C	MIR	SINE/MIR	214	Non-interacting
lnc-MBNL1-3:1	1039	1	213	C	AluSx	SINE/Alu	213	Non-interacting
lnc-MUC20-67:7	4208	3311	3523	C	Tigger4a	DNA/TcMar-Tigger	213	Non-interacting
lnc-AMN1-2:3	1028	1	210	+	LTR8B	LTR/ERV1	210	Non-interacting
lnc-CACNA1B-1:4	1795	1586	1795	C	AluSx	SINE/Alu	210	Non-interacting
lnc-SWT1-1:10	3816	2574	2782	C	MER20	DNA/hAT-Charlie	209	Non-interacting
lnc-UGDH-2:2	618	1	209	C	AluY	SINE/Alu	209	Non-interacting
PCBP1-AS1:229	2089	845	1051	C	MARNA	DNA/TcMar-Mariner	207	Non-interacting
lnc-CXorf36-46:5	14665	6849	7055	C	MIR	SINE/MIR	207	Non-interacting
lnc-CDC42BPB-4:8	2390	429	633	+	MLT1D	LTR/ERVL-MaLR	205	Non-interacting
lnc-CXorf36-46:5	14665	5533	5737	C	AluSx	SINE/Alu	205	Non-interacting
lnc-MANBA-2:6	4819	2356	2558	+	AluY	SINE/Alu	203	Non-interacting
lnc-SWT1-1:10	3816	3478	3680	C	LTR67B	LTR/ERVL	203	Non-interacting
lnc-VWC2L-1:13	3421	736	938	C	AluSx	SINE/Alu	203	Non-interacting
lnc-CBX6-2:1	1899	1682	1880	C	MamGyp-int	LTR/Gypsy	199	Non-interacting
lnc-CRYBB1-1:2	3554	545	743	+	L2b	LINE/L2	199	Non-interacting
lnc-TTC30B-4:1	930	719	917	C	MIR	SINE/MIR	199	Non-interacting
lnc-MRPS15-2:1	787	558	755	+	L3	LINE/CR1	198	Non-interacting
lnc-CAVIN2-2:1	2069	634	828	+	MIRb	SINE/MIR	195	Non-interacting
lnc-SWT1-1:10	3816	1239	1433	+	MIR3	SINE/MIR	195	Non-interacting
lnc-CDC42SE1-1:5	2379	2180	2373	C	MER20	DNA/hAT-Charlie	194	Non-interacting
lnc-FABP5-5:3	859	667	859	C	ERV3-16A3_I	LTR/ERVL	193	Non-interacting
lnc-MRPS15-1:1	6074	280	471	+	MER63A	DNA/hAT-Tip100	192	Non-interacting
lnc-SWT1-1:10	3816	2783	2974	+	L2a	LINE/L2	192	Non-interacting
lnc-CXorf36-46:5	14665	6523	6713	+	MIRb	SINE/MIR	191	Non-interacting
lnc-CHD1L-5:2	3299	3089	3277	+	L1MC4a	LINE/L1	189	Non-interacting
MIR3945HG:6	1919	1732	1919	+	MER33	DNA/hAT-Charlie	188	Non-interacting
WAC-AS1:1	4318	2860	3044	+	AluSx	SINE/Alu	185	Non-interacting
lnc-RPS14-2:2	3119	2410	2593	+	MIRb	SINE/MIR	184	Non-interacting
lnc-RPL39-1:1	1915	1253	1435	+	MIRb	SINE/MIR	183	Non-interacting
lnc-CRYBB1-1:2	3554	1279	1460	C	MER20	DNA/hAT-Charlie	182	Non-interacting
lnc-EXOC3L4-3:1	603	1	181	C	MLT1D	LTR/ERVL-MaLR	181	Non-interacting
lnc-ZCCHC7-2:21	4354	4164	4344	C	L1MC5	LINE/L1	181	Non-interacting
lnc-CCDC71L-1:14	10409	6701	6878	C	MER5A1	DNA/hAT-Charlie	178	Non-interacting
lnc-IGLL1-1:15	7091	4980	5154	+	L2a	LINE/L2	175	Non-interacting
lnc-MANBA-2:6	4819	7	180	C	BLACKJACK	DNA/hAT-Blackjack	174	Non-interacting
lnc-MRPS15-2:2	928	649	822	C	L2b	LINE/L2	174	Non-interacting
lnc-MRPS15-1:1	6074	1348	1518	+	(CAGAGA)n	Simple_repeat	171	Non-interacting
lnc-RPL36AL-3:2	826	522	691	C	AluJb	SINE/Alu	170	Non-interacting
lnc-WDSUB1-1:1	1037	868	1035	C	L1MA2	LINE/L1	168	Non-interacting
lnc-CEBPB-13:12	4604	2199	2365	+	L2a	LINE/L2	167	Non-interacting
lnc-C17orf98-1:3	2779	624	789	C	AluSx	SINE/Alu	166	Non-interacting
WAC-AS1:1	4318	670	834	+	L1M4	LINE/L1	165	Non-interacting
lnc-CCDC71L-1:14	10409	8	172	+	MER41B	LTR/ERV1	165	Non-interacting
lnc-HLA-DRB1-5:2	1235	1	165	+	LTR3A	LTR/ERVK	165	Non-interacting
lnc-KRBA2-1:1	569	404	564	C	AluSx	SINE/Alu	161	Non-interacting
PCBP1-AS1:229	2089	1538	1696	+	L1PA3	LINE/L1	159	Non-interacting
lnc-LURAP1L-6:2	3315	252	410	+	HERVH-int	LTR/ERV1	159	Non-interacting
lnc-MAT1A-1:1	780	530	686	C	MSTD	LTR/ERVL-MaLR	157	Non-interacting
lnc-HLA-DOA-1:1	5025	3962	4113	+	MER96B	DNA/hAT-Tip100	152	Non-interacting
lnc-MSMB-1:5	604	37	187	C	MER5B	DNA/hAT-Charlie	151	Non-interacting
lnc-CAVIN2-2:1	2069	261	409	C	MIR3	SINE/MIR	149	Non-interacting
lnc-HNRNPU-1:8	5602	4945	5093	+	MIR3	SINE/MIR	149	Non-interacting
lnc-FAM126A-2:3	520	349	496	C	L1ME4c	LINE/L1	148	Non-interacting
lnc-LURAP1L-6:2	3315	107	252	+	HERVH-int	LTR/ERV1	146	Non-interacting
lnc-CHD1L-5:2	3299	1019	1162	+	L1MC4a	LINE/L1	144	Non-interacting
lnc-EPN2-3:1	699	507	649	C	AluSx	SINE/Alu	143	Non-interacting
lnc-ZCCHC7-2:21	4354	2400	2542	C	Tigger20a	DNA/TcMar-Tigger	143	Non-interacting
lnc-CCDC71L-1:14	10409	651	789	+	L2b	LINE/L2	139	Non-interacting
lnc-CCDC71L-1:14	10409	6907	7044	+	MIRb	SINE/MIR	138	Non-interacting
lnc-MANBA-2:6	4819	693	830	C	AluJb	SINE/Alu	138	Non-interacting
lnc-C17orf98-1:3	2779	2124	2259	+	AluJb	SINE/Alu	136	Non-interacting
lnc-MEPE-1:1	1383	698	833	+	GA-rich	Low_complexity	136	Non-interacting
WAC-AS1:1	4318	1094	1228	+	L1M4	LINE/L1	135	Non-interacting
lnc-CXorf36-46:5	14665	13765	13899	C	MIRc	SINE/MIR	135	Non-interacting
lnc-HNRNPU-1:8	5602	3536	3670	C	L1ME2	LINE/L1	135	Non-interacting
lnc-PMM2-6:4	8334	3504	3638	C	AluJb	SINE/Alu	135	Non-interacting
lnc-C9orf57-4:2	3020	744	877	C	MIR3	SINE/MIR	134	Non-interacting
lnc-LAMB3-1:6	1082	950	1082	+	MLT1J2	LTR/ERVL-MaLR	133	Non-interacting
lnc-PMM2-6:4	8334	1280	1412	+	AluSx	SINE/Alu	133	Non-interacting
lnc-STRN3-9:1	595	459	590	+	AluSx	SINE/Alu	132	Non-interacting
lnc-HLA-DOA-1:1	5025	4114	4242	C	L2	LINE/L2	129	Non-interacting
lnc-FAM120AOS-3:4	1905	1037	1164	C	L2b	LINE/L2	128	Non-interacting
lnc-SWT1-1:10	3816	733	860	C	AluJb	SINE/Alu	128	Non-interacting
lnc-ZCCHC7-2:21	4354	2098	2225	C	L2d2	LINE/L2	128	Non-interacting
LINC01641:5	1971	210	335	C	Ricksha_c	DNA/MULE-MuDR	126	Non-interacting
lnc-CEBPB-13:12	4604	1484	1609	+	MIR	SINE/MIR	126	Non-interacting
lnc-HMGA1-2:4	7090	3025	3150	C	X30_DNA	DNA	126	Non-interacting
lnc-IGLL1-1:15	7091	5474	5599	C	MIR	SINE/MIR	126	Non-interacting
lnc-MSMB-1:2	751	626	750	+	AluY	SINE/Alu	125	Non-interacting
lnc-C17orf98-1:3	2779	453	576	C	AluSx	SINE/Alu	124	Non-interacting
lnc-EDDM3A-1:1	1312	1	121	C	AluY	SINE/Alu	121	Non-interacting
lnc-KATNBL1-1:5	725	2	122	+	LTR10B2	LTR/ERV1	121	Non-interacting
WAC-AS1:1	4318	4198	4317	C	AluSx	SINE/Alu	120	Non-interacting
lnc-CEBPB-13:12	4604	67	186	+	L2a	LINE/L2	120	Non-interacting
lnc-FYB1-1:1	525	109	228	+	LTR16B2	LTR/ERVL	120	Non-interacting
lnc-HSD17B13-3:1	563	328	446	C	AluSx	SINE/Alu	119	Non-interacting
lnc-ZCCHC7-2:21	4354	2258	2376	+	SVA_E	Retroposon/SVA	119	Non-interacting
LINC01641:5	1971	1	118	+	MLT1C2	LTR/ERVL-MaLR	118	Non-interacting
lnc-CXorf36-46:5	14665	5772	5889	C	AluSx	SINE/Alu	118	Non-interacting
lnc-SWT1-1:10	3816	1557	1674	C	AluJb	SINE/Alu	118	Non-interacting
lnc-HSPB11-3:3	792	76	192	C	MIRb	SINE/MIR	117	Non-interacting
lnc-TRIM52-2:1	705	384	500	C	AluY	SINE/Alu	117	Non-interacting
lnc-ZCCHC7-2:21	4354	2650	2766	C	Tigger20a	DNA/TcMar-Tigger	117	Non-interacting
lnc-CRYBB1-1:2	3554	2054	2169	C	MIRb	SINE/MIR	116	Non-interacting
lnc-IGLL1-1:15	7091	948	1063	C	L1MA4A	LINE/L1	116	Non-interacting
lnc-ANXA8-1:2	407	1	115	+	LTR14A	LTR/ERVK	115	Non-interacting
lnc-CACNA1B-1:4	1795	162	276	C	AluY	SINE/Alu	115	Non-interacting
lnc-IGLL1-1:15	7091	829	943	C	L1MA6	LINE/L1	115	Non-interacting
lnc-LURAP1L-6:2	3315	3132	3246	+	(AT)n	Simple_repeat	115	Non-interacting
lnc-MRPS15-1:1	6074	1	115	C	MIR	SINE/MIR	115	Non-interacting
lnc-C12orf49-6:1	489	344	455	C	L1MC4	LINE/L1	112	Non-interacting
lnc-ATP11A-2:3	10068	4215	4324	+	L1M4	LINE/L1	110	Non-interacting
lnc-KCNMB1-5:1	2211	16	125	C	LTR89B	LTR/ERVL	110	Non-interacting
lnc-FFAR2-1:1	320	2	110	+	AluSx	SINE/Alu	109	Non-interacting
lnc-CEBPB-13:12	4604	844	950	+	L2a	LINE/L2	107	Non-interacting
lnc-ZCCHC7-2:21	4354	3321	3427	C	L1MC5	LINE/L1	107	Non-interacting
lnc-IGLL1-1:15	7091	725	830	C	L1MA8	LINE/L1	106	Non-interacting
lnc-LURAP1L-6:2	3315	1	106	+	LTR7Y	LTR/ERV1	106	Non-interacting
lnc-NUMB-1:10	568	203	307	C	MIRb	SINE/MIR	105	Non-interacting
lnc-GKAP1-1:1	6055	1542	1644	C	MER5B	DNA/hAT-Charlie	103	Non-interacting
lnc-PMM2-6:4	8334	2213	2315	+	L2	LINE/L2	103	Non-interacting
lnc-RAB3B-2:1	1013	683	785	+	L4_C_Mam	LINE/RTE-X	103	Non-interacting
lnc-UGDH-2:1	2153	937	1039	+	SVA_E	Retroposon/SVA	103	Non-interacting
lnc-KLLN-2:1	902	714	815	+	(CGC)n	Simple_repeat	102	Non-interacting
lnc-CBY3-3:2	4487	4095	4195	+	L1ME4a	LINE/L1	101	Non-interacting
LINC01641:5	1971	1256	1355	+	MER5A	DNA/hAT-Charlie	100	Non-interacting
lnc-CXorf36-46:5	14665	4732	4831	+	L2a	LINE/L2	100	Non-interacting
lnc-LURAP1L-6:2	3315	488	586	C	AluSx	SINE/Alu	99	Non-interacting
lnc-CEBPB-13:12	4604	2503	2600	C	MIR1_Amn	SINE/MIR	98	Non-interacting
lnc-ATP11A-2:3	10068	3385	3481	+	L1MC3	LINE/L1	97	Non-interacting
lnc-KLLN-2:1	902	533	629	+	(GCC)n	Simple_repeat	97	Non-interacting
lnc-SLC5A8-4:2	566	432	528	+	SVA_A	Retroposon/SVA	97	Non-interacting
lnc-LTBP3-2:15	5983	3115	3210	+	L2a	LINE/L2	96	Non-interacting
lnc-MANBA-2:6	4819	1105	1200	C	BC200	scRNA	96	Non-interacting
lnc-CCDC71L-1:14	10409	173	265	+	MER41-int	LTR/ERV1	93	Non-interacting
lnc-DNAJC19-6:1	1165	580	672	C	L1M5	LINE/L1	93	Non-interacting
lnc-RPS17-1:2	932	438	530	C	L3	LINE/CR1	93	Non-interacting
lnc-RPS17-1:4	1922	1407	1499	C	L3	LINE/CR1	93	Non-interacting
lnc-SLC5A10-3:1	583	490	581	+	SVA_A	Retroposon/SVA	92	Non-interacting
lnc-CCDC71L-1:14	10409	1971	2061	C	L1ME1	LINE/L1	91	Non-interacting
lnc-CEBPB-13:12	4604	973	1061	C	MIR1_Amn	SINE/MIR	89	Non-interacting
lnc-CEBPB-13:12	4604	2747	2835	+	(TC)n	Simple_repeat	89	Non-interacting
lnc-HNRNPU-1:8	5602	85	173	+	(CAGCCG)n	Simple_repeat	89	Non-interacting
lnc-RPS14-2:2	3119	413	501	+	MIR	SINE/MIR	89	Non-interacting
lnc-CEBPB-13:12	4604	222	309	+	L2a	LINE/L2	88	Non-interacting
lnc-RPS14-2:2	3119	1015	1102	+	MIR3	SINE/MIR	88	Non-interacting
lnc-VEPH1-2:5	4799	194	281	C	HY4	scRNA	88	Non-interacting
PCBP1-AS1:229	2089	396	482	+	MIR	SINE/MIR	87	Non-interacting
lnc-BMF-3:4	743	574	658	+	(AGC)n	Simple_repeat	85	Non-interacting
lnc-RPL36AL-3:2	826	742	826	C	AluSx	SINE/Alu	85	Non-interacting
lnc-CXCL6-3:1	213	130	213	+	MER53	DNA/hAT-Blackjack	84	Non-interacting
lnc-CXorf36-46:5	14665	8296	8379	+	HY3	scRNA	84	Non-interacting
lnc-ZNFX1-2:1	882	70	152	+	(CTCCCTT)n	Simple_repeat	83	Non-interacting
lnc-C5orf58-5:2	1323	60	141	C	MIRb	SINE/MIR	82	Non-interacting
lnc-RPL37-1:4	425	220	301	C	AluJb	SINE/Alu	82	Non-interacting
PCBP1-AS1:229	2089	1373	1453	C	MIR	SINE/MIR	81	Non-interacting
lnc-CBY3-3:2	4487	992	1070	+	ORSL	DNA/hAT-Tip100	79	Non-interacting
lnc-CCDC71L-1:14	10409	264	342	+	MER41-int	LTR/ERV1	79	Non-interacting
lnc-RTP4-6:1	7327	7188	7266	+	(AGC)n	Simple_repeat	79	Non-interacting
lnc-SSTR3-2:1	732	652	728	C	MLT1K	LTR/ERVL-MaLR	77	Non-interacting
lnc-NUS1-5:1	474	359	434	+	(GGCCAA)n	Simple_repeat	76	Non-interacting
lnc-CAVIN2-2:1	2069	865	939	C	MIR	SINE/MIR	75	Non-interacting
lnc-LURAP1L-6:2	3315	411	485	C	LTR77	LTR/ERV1	75	Non-interacting
lnc-CEBPB-13:12	4604	3595	3668	C	MIRb	SINE/MIR	74	Non-interacting
CSTF3-DT:18	1162	1035	1107	C	L1ME3G	LINE/L1	73	Non-interacting
lnc-CCDC71L-1:14	10409	3895	3967	+	(TCTCCT)n	Simple_repeat	73	Non-interacting
lnc-UGDH-2:1	2153	986	1058	C	7SLRNA	srpRNA	73	Non-interacting
MIR3945HG:6	1919	197	268	C	MLT1J	LTR/ERVL-MaLR	72	Non-interacting
lnc-CHD1L-5:2	3299	928	998	+	Tigger19a	DNA/TcMar-Tigger	71	Non-interacting
lnc-FCGR2B-2:1	842	682	752	C	tRNA-Gly-GGY	tRNA	71	Non-interacting
lnc-FRMD4A-3:1	568	239	308	+	GA-rich	Low_complexity	70	Non-interacting
lnc-HNRNPUL2-BSCL2-1:1	4014	447	516	+	GA-rich	Low_complexity	70	Non-interacting
lnc-CCDC71L-1:14	10409	1917	1985	+	L1ME1	LINE/L1	69	Non-interacting
lnc-ZCCHC7-2:21	4354	2313	2381	C	7SLRNA	srpRNA	69	Non-interacting
lnc-CCDC71L-1:14	10409	1578	1645	+	(TTCTT)n	Simple_repeat	68	Non-interacting
lnc-RPIA-1:4	1737	710	777	C	MER5A1	DNA/hAT-Charlie	68	Non-interacting
WAC-AS1:1	4318	4103	4169	C	Charlie4z	DNA/hAT-Charlie	67	Non-interacting
lnc-CXorf36-46:5	14665	4032	4096	C	MIR	SINE/MIR	65	Non-interacting
lnc-KCNMB1-5:1	2211	1927	1991	C	LTR103b_Mam	LTR/ERV1	65	Non-interacting
lnc-PMM2-6:4	8334	3925	3989	+	MIRb	SINE/MIR	65	Non-interacting
lnc-CASP4-1:1	684	55	118	+	(GT)n	Simple_repeat	64	Non-interacting
lnc-MRPS15-2:1	787	125	188	C	MIRb	SINE/MIR	64	Non-interacting
lnc-MRPS15-2:2	928	90	153	C	MIRb	SINE/MIR	64	Non-interacting
PCBP1-AS1:229	2089	1475	1536	+	MLT1C2	LTR/ERVL-MaLR	62	Non-interacting
lnc-CCDC71L-1:14	10409	822	883	C	L2d	LINE/L2	62	Non-interacting
lnc-CXorf36-46:5	14665	3918	3979	+	L2a	LINE/L2	62	Non-interacting
lnc-IL5-1:1	1023	131	191	+	(CGCGCGC)n	Simple_repeat	61	Non-interacting
lnc-RTP4-6:1	7327	6602	6662	+	GA-rich	Low_complexity	61	Non-interacting
lnc-FYB1-1:1	525	368	427	+	(AATATATT)n	Simple_repeat	60	Non-interacting
lnc-C17orf98-1:5	429	3	61	+	7SLRNA	srpRNA	59	Non-interacting
lnc-RTP4-6:1	7327	6855	6912	+	(CTC)n	Simple_repeat	58	Non-interacting
lnc-HLA-A-3:1	2516	795	851	+	G-rich	Low_complexity	57	Non-interacting
lnc-MRPS15-1:1	6074	4092	4148	+	MIRb	SINE/MIR	57	Non-interacting
lnc-RTP4-6:1	7327	5182	5238	+	G-rich	Low_complexity	57	Non-interacting
lnc-KLLN-2:1	902	313	368	+	(TGGCTC)n	Simple_repeat	56	Non-interacting
lnc-MGAT5-3:1	5233	3661	3716	+	MIR	SINE/MIR	56	Non-interacting
lnc-NFS1-1:5	4580	1898	1953	+	A-rich	Low_complexity	56	Non-interacting
lnc-NOL6-6:2	3587	346	401	+	(CCAGAG)n	Simple_repeat	56	Non-interacting
lnc-ATP11A-2:3	10068	349	403	+	(GCCCG)n	Simple_repeat	55	Non-interacting
lnc-DNAAF4-2:3	4617	458	512	+	GA-rich	Low_complexity	55	Non-interacting
lnc-VWC2L-1:13	3421	2745	2799	+	(TA)n	Simple_repeat	55	Non-interacting
lnc-ZC3H11B-9:2	1746	859	913	+	(ATG)n	Simple_repeat	55	Non-interacting
lnc-CXorf36-46:5	14665	3866	3919	C	MIR	SINE/MIR	54	Non-interacting
lnc-CRYBB1-1:2	3554	425	477	+	(TTTC)n	Simple_repeat	53	Non-interacting
lnc-CXorf36-46:5	14665	4962	5014	+	(TTT)n	Simple_repeat	53	Non-interacting
lnc-GCN1-1:2	677	478	530	+	(GCT)n	Simple_repeat	53	Non-interacting
lnc-HNRNPLL-6:1	836	44	96	+	(GCA)n	Simple_repeat	53	Non-interacting
lnc-TXNDC16-3:1	934	16	68	+	(AT)n	Simple_repeat	53	Non-interacting
CSTF3-DT:18	1162	366	416	+	(GAGCTG)n	Simple_repeat	51	Non-interacting
lnc-HNRNPU-1:8	5602	714	764	+	(AGC)n	Simple_repeat	51	Non-interacting
lnc-MMP24OS-73:13	1515	133	183	+	(GCCCCA)n	Simple_repeat	51	Non-interacting
lnc-POU5F1-3:1	862	559	609	+	G-rich	Low_complexity	51	Non-interacting
lnc-PTP4A2-2:1	1691	1325	1375	+	(GT)n	Simple_repeat	51	Non-interacting
lnc-CEBPB-13:12	4604	3303	3352	C	L2c	LINE/L2	50	Non-interacting
lnc-CEBPB-13:12	4604	3323	3372	C	MIRb	SINE/MIR	50	Non-interacting
lnc-NFS1-1:5	4580	200	249	+	(CAG)n	Simple_repeat	50	Non-interacting
lnc-DNAAF4-2:3	4617	607	655	+	A-rich	Low_complexity	49	Non-interacting
lnc-NDUFA4-2:1	3055	3	51	+	LTR9A1	LTR/ERV1	49	Non-interacting
lnc-RAB3IL1-2:1	213	143	191	+	(GCC)n	Simple_repeat	49	Non-interacting
lnc-RAB3IL1-2:2	885	123	171	+	(GCC)n	Simple_repeat	49	Non-interacting
lnc-MGAT5-3:1	5233	1396	1443	+	(GT)n	Simple_repeat	48	Non-interacting
lnc-TRIM69-3:1	580	1	48	C	SVA_A	Retroposon/SVA	48	Non-interacting
lnc-ARID2-11:1	2267	12	58	+	(TTACA)n	Simple_repeat	47	Non-interacting
lnc-CLK1-3:2	3333	1769	1814	+	(TTTTTC)n	Simple_repeat	46	Non-interacting
lnc-MRPS15-1:1	6074	5870	5915	+	(TCTCCA)n	Simple_repeat	46	Non-interacting
lnc-ZCCHC7-2:21	4354	3204	3249	C	L2d2	LINE/L2	46	Non-interacting
lnc-RIOK2-11:1	749	196	240	+	(TGGTTC)n	Simple_repeat	45	Non-interacting
lnc-RPL18-1:8	1645	846	890	+	(TGCTG)n	Simple_repeat	45	Non-interacting
lnc-IGLL1-1:15	7091	1100	1143	+	(GCA)n	Simple_repeat	44	Non-interacting
lnc-TMPRSS11A-5:5	2448	2027	2070	+	(TC)n	Simple_repeat	44	Non-interacting
lnc-CBX6-2:1	1899	1413	1455	+	(AC)n	Simple_repeat	43	Non-interacting
lnc-KCNMB1-5:1	2211	154	196	+	(ATTAAT)n	Simple_repeat	43	Non-interacting
lnc-LTBP3-2:6	4135	1078	1120	+	(TTACAAT)n	Simple_repeat	43	Non-interacting
lnc-TBC1D8-5:1	997	399	441	C	MADE1	DNA/TcMar-Mariner	43	Non-interacting
lnc-CCDC71L-1:14	10409	3641	3682	+	L1MA3	LINE/L1	42	Non-interacting
lnc-PDC-2:1	577	107	148	+	(CCGCG)n	Simple_repeat	42	Non-interacting
lnc-LMAN2-2:3	1642	546	586	+	G-rich	Low_complexity	41	Non-interacting
lnc-EPM2AIP1-5:1	492	386	425	+	(GGCCAA)n	Simple_repeat	40	Non-interacting
lnc-PMM2-6:4	8334	8159	8198	+	(TTTTGTTTT)n	Simple_repeat	40	Non-interacting
lnc-MUC20-67:7	4208	55	93	+	(GCGCTG)n	Simple_repeat	39	Non-interacting
lnc-NUS1-5:1	474	399	437	+	(CCAGCT)n	Simple_repeat	39	Non-interacting
lnc-PRMT6-9:1	1779	643	681	+	(ATGACAG)n	Simple_repeat	39	Non-interacting
lnc-ZC3H11A-1:2	822	766	804	+	(ATAT)n	Simple_repeat	39	Non-interacting
lnc-CRYBB1-1:2	3554	478	515	C	7SLRNA	srpRNA	38	Non-interacting
lnc-CXorf36-46:5	14665	13510	13547	C	MIRc	SINE/MIR	38	Non-interacting
lnc-FAM126A-2:2	727	505	542	C	SVA_A	Retroposon/SVA	38	Non-interacting
lnc-FGFBP3-2:3	1486	1449	1486	+	GA-rich	Low_complexity	38	Non-interacting
lnc-HNRNPUL2-BSCL2-1:1	4014	3802	3839	+	(CCTGCT)n	Simple_repeat	38	Non-interacting
lnc-LMBR1L-2:1	840	391	428	+	(TCCC)n	Simple_repeat	38	Non-interacting
lnc-RPS14-2:2	3119	267	304	+	(GGCCAC)n	Simple_repeat	38	Non-interacting
lnc-SLC25A19-4:1	1252	991	1028	+	(CTTCCT)n	Simple_repeat	38	Non-interacting
lnc-HLA-DOA-1:1	5025	4330	4366	+	MSTB	LTR/ERVL-MaLR	37	Non-interacting
lnc-HNRNPU-1:8	5602	482	518	+	(GAGGAA)n	Simple_repeat	37	Non-interacting
lnc-RIOK2-11:1	749	437	473	+	(AGC)n	Simple_repeat	37	Non-interacting
lnc-ADGRA3-7:1	1610	911	946	+	(TTTG)n	Simple_repeat	36	Non-interacting
lnc-C11orf54-1:1	353	154	189	+	(GT)n	Simple_repeat	36	Non-interacting
lnc-CACNA1B-1:4	1795	20	55	+	(GCA)n	Simple_repeat	36	Non-interacting
lnc-GKAP1-1:1	6055	3315	3350	+	(ATGTTT)n	Simple_repeat	36	Non-interacting
lnc-ZCCHC7-2:21	4354	3753	3788	+	(TG)n	Simple_repeat	36	Non-interacting
lnc-CRYBB1-1:2	3554	1166	1200	+	L3	LINE/CR1	35	Non-interacting
lnc-CXorf36-46:5	14665	5738	5771	+	(TTTTTTA)n	Simple_repeat	34	Non-interacting
lnc-CXorf36-46:5	14665	7844	7877	+	(TTCA)n	Simple_repeat	34	Non-interacting
lnc-HLA-DOA-1:1	5025	1267	1300	+	G-rich	Low_complexity	34	Non-interacting
lnc-HMGA1-2:4	7090	659	692	+	A-rich	Low_complexity	34	Non-interacting
lnc-RPS17-1:4	1922	889	922	+	G-rich	Low_complexity	34	Non-interacting
lnc-NFS1-1:5	4580	3330	3362	+	(GCAGCT)n	Simple_repeat	33	Non-interacting
LINC01641:5	1971	120	151	C	L3	LINE/CR1	32	Non-interacting
lnc-CRYBB1-1:2	3554	492	523	+	SVA_C	Retroposon/SVA	32	Non-interacting
lnc-LYSMD3-1:2	821	587	618	+	(T)n	Simple_repeat	32	Non-interacting
lnc-RLIM-4:1	459	33	64	+	(TGC)n	Simple_repeat	32	Non-interacting
lnc-C17orf98-1:3	2779	2611	2641	+	(TTTTA)n	Simple_repeat	31	Non-interacting
lnc-MRPS15-2:2	928	306	336	+	(TTTA)n	Simple_repeat	31	Non-interacting
lnc-GCNT1-7:1	257	139	168	C	LTR6A	LTR/ERV1	30	Non-interacting
lnc-GPD1L-1:1	881	7	36	C	LTR6A	LTR/ERV1	30	Non-interacting
lnc-ZC3H11A-1:2	822	363	392	+	(T)n	Simple_repeat	30	Non-interacting
lnc-C5orf58-5:2	1323	624	652	+	(ATTTT)n	Simple_repeat	29	Non-interacting
lnc-EBF1-5:1	572	158	186	+	(A)n	Simple_repeat	29	Non-interacting
lnc-LURAP1L-6:2	3315	3287	3315	+	(AC)n	Simple_repeat	29	Non-interacting
lnc-RTP4-6:1	7327	6983	7011	+	(AAT)n	Simple_repeat	29	Non-interacting
lnc-VEPH1-2:5	4799	1758	1786	+	(T)n	Simple_repeat	29	Non-interacting
lnc-NOL6-6:2	3587	95	122	+	(CGG)n	Simple_repeat	28	Non-interacting
lnc-SLC25A19-4:1	1252	1	28	+	(T)n	Simple_repeat	28	Non-interacting
lnc-UBE2Q1-2:1	612	529	556	+	(T)n	Simple_repeat	28	Non-interacting
CSTF3-DT:18	1162	1125	1151	+	(T)n	Simple_repeat	27	Non-interacting
lnc-EPN2-3:1	699	650	676	+	(T)n	Simple_repeat	27	Non-interacting
lnc-SLC2A12-7:2	5474	3348	3374	+	(CA)n	Simple_repeat	27	Non-interacting
lnc-VEPH1-2:5	4799	165	191	+	(TTTG)n	Simple_repeat	27	Non-interacting
lnc-ATP11A-2:3	10068	180	205	+	(GT)n	Simple_repeat	26	Non-interacting
lnc-LTBP3-2:15	5983	305	330	+	(TTTA)n	Simple_repeat	26	Non-interacting
lnc-STAT5B-2:2	992	450	475	+	(TTG)n	Simple_repeat	26	Non-interacting
lnc-APTX-3:1	2242	347	371	+	(TA)n	Simple_repeat	25	Non-interacting
lnc-LTBP3-2:6	4135	3044	3068	+	(TCCT)n	Simple_repeat	25	Non-interacting
lnc-MMP24OS-73:13	1515	72	96	+	(CCCAGC)n	Simple_repeat	25	Non-interacting
lnc-REG3G-9:1	624	546	570	+	(A)n	Simple_repeat	25	Non-interacting
lnc-ZBED5-5:3	811	48	72	+	(GAA)n	Simple_repeat	25	Non-interacting
lnc-FCGBP-1:1	976	356	379	+	(TCC)n	Simple_repeat	24	Non-interacting
lnc-HSPA13-6:1	933	724	747	+	(A)n	Simple_repeat	24	Non-interacting
lnc-RIOK2-8:1	599	570	593	+	(A)n	Simple_repeat	24	Non-interacting
lnc-RLIM-7:1	761	331	354	+	(A)n	Simple_repeat	24	Non-interacting
lnc-ASPRV1-2:1	369	4	26	+	(TG)n	Simple_repeat	23	Non-interacting
lnc-DYNC1LI1-3:1	803	1	23	+	(T)n	Simple_repeat	23	Non-interacting
lnc-EPN2-3:1	699	677	699	C	AluSx	SINE/Alu	23	Non-interacting
lnc-SYVN1-1:1	275	110	130	+	(AGA)n	Simple_repeat	21	Non-interacting
lnc-HMGA1-2:4	7090	4855	4873	+	(T)n	Simple_repeat	19	Non-interacting
lnc-THAP5-1:1	1160	325	343	+	(T)n	Simple_repeat	19	Non-interacting
lnc-CDH8-4:1	566	549	566	+	(A)n	Simple_repeat	18	Non-interacting
lnc-CRYBB1-1:2	3554	2489	2505	+	(T)n	Simple_repeat	17	Non-interacting
lnc-PMM2-6:4	8334	5312	5328	+	(T)n	Simple_repeat	17	Non-interacting
lnc-ATP11A-2:3	10068	4596	4606	+	L1M4	LINE/L1	11	Non-interacting
UFL1-AS1:3	34593	11786	17855	+	L1PA6	LINE/L1	6070	Non-interacting
UFL1-AS1:3	34593	23087	28467	+	L1PB1	LINE/L1	5381	Non-interacting
MIR124-2HG:20	24522	21850	24522	C	L1PA6	LINE/L1	2673	Non-interacting
NBAT1:4	12405	7998	10545	+	L1PA15	LINE/L1	2548	Non-interacting
LINC00960:7	11859	3009	5281	C	L1PREC2	LINE/L1	2273	Non-interacting
lnc-CHRNA7-4:2	14125	2592	4646	C	L1MD2	LINE/L1	2055	Non-interacting
UGDH-AS1:11	2790	755	2790	+	L1P1	LINE/L1	2036	Non-interacting
lnc-KBTBD8-4:2	7909	5410	7014	C	THE1B	LTR/ERVL-MaLR	1605	Non-interacting
UFL1-AS1:3	34593	8763	10365	C	MSTA	LTR/ERVL-MaLR	1603	Non-interacting
lnc-GPR39-7:1	1417	24	1417	C	LSU-rRNA_Hsa	rRNA	1394	Non-interacting
LINC02100:18	40061	11784	13032	+	Tigger1	DNA/TcMar-Tigger	1249	Non-interacting
lnc-MSANTD3-1:2	1956	720	1956	+	SVA_A	Retroposon/SVA	1237	Non-interacting
UFL1-AS1:3	34593	32875	34072	+	L1P3	LINE/L1	1198	Non-interacting
NBAT1:4	12405	6469	7660	+	L1PB4	LINE/L1	1192	Non-interacting
SEPSECS-AS1:4	4055	2902	4055	+	L1PB	LINE/L1	1154	Non-interacting
UFL1-AS1:3	34593	28600	29741	+	Tigger1	DNA/TcMar-Tigger	1142	Non-interacting
LINC02100:18	40061	21327	22464	C	L1PA15	LINE/L1	1138	Non-interacting
lnc-DAOA-11:1	3299	969	2091	C	L1PA10	LINE/L1	1123	Non-interacting
lnc-VWC2L-1:3	2240	1150	2239	+	L1PREC2	LINE/L1	1090	Non-interacting
lnc-EFEMP1-3:8	3559	1726	2801	C	L1P1	LINE/L1	1076	Non-interacting
lnc-GPR39-10:2	1064	1	1056	C	SSU-rRNA_Hsa	rRNA	1056	Non-interacting
LINC01058:3	4906	3848	4868	+	L1PA16	LINE/L1	1021	Non-interacting
lnc-FAM185A-4:1	2538	536	1534	+	L1PB1	LINE/L1	999	Non-interacting
LINC02100:18	40061	10405	11401	+	Tigger1	DNA/TcMar-Tigger	997	Non-interacting
LINC02100:18	40061	15863	16851	+	L1M5	LINE/L1	989	Non-interacting
lnc-FAM185A-4:1	2538	1556	2538	+	L1PA3	LINE/L1	983	Non-interacting
UFL1-AS1:3	34593	30194	31157	+	Tigger1	DNA/TcMar-Tigger	964	Non-interacting
LINC00273:1	1097	6	956	C	SSU-rRNA_Hsa	rRNA	951	Non-interacting
lnc-CHRNA7-4:2	14125	1647	2587	C	L1MD2	LINE/L1	941	Non-interacting
LINC02100:18	40061	31695	32623	+	LTR13_v	LTR/ERVK	929	Non-interacting
lnc-PAWR-1:3	1155	229	1155	+	L1PA6	LINE/L1	927	Non-interacting
lnc-SP110-9:1	2076	1	927	+	L1P1	LINE/L1	927	Non-interacting
lnc-KCNE1B-155:1	923	1	923	C	SSU-rRNA_Hsa	rRNA	923	Non-interacting
lnc-KCNE1B-157:1	923	1	923	C	SSU-rRNA_Hsa	rRNA	923	Non-interacting
LINC02100:18	40061	24300	25196	C	L1PA7	LINE/L1	897	Non-interacting
LINC02100:18	40061	20221	21108	+	L1MA6	LINE/L1	888	Non-interacting
lnc-MEIS1-10:2	905	22	905	+	L1P1	LINE/L1	884	Non-interacting
lnc-CADM2-15:1	1261	1	856	+	MER57-int	LTR/ERV1	856	Non-interacting
LINC02100:18	40061	25196	26018	+	L1PA7	LINE/L1	823	Non-interacting
LINC00960:7	11859	1418	2218	C	L1PB1	LINE/L1	801	Non-interacting
LINC00960:7	11859	2217	3012	+	L1PB1	LINE/L1	796	Non-interacting
NBAT1:4	12405	1467	2237	C	L1MC3	LINE/L1	771	Non-interacting
lnc-EFEMP1-3:8	3559	2801	3559	+	L1P1	LINE/L1	759	Non-interacting
lnc-OXGR1-6:3	16209	7712	8450	C	MER49	LTR/ERV1	739	Non-interacting
MIR124-2HG:20	24522	6936	7666	+	MER44C	DNA/TcMar-Tigger	731	Non-interacting
PCAT14:6	976	256	976	+	HERVK-int	LTR/ERVK	721	Non-interacting
MIR124-2HG:20	24522	18085	18758	+	L1ME3C	LINE/L1	674	Non-interacting
lnc-UTY-17:1	599	1	599	C	SSU-rRNA_Hsa	rRNA	599	Non-interacting
UFL1-AS1:3	34593	17917	18507	C	L1PA14	LINE/L1	591	Non-interacting
lnc-KCNE1B-3:3	583	3	578	C	SSU-rRNA_Hsa	rRNA	576	Non-interacting
NBAT1:4	12405	3748	4321	C	L2b	LINE/L2	574	Non-interacting
LINC02100:18	40061	18618	19186	+	L1MC4	LINE/L1	569	Non-interacting
NBAT1:4	12405	3184	3747	+	MER77	LTR/ERVL	564	Non-interacting
lnc-DAOA-11:1	3299	2770	3299	C	L1PREC2	LINE/L1	530	Non-interacting
LINC00960:7	11859	8683	9205	+	LTR6A	LTR/ERV1	523	Non-interacting
LINC00960:7	11859	7595	8116	C	L1PB4	LINE/L1	522	Non-interacting
lnc-VSTM2B-5:13	7028	4940	5461	+	MER87	LTR/ERV1	522	Non-interacting
UFL1-AS1:3	34593	34073	34593	+	L1PA5	LINE/L1	521	Non-interacting
UFL1-AS1:3	34593	22315	22828	C	HAL1	LINE/L1	514	Non-interacting
lnc-CHRNA7-4:2	14125	6567	7070	C	MLT1D	LTR/ERVL-MaLR	504	Non-interacting
LINC01058:3	4906	1656	2145	C	MLT1O	LTR/ERVL-MaLR	490	Non-interacting
UFL1-AS1:3	34593	3269	3758	C	L3	LINE/CR1	490	Non-interacting
LINC02100:18	40061	8455	8942	+	L1MB3	LINE/L1	488	Non-interacting
LINC02100:18	40061	23816	24299	+	LTR71B	LTR/ERV1	484	Non-interacting
lnc-CHRNA7-4:2	14125	9776	10256	+	L1PA7	LINE/L1	481	Non-interacting
lnc-VSTM2B-5:13	7028	6550	7028	+	L1ME4a	LINE/L1	479	Non-interacting
LINC02100:18	40061	6903	7379	+	MER90a	LTR/ERV1	477	Non-interacting
lnc-KCNE1B-3:2	1065	139	611	C	SSU-rRNA_Hsa	rRNA	473	Non-interacting
lnc-OXGR1-6:3	16209	3951	4414	+	MLT1L	LTR/ERVL-MaLR	464	Non-interacting
UFL1-AS1:3	34593	31596	32057	C	L2d	LINE/L2	462	Non-interacting
LINC00960:7	11859	989	1443	C	L1PREC2	LINE/L1	455	Non-interacting
lnc-LBR-2:1	449	1	449	C	L1P1	LINE/L1	449	Non-interacting
LINC01058:3	4906	3373	3820	+	Charlie1b	DNA/hAT-Charlie	448	Non-interacting
lnc-MEST-5:1	940	1	446	C	L1P1	LINE/L1	446	Non-interacting
lnc-SP110-9:1	2076	1630	2075	+	MER41G	LTR/ERV1	446	Non-interacting
lnc-CYBB-2:1	975	1	443	+	L1P1	LINE/L1	443	Non-interacting
MIR124-2HG:20	24522	10593	11026	C	LTR16B2	LTR/ERVL	434	Non-interacting
LINC02100:18	40061	667	1098	+	MER44B	DNA/TcMar-Tigger	432	Non-interacting
lnc-IRS4-2:1	432	1	432	C	LSU-rRNA_Hsa	rRNA	432	Non-interacting
UFL1-AS1:3	34593	2256	2686	+	LTR47B2	LTR/ERVL	431	Non-interacting
lnc-CHRNA7-4:2	14125	10276	10698	C	L1M4	LINE/L1	423	Non-interacting
NBAT1:4	12405	4809	5224	C	L2b	LINE/L2	416	Non-interacting
lnc-CHRNA7-4:2	14125	10699	11107	+	MSTB	LTR/ERVL-MaLR	409	Non-interacting
lnc-CADM2-15:1	1261	858	1261	+	MER57A1	LTR/ERV1	404	Non-interacting
lnc-CHRNA7-4:2	14125	8507	8909	+	L1MEd	LINE/L1	403	Non-interacting
SEPSECS-AS1:4	4055	2501	2902	C	L1PB	LINE/L1	402	Non-interacting
lnc-CHRNA7-4:2	14125	11348	11746	+	L1M4	LINE/L1	399	Non-interacting
UFL1-AS1:3	34593	2708	3101	C	MLT2B1	LTR/ERVL	394	Non-interacting
lnc-OXGR1-6:3	16209	15264	15657	+	L1MB3	LINE/L1	394	Non-interacting
UFL1-AS1:3	34593	7842	8229	+	MLT1B	LTR/ERVL-MaLR	388	Non-interacting
LINC00960:7	11859	11127	11511	C	MLT1H1	LTR/ERVL-MaLR	385	Non-interacting
UFL1-AS1:3	34593	8379	8762	C	MSTA	LTR/ERVL-MaLR	384	Non-interacting
LINC02100:18	40061	11402	11783	C	THE1C	LTR/ERVL-MaLR	382	Non-interacting
lnc-CHRNA7-4:2	14125	4941	5322	C	L1MD2	LINE/L1	382	Non-interacting
UFL1-AS1:3	34593	10367	10746	C	MSTA	LTR/ERVL-MaLR	380	Non-interacting
LINC02100:18	40061	2121	2497	C	MLT1A1	LTR/ERVL-MaLR	377	Non-interacting
LINC02100:18	40061	29809	30185	+	MLT1A1	LTR/ERVL-MaLR	377	Non-interacting
LINC02100:18	40061	36183	36552	C	MLT1A	LTR/ERVL-MaLR	370	Non-interacting
lnc-MIOS-4:1	392	24	392	+	L1P1	LINE/L1	369	Non-interacting
LINC00960:7	11859	621	988	C	LTR66	LTR/ERVL	368	Non-interacting
lnc-KBTBD8-4:2	7909	7017	7380	C	THE1B	LTR/ERVL-MaLR	364	Non-interacting
lnc-VSTM2B-5:13	7028	1187	1549	C	THE1D	LTR/ERVL-MaLR	363	Non-interacting
lnc-OXGR1-6:3	16209	12948	13306	C	THE1B	LTR/ERVL-MaLR	359	Non-interacting
NBAT1:4	12405	5725	6076	C	THE1D	LTR/ERVL-MaLR	352	Non-interacting
lnc-CHRNA7-4:2	14125	12125	12476	+	THE1D	LTR/ERVL-MaLR	352	Non-interacting
SEPSECS-AS1:4	4055	402	740	+	L1ME3	LINE/L1	339	Non-interacting
lnc-BECN2-9:1	567	232	567	+	L1P3	LINE/L1	336	Non-interacting
lnc-KBTBD8-4:2	7909	1346	1681	+	Helitron1Na_Mam	RC/Helitron	336	Non-interacting
LINC02100:18	40061	23481	23813	+	MSTA	LTR/ERVL-MaLR	333	Non-interacting
LINC02100:18	40061	32645	32973	+	THE1B	LTR/ERVL-MaLR	329	Non-interacting
lnc-CHRNA7-4:2	14125	13257	13574	+	MLT1B	LTR/ERVL-MaLR	318	Non-interacting
lnc-MAP10-4:3	1008	602	918	C	L1P3	LINE/L1	317	Non-interacting
NBAT1:4	12405	11971	12285	+	AluJb	SINE/Alu	315	Non-interacting
lnc-MAP10-4:3	1008	138	451	+	AluSx	SINE/Alu	314	Non-interacting
LINC02100:18	40061	1798	2108	+	AluY	SINE/Alu	311	Non-interacting
lnc-FOXD4L5-19:1	586	276	586	C	L1P1	LINE/L1	311	Non-interacting
UFL1-AS1:3	34593	29779	30088	+	Tigger1	DNA/TcMar-Tigger	310	Non-interacting
MIR124-2HG:20	24522	18803	19110	C	AluSx	SINE/Alu	308	Non-interacting
LINC01058:3	4906	2586	2892	C	AluSx	SINE/Alu	307	Non-interacting
LINC02100:18	40061	38743	39049	+	AluY	SINE/Alu	307	Non-interacting
UFL1-AS1:3	34593	21242	21548	+	AluY	SINE/Alu	307	Non-interacting
LINC02100:18	40061	5867	6172	+	L1PA13	LINE/L1	306	Non-interacting
lnc-KBTBD8-4:2	7909	5102	5407	C	THE1B	LTR/ERVL-MaLR	306	Non-interacting
lnc-VSTM2B-5:13	7028	2088	2390	C	AluSx	SINE/Alu	303	Non-interacting
LINC02100:18	40061	29222	29523	C	AluSx	SINE/Alu	302	Non-interacting
lnc-ZNF253-3:1	1587	341	640	C	AluSx	SINE/Alu	300	Non-interacting
SEPSECS-AS1:4	4055	1583	1881	C	AluSx	SINE/Alu	299	Non-interacting
MIR124-2HG:20	24522	14011	14308	C	UCON41	Unknown	298	Non-interacting
LINC02100:18	40061	1204	1498	C	ERV3-16A3_I	LTR/ERVL	295	Non-interacting
lnc-CHRNA7-4:2	14125	4647	4940	C	AluJb	SINE/Alu	294	Non-interacting
UFL1-AS1:3	34593	10773	11065	+	AluJb	SINE/Alu	293	Non-interacting
LINC02100:18	40061	33576	33866	+	AluSx	SINE/Alu	291	Non-interacting
SEPSECS-AS1:4	4055	73	363	C	AluSx	SINE/Alu	291	Non-interacting
LINC02100:18	40061	33113	33401	+	AluY	SINE/Alu	289	Non-interacting
lnc-EFEMP1-3:8	3559	253	540	+	MLT1C2	LTR/ERVL-MaLR	288	Non-interacting
LINC01058:3	4906	2291	2574	C	AluSx	SINE/Alu	284	Non-interacting
lnc-CHRNA7-4:2	14125	13629	13909	C	AluSx	SINE/Alu	281	Non-interacting
LINC02062:29	590	318	590	+	L1P1	LINE/L1	273	Non-interacting
UFL1-AS1:3	34593	11066	11338	+	MLT1D	LTR/ERVL-MaLR	273	Non-interacting
lnc-OXGR1-6:3	16209	15703	15972	+	L1MDa	LINE/L1	270	Non-interacting
lnc-VPS33B-1:1	592	324	592	+	L1P1	LINE/L1	269	Non-interacting
lnc-VSTM2B-5:13	7028	1550	1814	+	MLT1D	LTR/ERVL-MaLR	265	Non-interacting
MIR124-2HG:20	24522	20814	21074	C	L1ME3D	LINE/L1	261	Non-interacting
LINC02100:18	40061	22524	22781	C	MLT1E	LTR/ERVL-MaLR	258	Non-interacting
lnc-ZNF366-12:1	1386	972	1227	C	HAL1	LINE/L1	256	Non-interacting
lnc-ZNF366-12:1	1386	673	925	+	L1PA10	LINE/L1	253	Non-interacting
LINC02100:18	40061	37624	37875	C	L1ME3A	LINE/L1	252	Non-interacting
lnc-CHRNA7-4:2	14125	8110	8359	+	L1MEd	LINE/L1	250	Non-interacting
lnc-BECN2-9:1	567	1	248	+	L1P1	LINE/L1	248	Non-interacting
lnc-CHRNA7-4:2	14125	11108	11353	C	L1M4	LINE/L1	246	Non-interacting
LINC02100:18	40061	36799	37043	+	MLT1E3	LTR/ERVL-MaLR	245	Non-interacting
lnc-DEFB116-8:1	499	256	499	C	L1P1	LINE/L1	244	Non-interacting
lnc-VSTM2B-5:13	7028	3422	3662	C	L2a	LINE/L2	241	Non-interacting
lnc-MASP1-2:1	239	1	239	C	L1HS	LINE/L1	239	Non-interacting
lnc-CHRNA7-4:2	14125	9235	9471	+	L1MC3	LINE/L1	237	Non-interacting
SEPSECS-AS1:4	4055	2205	2439	+	L1ME4c	LINE/L1	235	Non-interacting
UFL1-AS1:3	34593	5066	5300	C	UCON1	Unknown	235	Non-interacting
SEPSECS-AS1:4	4055	1117	1350	+	L1ME3	LINE/L1	234	Non-interacting
LINC02100:18	40061	4036	4266	+	L1MEg	LINE/L1	231	Non-interacting
LINC02100:18	40061	26346	26575	+	AluSx	SINE/Alu	230	Non-interacting
lnc-ZNF253-3:1	1587	1	229	C	L1PA2	LINE/L1	229	Non-interacting
MIR124-2HG:20	24522	12168	12394	+	LTR16E1	LTR/ERVL	227	Non-interacting
UFL1-AS1:3	34593	22065	22291	C	LTR78	LTR/ERV1	227	Non-interacting
lnc-KBTBD8-4:2	7909	2799	3023	C	MER58A	DNA/hAT-Charlie	225	Non-interacting
LINC02100:18	40061	28069	28282	+	MIR	SINE/MIR	214	Non-interacting
MIR124-2HG:20	24522	17027	17235	C	MIR	SINE/MIR	209	Non-interacting
lnc-CHRNA7-4:2	14125	6096	6304	C	MIRb	SINE/MIR	209	Non-interacting
UFL1-AS1:3	34593	21034	21241	+	MIR	SINE/MIR	208	Non-interacting
LINC02100:18	40061	1500	1705	+	L1PA16	LINE/L1	206	Non-interacting
lnc-VSTM2B-5:13	7028	559	763	+	MIRb	SINE/MIR	205	Non-interacting
MIR124-2HG:20	24522	16010	16208	+	MIRb	SINE/MIR	199	Non-interacting
MIR124-2HG:20	24522	21634	21832	C	HAL1	LINE/L1	199	Non-interacting
UFL1-AS1:3	34593	814	1012	C	MER3	DNA/hAT-Charlie	199	Non-interacting
UFL1-AS1:3	34593	5997	6187	C	MER117	DNA/hAT-Charlie	191	Non-interacting
NBAT1:4	12405	4361	4548	C	L2b	LINE/L2	188	Non-interacting
lnc-DAOA-11:1	3299	788	975	+	L1P4	LINE/L1	188	Non-interacting
LINC02100:18	40061	3042	3227	+	MIR	SINE/MIR	186	Non-interacting
LINC02100:18	40061	265	449	+	LTR17	LTR/ERV1	185	Non-interacting
lnc-FOXD4L5-19:1	586	29	207	C	L1PA3	LINE/L1	179	Non-interacting
UFL1-AS1:3	34593	6616	6793	C	Charlie1a	DNA/hAT-Charlie	178	Non-interacting
LINC02100:18	40061	15473	15649	C	HERV16-int	LTR/ERVL	177	Non-interacting
UFL1-AS1:3	34593	19970	20146	+	Tigger15a	DNA/TcMar-Tigger	177	Non-interacting
lnc-CHRNA7-4:2	14125	7752	7928	+	L1MEd	LINE/L1	177	Non-interacting
LINC02100:18	40061	14643	14817	+	X4a_DNA	DNA/TcMar-Tigger	175	Non-interacting
lnc-VSTM2B-5:13	7028	3186	3349	+	MIRb	SINE/MIR	164	Non-interacting
UFL1-AS1:3	34593	18863	19025	+	Tigger15a	DNA/TcMar-Tigger	163	Non-interacting
LINC02100:18	40061	4387	4548	C	L2	LINE/L2	162	Non-interacting
lnc-OXGR1-6:3	16209	12005	12165	+	MIRb	SINE/MIR	161	Non-interacting
LINC02100:18	40061	18045	18204	C	L1M5	LINE/L1	160	Non-interacting
lnc-OXGR1-6:3	16209	13307	13465	C	L4_C_Mam	LINE/RTE-X	159	Non-interacting
lnc-STIM2-7:1	514	289	445	+	HERV16-int	LTR/ERVL	157	Non-interacting
LINC02100:18	40061	5313	5468	C	MER6B	DNA/TcMar-Tigger	156	Non-interacting
MIR124-2HG:20	24522	14406	14560	C	MIRb	SINE/MIR	155	Non-interacting
lnc-CHRNA7-4:2	14125	9473	9624	C	AluSx	SINE/Alu	152	Non-interacting
lnc-MAP10-4:3	1008	462	613	C	L1P3	LINE/L1	152	Non-interacting
lnc-CHRNA7-4:2	14125	9625	9775	+	L1MC3	LINE/L1	151	Non-interacting
NBAT1:4	12405	3034	3183	C	L2b	LINE/L2	150	Non-interacting
lnc-CHRNA7-4:2	14125	13014	13163	C	MIRc	SINE/MIR	150	Non-interacting
PCAT14:6	976	2	149	+	LTR5B	LTR/ERVK	148	Non-interacting
LINC00273:1	1097	952	1097	C	SSU-rRNA_Hsa	rRNA	146	Non-interacting
LINC02100:18	40061	2	146	+	LTR12F	LTR/ERV1	145	Non-interacting
SEPSECS-AS1:4	4055	1438	1582	C	MIRb	SINE/MIR	145	Non-interacting
LINC02100:18	40061	13557	13700	+	Tigger1	DNA/TcMar-Tigger	144	Non-interacting
LINC02100:18	40061	16877	17014	+	L1ME2z	LINE/L1	138	Non-interacting
lnc-KCNE1B-3:2	1065	5	142	C	L1PA10	LINE/L1	138	Non-interacting
lnc-ZNF366-12:1	1386	538	675	+	L1PA10	LINE/L1	138	Non-interacting
LINC02100:18	40061	15687	15823	C	HERV16-int	LTR/ERVL	137	Non-interacting
UGDH-AS1:11	2790	488	622	+	MLT1G3	LTR/ERVL-MaLR	135	Non-interacting
LINC01058:3	4906	969	1102	C	MIR3	SINE/MIR	134	Non-interacting
lnc-DAOA-11:1	3299	2224	2356	+	Tigger3c	DNA/TcMar-Tigger	133	Non-interacting
UFL1-AS1:3	34593	2028	2155	+	SVA_A	Retroposon/SVA	128	Non-interacting
LINC01002:8	492	364	490	C	AluJb	SINE/Alu	127	Non-interacting
LINC02100:18	40061	26040	26165	+	LTR71B	LTR/ERV1	126	Non-interacting
SEPSECS-AS1:4	4055	2053	2178	C	SVA_A	Retroposon/SVA	126	Non-interacting
UFL1-AS1:3	34593	5349	5474	+	(CTT)n	Simple_repeat	126	Non-interacting
UFL1-AS1:3	34593	20188	20312	+	L2b	LINE/L2	125	Non-interacting
lnc-VSTM2B-5:13	7028	1062	1186	+	MLT1D	LTR/ERVL-MaLR	125	Non-interacting
MIR124-2HG:20	24522	11237	11360	C	MLT1I	LTR/ERVL-MaLR	124	Non-interacting
UFL1-AS1:3	34593	31455	31578	C	L3b	LINE/CR1	124	Non-interacting
LINC02100:18	40061	18256	18378	+	L1MC5a	LINE/L1	123	Non-interacting
UGDH-AS1:11	2790	314	434	C	AluJb	SINE/Alu	121	Non-interacting
lnc-OXGR1-6:3	16209	11490	11610	C	MER94	DNA/hAT-Blackjack	121	Non-interacting
LINC01002:8	492	17	136	+	AluJb	SINE/Alu	120	Non-interacting
UFL1-AS1:3	34593	21904	22022	C	LTR78	LTR/ERV1	119	Non-interacting
lnc-OXGR1-6:3	16209	5902	6019	+	L2c	LINE/L2	118	Non-interacting
LINC02100:18	40061	2719	2835	+	L2	LINE/L2	117	Non-interacting
MIR124-2HG:20	24522	8933	9048	C	L2b	LINE/L2	116	Non-interacting
NBAT1:4	12405	4584	4699	C	MIR	SINE/MIR	116	Non-interacting
lnc-OXGR1-6:3	16209	12401	12516	+	MIRb	SINE/MIR	116	Non-interacting
NBAT1:4	12405	199	313	C	MIRb	SINE/MIR	115	Non-interacting
LINC02100:18	40061	18508	18621	C	L1PA16	LINE/L1	114	Non-interacting
UFL1-AS1:3	34593	4422	4534	C	L3	LINE/CR1	113	Non-interacting
UFL1-AS1:3	34593	30067	30179	+	SVA_A	Retroposon/SVA	113	Non-interacting
lnc-KBTBD8-4:2	7909	10	122	+	MSTD	LTR/ERVL-MaLR	113	Non-interacting
LINC00960:7	11859	10097	10208	C	L2c	LINE/L2	112	Non-interacting
lnc-SP110-9:1	2076	928	1038	+	MSTA	LTR/ERVL-MaLR	111	Non-interacting
lnc-SP110-9:1	2076	1419	1528	C	MIR	SINE/MIR	110	Non-interacting
lnc-OXGR1-6:3	16209	4522	4630	C	L2a	LINE/L2	109	Non-interacting
PCAT14:6	976	150	257	+	HERVK-int	LTR/ERVK	108	Non-interacting
lnc-CHRNA7-4:2	14125	11775	11882	+	MIR3	SINE/MIR	108	Non-interacting
lnc-STIM2-7:1	514	1	108	C	THE1B	LTR/ERVL-MaLR	108	Non-interacting
MIR124-2HG:20	24522	15393	15498	+	L2d2	LINE/L2	106	Non-interacting
LINC02100:18	40061	20123	20225	+	L1MA6	LINE/L1	103	Non-interacting
lnc-KBTBD8-4:2	7909	2456	2557	C	AmnL2-1	LINE/L2	102	Non-interacting
UFL1-AS1:3	34593	11310	11410	+	MLT1D	LTR/ERVL-MaLR	101	Non-interacting
MIR124-2HG:20	24522	10286	10385	C	MER5A	DNA/hAT-Charlie	100	Non-interacting
lnc-KBTBD8-4:2	7909	1221	1320	C	LTR81C	LTR/Gypsy	100	Non-interacting
LINC00960:7	11859	522	620	C	L1M1	LINE/L1	99	Non-interacting
lnc-MSANTD3-1:2	1956	621	719	C	AluJb	SINE/Alu	99	Non-interacting
lnc-VSTM2B-5:13	7028	388	486	+	SVA_A	Retroposon/SVA	99	Non-interacting
lnc-VWC2L-1:3	2240	1011	1109	+	MIRb	SINE/MIR	99	Non-interacting
SEPSECS-AS1:4	4055	744	841	+	THE1D	LTR/ERVL-MaLR	98	Non-interacting
lnc-MEST-5:1	940	526	622	C	L2d	LINE/L2	97	Non-interacting
NBAT1:4	12405	6357	6452	C	MamRep605	LTR	96	Non-interacting
lnc-MSANTD3-1:2	1956	521	616	+	L2	LINE/L2	96	Non-interacting
lnc-DEFB116-8:1	499	164	257	+	L1M5	LINE/L1	94	Non-interacting
lnc-DAOA-11:1	3299	374	466	+	MIRc	SINE/MIR	93	Non-interacting
lnc-KBTBD8-4:2	7909	3077	3169	+	MADE1	DNA/TcMar-Mariner	93	Non-interacting
LINC01833:27	8033	1561	1652	+	(CTCC)n	Simple_repeat	92	Non-interacting
lnc-CHRNA7-4:2	14125	5487	5577	C	MIR	SINE/MIR	91	Non-interacting
NBAT1:4	12405	5233	5321	+	AluSx	SINE/Alu	89	Non-interacting
lnc-MAP10-4:3	1008	920	1007	C	AluSx	SINE/Alu	88	Non-interacting
lnc-VSTM2B-5:13	7028	174	261	C	MIRb	SINE/MIR	88	Non-interacting
LINC00960:7	11859	6380	6466	+	L2b	LINE/L2	87	Non-interacting
UFL1-AS1:3	34593	22915	23001	C	HAL1	LINE/L1	87	Non-interacting
lnc-MAP10-4:3	1008	52	137	C	SVA_A	Retroposon/SVA	86	Non-interacting
LINC02100:18	40061	22830	22910	C	MLT1E	LTR/ERVL-MaLR	81	Non-interacting
LINC00960:7	11859	6239	6318	+	MER103C	DNA/hAT-Charlie	80	Non-interacting
UFL1-AS1:3	34593	30120	30198	C	7SLRNA	srpRNA	79	Non-interacting
LINC00960:7	11859	8392	8469	+	L2b	LINE/L2	78	Non-interacting
lnc-KBTBD8-4:2	7909	3180	3255	+	MIRb	SINE/MIR	76	Non-interacting
lnc-VSTM2B-5:13	7028	430	504	C	7SLRNA	srpRNA	75	Non-interacting
lnc-VWC2L-1:3	2240	910	983	+	MIRb	SINE/MIR	74	Non-interacting
LINC02100:18	40061	22451	22523	C	L1P3	LINE/L1	73	Non-interacting
LINC00960:7	11859	9912	9983	+	L2c	LINE/L2	72	Non-interacting
lnc-ZNF253-3:1	1587	1517	1587	C	AluSx	SINE/Alu	71	Non-interacting
NBAT1:4	12405	10580	10649	+	MIRb	SINE/MIR	70	Non-interacting
lnc-FOXD4L5-19:1	586	208	276	C	L1P2	LINE/L1	69	Non-interacting
lnc-OXGR1-6:3	16209	12881	12947	C	L4_C_Mam	LINE/RTE-X	67	Non-interacting
MIR124-2HG:20	24522	15579	15644	+	L2d2	LINE/L2	66	Non-interacting
lnc-VPS33B-1:1	592	90	153	C	MLT1G1	LTR/ERVL-MaLR	64	Non-interacting
lnc-CHRNA7-4:2	14125	5322	5383	C	L1MD2	LINE/L1	62	Non-interacting
LINC02100:18	40061	26166	26226	+	MSTA	LTR/ERVL-MaLR	61	Non-interacting
LINC01833:27	8033	7449	7507	+	G-rich	Low_complexity	59	Non-interacting
UFL1-AS1:3	34593	2021	2079	C	7SLRNA	srpRNA	59	Non-interacting
lnc-EFEMP1-3:8	3559	1433	1491	C	MIRc	SINE/MIR	59	Non-interacting
SEPSECS-AS1:4	4055	1882	1939	C	MIRb	SINE/MIR	58	Non-interacting
SEPSECS-AS1:4	4055	2136	2193	+	7SLRNA	srpRNA	58	Non-interacting
lnc-CHRNA7-4:2	14125	7386	7443	+	(ATCT)n	Simple_repeat	58	Non-interacting
lnc-DAOA-11:1	3299	212	269	+	(GT)n	Simple_repeat	58	Non-interacting
lnc-ZNF366-12:1	1386	1240	1297	C	7SLRNA	srpRNA	58	Non-interacting
lnc-KBTBD8-4:2	7909	7382	7438	C	THE1B	LTR/ERVL-MaLR	57	Non-interacting
UGDH-AS1:11	2790	435	490	+	THE1C	LTR/ERVL-MaLR	56	Non-interacting
UFL1-AS1:3	34593	19531	19585	+	(TTA)n	Simple_repeat	55	Non-interacting
UFL1-AS1:3	34593	23039	23093	+	L1PB1	LINE/L1	55	Non-interacting
LINC00960:7	11859	5946	5998	+	(CAGGC)n	Simple_repeat	53	Non-interacting
LINC02100:18	40061	3953	4005	C	L1M5	LINE/L1	53	Non-interacting
lnc-CHRNA7-4:2	14125	13910	13961	+	MLT1B	LTR/ERVL-MaLR	52	Non-interacting
LINC01833:27	8033	1054	1103	+	G-rich	Low_complexity	50	Non-interacting
LINC01833:27	8033	1898	1946	+	(CCCCTA)n	Simple_repeat	49	Non-interacting
lnc-CHRNA7-4:2	14125	13581	13628	+	(TGT)n	Simple_repeat	48	Non-interacting
LINC00960:7	11859	10960	11004	C	MLT1H1	LTR/ERVL-MaLR	45	Non-interacting
LINC01833:27	8033	1250	1294	+	(CA)n	Simple_repeat	45	Non-interacting
LINC02100:18	40061	27668	27712	+	(TCTC)n	Simple_repeat	45	Non-interacting
MIR124-2HG:20	24522	8359	8403	+	(TGTATA)n	Simple_repeat	45	Non-interacting
MIR124-2HG:20	24522	5792	5835	+	A-rich	Low_complexity	44	Non-interacting
lnc-CHRNA7-4:2	14125	8924	8967	+	(AATTT)n	Simple_repeat	44	Non-interacting
LINC01833:27	8033	132	173	+	(CCCCTG)n	Simple_repeat	42	Non-interacting
LINC02100:18	40061	17578	17619	+	(CCTATT)n	Simple_repeat	42	Non-interacting
LINC01833:27	8033	1761	1801	+	(CCTCTCC)n	Simple_repeat	41	Non-interacting
LINC00960:7	11859	11009	11048	+	(ATTGTTT)n	Simple_repeat	40	Non-interacting
LINC02100:18	40061	3466	3505	+	(ATTATAT)n	Simple_repeat	40	Non-interacting
lnc-MEST-5:1	940	851	888	+	(ATTT)n	Simple_repeat	38	Non-interacting
SEPSECS-AS1:4	4055	870	906	+	(CTCTTC)n	Simple_repeat	37	Non-interacting
MIR124-2HG:20	24522	19592	19627	+	(GTTTT)n	Simple_repeat	36	Non-interacting
UFL1-AS1:3	34593	3939	3974	+	(TTCA)n	Simple_repeat	36	Non-interacting
LINC02100:18	40061	31580	31614	+	(AC)n	Simple_repeat	35	Non-interacting
MIR124-2HG:20	24522	9532	9566	+	(ATTTT)n	Simple_repeat	35	Non-interacting
lnc-OXGR1-6:3	16209	9647	9681	+	A-rich	Low_complexity	35	Non-interacting
LINC00960:7	11859	6199	6232	+	(AC)n	Simple_repeat	34	Non-interacting
lnc-CHRNA7-4:2	14125	6436	6469	+	(TCCTCA)n	Simple_repeat	34	Non-interacting
MIR124-2HG:20	24522	8815	8847	+	(TG)n	Simple_repeat	33	Non-interacting
LINC02100:18	40061	2890	2921	+	(GT)n	Simple_repeat	32	Non-interacting
lnc-MEIS1-10:2	905	1	32	+	L1P1	LINE/L1	32	Non-interacting
LINC02100:18	40061	26582	26612	+	(A)n	Simple_repeat	31	Non-interacting
UFL1-AS1:3	34593	21549	21579	+	MIR	SINE/MIR	31	Non-interacting
UFL1-AS1:3	34593	17886	17912	+	(ATTT)n	Simple_repeat	27	Non-interacting
MIR124-2HG:20	24522	15362	15386	+	(T)n	Simple_repeat	25	Non-interacting
UFL1-AS1:3	34593	10748	10772	+	MLT1D	LTR/ERVL-MaLR	25	Non-interacting
LINC01833:27	8033	1203	1226	+	(GC)n	Simple_repeat	24	Non-interacting
LINC02100:18	40061	38382	38405	+	(A)n	Simple_repeat	24	Non-interacting
MIR124-2HG:20	24522	5905	5928	+	(A)n	Simple_repeat	24	Non-interacting
MIR124-2HG:20	24522	3006	3028	+	(AG)n	Simple_repeat	23	Non-interacting
lnc-CHRNA7-4:2	14125	12565	12587	+	(TTTA)n	Simple_repeat	23	Non-interacting
LINC02100:18	40061	2583	2604	+	(CT)n	Simple_repeat	22	Non-interacting
MIR124-2HG:20	24522	5929	5950	+	GA-rich	Low_complexity	22	Non-interacting
lnc-MYO16-7:1	393	23	41	+	(T)n	Simple_repeat	19	Non-interacting
lnc-OXGR1-6:3	16209	13766	13784	+	(TAT)n	Simple_repeat	19	Non-interacting
LINC02100:18	40061	3457	3465	+	(TTATA)n	Simple_repeat	9	Non-interacting
