# Supplementary material for: Transcriptomic study reveals lncRNA-mediated downregulation of innate immune and inflammatory response in the SARS-CoV-2 vaccination breakthrough infections
Source: Front Immunol. 2022 Nov 18;13:1035111. doi: 10.3389/fimmu.2022.1035111 (PMC9716354; doi:10.3389/fimmu.2022.1035111)
Supplement: Supplementary Table S8 — LncRNAs and corresponding TAD genes. [file Table_8.xlsx]

## Sheet: Sheet1
Supplementary Table S8
lncRNAs and corresponding TAD genes
lncRNAs	Gene from Same TAD
SNHG3:6	ENSG00000204138	ENSG00000180198	ENSG00000180098	ENSG00000120656	ENSG00000188060	ENSG00000162419	ENSG00000198492	ENSG00000116329
SNHG12:2	ENSG00000204138	ENSG00000180198	ENSG00000180098	ENSG00000120656	ENSG00000188060	ENSG00000162419	ENSG00000198492	ENSG00000116329
GAS5:15	ENSG00000117262	ENSG00000174827	ENSG00000117281	ENSG00000265491	ENSG00000186141	ENSG00000186364	ENSG00000131788	ENSG00000198483	ENSG00000143127	ENSG00000131779	ENSG00000289565	ENSG00000265241	ENSG00000271601	ENSG00000272031	ENSG00000121851	ENSG00000265972	ENSG00000168509
SGMS1-AS1:17	ENSG00000225830	ENSG00000070748	ENSG00000187714	ENSG00000178645	ENSG00000197444	ENSG00000227345	ENSG00000204152	ENSG00000178440	ENSG00000204149	ENSG00000188611	ENSG00000198964	ENSG00000099290
MALAT1:10	ENSG00000168005	ENSG00000072518	ENSG00000167771	ENSG00000110583	ENSG00000176340	ENSG00000167770	ENSG00000133315	ENSG00000126500	ENSG00000168439	ENSG00000149781	ENSG00000149743	ENSG00000149761	ENSG00000110011	ENSG00000173511	ENSG00000173486	ENSG00000286264	ENSG00000173457
MALAT1:32	ENSG00000168005	ENSG00000072518	ENSG00000167771	ENSG00000110583	ENSG00000176340	ENSG00000167770	ENSG00000133315	ENSG00000126500	ENSG00000168439	ENSG00000149781	ENSG00000149743	ENSG00000149761	ENSG00000110011	ENSG00000173511	ENSG00000173486	ENSG00000286264	ENSG00000173457
NEAT1:29	ENSG00000168005	ENSG00000072518	ENSG00000167771	ENSG00000110583	ENSG00000176340	ENSG00000167770	ENSG00000133315	ENSG00000126500	ENSG00000168439	ENSG00000149781	ENSG00000149743	ENSG00000149761	ENSG00000110011	ENSG00000173511	ENSG00000173486	ENSG00000286264	ENSG00000173457
MALAT1:12	ENSG00000168005	ENSG00000072518	ENSG00000167771	ENSG00000110583	ENSG00000176340	ENSG00000167770	ENSG00000133315	ENSG00000126500	ENSG00000168439	ENSG00000149781	ENSG00000149743	ENSG00000149761	ENSG00000110011	ENSG00000173511	ENSG00000173486	ENSG00000286264	ENSG00000173457
NEAT1:14	ENSG00000168005	ENSG00000072518	ENSG00000167771	ENSG00000110583	ENSG00000176340	ENSG00000167770	ENSG00000133315	ENSG00000126500	ENSG00000168439	ENSG00000149781	ENSG00000149743	ENSG00000149761	ENSG00000110011	ENSG00000173511	ENSG00000173486	ENSG00000286264	ENSG00000173457
MALAT1:37	ENSG00000168005	ENSG00000072518	ENSG00000167771	ENSG00000110583	ENSG00000176340	ENSG00000167770	ENSG00000133315	ENSG00000126500	ENSG00000168439	ENSG00000149781	ENSG00000149743	ENSG00000149761	ENSG00000110011	ENSG00000173511	ENSG00000173486	ENSG00000286264	ENSG00000173457
MALAT1:18	ENSG00000168005	ENSG00000072518	ENSG00000167771	ENSG00000110583	ENSG00000176340	ENSG00000167770	ENSG00000133315	ENSG00000126500	ENSG00000168439	ENSG00000149781	ENSG00000149743	ENSG00000149761	ENSG00000110011	ENSG00000173511	ENSG00000173486	ENSG00000286264	ENSG00000173457
NEAT1:17	ENSG00000168005	ENSG00000072518	ENSG00000167771	ENSG00000110583	ENSG00000176340	ENSG00000167770	ENSG00000133315	ENSG00000126500	ENSG00000168439	ENSG00000149781	ENSG00000149743	ENSG00000149761	ENSG00000110011	ENSG00000173511	ENSG00000173486	ENSG00000286264	ENSG00000173457
NEAT1:12	ENSG00000168005	ENSG00000072518	ENSG00000167771	ENSG00000110583	ENSG00000176340	ENSG00000167770	ENSG00000133315	ENSG00000126500	ENSG00000168439	ENSG00000149781	ENSG00000149743	ENSG00000149761	ENSG00000110011	ENSG00000173511	ENSG00000173486	ENSG00000286264	ENSG00000173457
MALAT1:30	ENSG00000168005	ENSG00000072518	ENSG00000167771	ENSG00000110583	ENSG00000176340	ENSG00000167770	ENSG00000133315	ENSG00000126500	ENSG00000168439	ENSG00000149781	ENSG00000149743	ENSG00000149761	ENSG00000110011	ENSG00000173511	ENSG00000173486	ENSG00000286264	ENSG00000173457
NEAT1:8	ENSG00000168005	ENSG00000072518	ENSG00000167771	ENSG00000110583	ENSG00000176340	ENSG00000167770	ENSG00000133315	ENSG00000126500	ENSG00000168439	ENSG00000149781	ENSG00000149743	ENSG00000149761	ENSG00000110011	ENSG00000173511	ENSG00000173486	ENSG00000286264	ENSG00000173457
LINC01578:14	ENSG00000176463	ENSG00000140557	ENSG00000185442
LINC00910:30	ENSG00000236383	ENSG00000175906
SNHG16:11	ENSG00000129673	ENSG00000129667	ENSG00000161544	ENSG00000214140	ENSG00000284526	ENSG00000070731	ENSG00000070526	ENSG00000161547	ENSG00000181038	ENSG00000182534	ENSG00000070495
UCA1:6	ENSG00000171936	ENSG00000172519	ENSG00000186723	ENSG00000186115	ENSG00000171903	ENSG00000176231	ENSG00000167460
NIFK-AS1:24	ENSG00000074054	ENSG00000115112
CYTOR:26	ENSG00000233999	ENSG00000125551	ENSG00000185304	ENSG00000172086
NORAD:9	ENSG00000025293	ENSG00000171222	ENSG00000149646	ENSG00000088367
ZFAS1:25	ENSG00000124126	ENSG00000124198	ENSG00000124207	ENSG00000124214	ENSG00000124228	ENSG00000124201	ENSG00000158445
ZFAS1:27	ENSG00000124126	ENSG00000124198	ENSG00000124207	ENSG00000124214	ENSG00000124228	ENSG00000124201	ENSG00000158445
CBR3-AS1:17	ENSG00000159231	ENSG00000142197	ENSG00000159256	ENSG00000159259	ENSG00000159261	ENSG00000159263	ENSG00000159267
TUG1:70	ENSG00000184792	ENSG00000185133	ENSG00000100078	ENSG00000133422	ENSG00000253352	ENSG00000183963	ENSG00000138942	ENSG00000198832	ENSG00000100100	ENSG00000182541
FGD5-AS1:15	ENSG00000131379	ENSG00000154783	ENSG00000131370	ENSG00000177463	ENSG00000131368	ENSG00000131375	ENSG00000131381
LUCAT1:3	ENSG00000164199	ENSG00000113369
HCP5:3	ENSG00000204592	ENSG00000204590	ENSG00000204576	ENSG00000204574	ENSG00000204569	ENSG00000204568	ENSG00000137343	ENSG00000204564	ENSG00000204560	ENSG00000146112	ENSG00000137404	ENSG00000137312	ENSG00000137337	ENSG00000196230
SNHG5:4	ENSG00000135318	ENSG00000135316	ENSG00000135317	ENSG00000271793
PRNCR1:2	ENSG00000212993
SNHG6:4	ENSG00000288602	ENSG00000104205	ENSG00000178460	ENSG00000121022	ENSG00000104218	ENSG00000261787	ENSG00000178125	ENSG00000165078	ENSG00000066777
CDKN2B-AS1:65	ENSG00000188352	ENSG00000171843	ENSG00000188921	ENSG00000177047	ENSG00000171855	ENSG00000137080	ENSG00000236637	ENSG00000147885	ENSG00000234829	ENSG00000214042	ENSG00000186803
LINC00893:25	ENSG00000010404	ENSG00000241489	ENSG00000283697	ENSG00000197620
