# Supplementary material for: Transcriptomic study reveals lncRNA-mediated downregulation of innate immune and inflammatory response in the SARS-CoV-2 vaccination breakthrough infections
Source: Front Immunol. 2022 Nov 18;13:1035111. doi: 10.3389/fimmu.2022.1035111 (PMC9716354; doi:10.3389/fimmu.2022.1035111)
Supplement: Supplementary Table S9 — LncRNA-TAD gene interaction at promoter region. [file Table_9.xlsx]

## Sheet: Sheet1
Supplementary Table S9
Repeat Element Distribution at lncRNA-TAD gene interaction Site
lncRNA	Promoter-Gene	Repeat Class	Log2FC of Gene
SGMS1-AS1:17	AGAP6	DNA/TcMar-Tigger	-0.0441233
SGMS1-AS1:17	AGAP6	Simple_repeat	-0.0441233
SGMS1-AS1:17	AGAP6	SINE/Alu	-0.0441233
NIFK-AS1:24	CLASP1	LINE/L1	-0.407966
NIFK-AS1:24	CLASP1	LINE/L1	-0.407966
NIFK-AS1:24	CLASP1	LINE/L2	-0.407966
NIFK-AS1:24	CLASP1	LTR/ERV1	-0.407966
NIFK-AS1:24	CLASP1	LTR/ERV1	-0.407966
NIFK-AS1:24	CLASP1	No_Repeat	-0.407966
NIFK-AS1:24	CLASP1	Simple_repeat	-0.407966
NIFK-AS1:24	CLASP1	SINE/Alu	-0.407966
NIFK-AS1:24	CLASP1	SINE/Alu	-0.407966
NIFK-AS1:24	CLASP1	SINE/Alu	-0.407966
NIFK-AS1:24	CLASP1	SINE/Alu	-0.407966
NIFK-AS1:24	CLASP1	SINE/Alu	-0.407966
NIFK-AS1:24	CLASP1	SINE/Alu	-0.407966
NIFK-AS1:24	CLASP1	SINE/Alu	-0.407966
NIFK-AS1:24	CLASP1	SINE/Alu	-0.407966
NIFK-AS1:24	CLASP1	SINE/Alu	-0.407966
NIFK-AS1:24	CLASP1	SINE/Alu	-0.407966
NEAT1:8	DNAJC4	LINE/L1	-0.654964
NEAT1:8	DNAJC4	LINE/L1	-0.654964
MALAT1:12	DNAJC4	No_Repeat	-0.654964
NEAT1:8	DNAJC4	No_Repeat	-0.654964
NEAT1:8	DNAJC4	No_Repeat	-0.654964
NORAD:9	EPB41L1	No_Repeat	-0.0379744
SGMS1-AS1:17	ERCC6	DNA/TcMar-Tigger	0.387103
SGMS1-AS1:17	ERCC6	SINE/Alu	0.387103
SGMS1-AS1:17	ERCC6	SINE/Alu	0.387103
SGMS1-AS1:17	ERCC6	SINE/Alu	0.387103
NEAT1:8	FLRT1	LINE/L1	-0.0783061
NEAT1:8	FLRT1	LINE/L1	-0.0783061
NEAT1:8	FLRT1	No_Repeat	-0.0783061
NEAT1:8	MACROD1	LINE/L1	-0.396867
NEAT1:8	MACROD1	LINE/L1	-0.396867
NEAT1:8	MACROD1	LINE/L1	-0.396867
NEAT1:8	MACROD1	LINE/L1	-0.396867
NEAT1:8	MACROD1	LINE/L1	-0.396867
NEAT1:8	MACROD1	LINE/L1	-0.396867
NEAT1:8	MACROD1	LINE/L1	-0.396867
MALAT1:10	MACROD1	No_Repeat	-0.396867
MALAT1:10	MACROD1	No_Repeat	-0.396867
MALAT1:10	MACROD1	No_Repeat	-0.396867
MALAT1:12	MACROD1	No_Repeat	-0.396867
MALAT1:12	MACROD1	No_Repeat	-0.396867
MALAT1:12	MACROD1	No_Repeat	-0.396867
MALAT1:12	MACROD1	No_Repeat	-0.396867
MALAT1:18	MACROD1	No_Repeat	-0.396867
MALAT1:18	MACROD1	No_Repeat	-0.396867
MALAT1:30	MACROD1	No_Repeat	-0.396867
NEAT1:12	MACROD1	No_Repeat	-0.396867
NEAT1:8	MACROD1	No_Repeat	-0.396867
NEAT1:8	MACROD1	No_Repeat	-0.396867
SNHG16:11	METTL23	Retroposon/SVA	-0.350122
SNHG16:11	METTL23	Retroposon/SVA	-0.350122
SNHG16:11	METTL23	SINE/Alu	-0.350122
SNHG16:11	METTL23	SINE/Alu	-0.350122
SNHG16:11	METTL23	SINE/Alu	-0.350122
SNHG16:11	METTL23	SINE/Alu	-0.350122
SGMS1-AS1:17	OGDHL	SINE/Alu	0.100137
NEAT1:8	OTUB1	LINE/L1	-0.709135
NEAT1:8	OTUB1	LINE/L1	-0.709135
NEAT1:8	OTUB1	LINE/L1	-0.709135
NEAT1:8	OTUB1	LINE/L1	-0.709135
NEAT1:8	OTUB1	LINE/L1	-0.709135
NEAT1:8	OTUB1	LINE/L1	-0.709135
NEAT1:8	OTUB1	LINE/L1	-0.709135
MALAT1:10	OTUB1	No_Repeat	-0.709135
MALAT1:10	OTUB1	No_Repeat	-0.709135
MALAT1:12	OTUB1	No_Repeat	-0.709135
MALAT1:12	OTUB1	No_Repeat	-0.709135
MALAT1:12	OTUB1	No_Repeat	-0.709135
MALAT1:18	OTUB1	No_Repeat	-0.709135
NEAT1:8	OTUB1	No_Repeat	-0.709135
NEAT1:8	OTUB1	No_Repeat	-0.709135
TUG1:70	PIK3IP1	No_Repeat	-1.16351
TUG1:70	PIK3IP1	No_Repeat	-1.16351
TUG1:70	PIK3IP1	Simple_repeat	-1.16351
NEAT1:8	PPP1R14B	LINE/L1	-0.340722
MALAT1:10	PPP1R14B	No_Repeat	-0.340722
MALAT1:12	PPP1R14B	No_Repeat	-0.340722
MALAT1:18	PPP1R14B	No_Repeat	-0.340722
TUG1:70	RNF185	No_Repeat	-0.468563
TUG1:70	RNF185	No_Repeat	-0.468563
TUG1:70	RNF185	No_Repeat	-0.468563
TUG1:70	RNF185	Simple_repeat	-0.468563
TUG1:70	RNF185	Simple_repeat	-0.468563
TUG1:70	SELENOM	No_Repeat	-0.137669
TUG1:70	SELENOM	No_Repeat	-0.137669
TUG1:70	SELENOM	No_Repeat	-0.137669
TUG1:70	SELENOM	Simple_repeat	-0.137669
TUG1:70	SELENOM	Simple_repeat	-0.137669
TUG1:70	SELENOM	Simple_repeat	-0.137669
SNHG16:11	ST6GALNAC1	Retroposon/SVA	-0.640826
SNHG16:11	ST6GALNAC1	SINE/Alu	-0.640826
SNHG16:11	ST6GALNAC1	SINE/Alu	-0.640826
SNHG16:11	ST6GALNAC2	LTR/ERVL-MaLR	-1.35505
SNHG16:11	ST6GALNAC2	Retroposon/SVA	-1.35505
SNHG16:11	ST6GALNAC2	Simple_repeat	-1.35505
SNHG16:11	ST6GALNAC2	SINE/Alu	-1.35505
SNHG16:11	ST6GALNAC2	SINE/Alu	-1.35505
NEAT1:8	STIP1	LINE/L1	-0.843746
NEAT1:8	STIP1	LINE/L1	-0.843746
NEAT1:8	STIP1	LINE/L1	-0.843746
NEAT1:8	STIP1	LINE/L1	-0.843746
NEAT1:8	STIP1	LINE/L1	-0.843746
MALAT1:10	STIP1	No_Repeat	-0.843746
MALAT1:12	STIP1	No_Repeat	-0.843746
MALAT1:12	STIP1	No_Repeat	-0.843746
NEAT1:12	STIP1	No_Repeat	-0.843746
NEAT1:12	STIP1	No_Repeat	-0.843746
NEAT1:8	STIP1	No_Repeat	-0.843746
NEAT1:8	STIP1	No_Repeat	-0.843746
NEAT1:8	STIP1	No_Repeat	-0.843746
NEAT1:8	STIP1	No_Repeat	-0.843746
NIFK-AS1:24	TFCP2L1	LINE/L1	-0.719171
NIFK-AS1:24	TFCP2L1	LINE/L1	-0.719171
NIFK-AS1:24	TFCP2L1	LINE/L2	-0.719171
NIFK-AS1:24	TFCP2L1	LTR/ERV1	-0.719171
NIFK-AS1:24	TFCP2L1	LTR/ERVL-MaLR	-0.719171
NIFK-AS1:24	TFCP2L1	No_Repeat	-0.719171
NIFK-AS1:24	TFCP2L1	No_Repeat	-0.719171
NIFK-AS1:24	TFCP2L1	Simple_repeat	-0.719171
NIFK-AS1:24	TFCP2L1	SINE/Alu	-0.719171
NIFK-AS1:24	TFCP2L1	SINE/Alu	-0.719171
NIFK-AS1:24	TFCP2L1	SINE/Alu	-0.719171
NIFK-AS1:24	TFCP2L1	SINE/Alu	-0.719171
NIFK-AS1:24	TFCP2L1	SINE/Alu	-0.719171
NIFK-AS1:24	TFCP2L1	SINE/Alu	-0.719171
NIFK-AS1:24	TFCP2L1	SINE/Alu	-0.719171
NIFK-AS1:24	TFCP2L1	SINE/Alu	-0.719171
NIFK-AS1:24	TFCP2L1	SINE/Alu	-0.719171
NIFK-AS1:24	TFCP2L1	SINE/Alu	-0.719171
NIFK-AS1:24	TFCP2L1	SINE/Alu	-0.719171
NIFK-AS1:24	TFCP2L1	SINE/Alu	-0.719171
NEAT1:12	TRPT1	No_Repeat	-0.519865
NEAT1:8	TRPT1	No_Repeat	-0.519865
