# Supplementary material for: Transcriptomic study reveals lncRNA-mediated downregulation of innate immune and inflammatory response in the SARS-CoV-2 vaccination breakthrough infections
Source: Front Immunol. 2022 Nov 18;13:1035111. doi: 10.3389/fimmu.2022.1035111 (PMC9716354; doi:10.3389/fimmu.2022.1035111)
Supplement: ASupplementary Table S10 — Repeat element distribution between CDS and promoter region of TAD genes. [file Table_10.xlsx]

## Sheet: Sheet1
Supplementary Table S10
Repeat Element Distribution between CDS and Promoter region
query	begin	end	strand	repeat	class/family	BP	Location
CLASP1-201	2955	3000	+	A-rich	Low_complexity	46	CDS
CLASP1-202	2871	2916	+	A-rich	Low_complexity	46	CDS
CLASP1-206	2283	2328	+	A-rich	Low_complexity	46	CDS
CLASP1-207	2892	2937	+	A-rich	Low_complexity	46	CDS
CLASP1-214	2889	2934	+	A-rich	Low_complexity	46	CDS
CLASP1-215	3018	3063	+	A-rich	Low_complexity	46	CDS
CLASP1-216	2847	2892	+	A-rich	Low_complexity	46	CDS
CLASP1-217	2820	2865	+	A-rich	Low_complexity	46	CDS
DNAJC4-202	634	670	+	(CAGCGG)n	Simple_repeat	37	CDS
DNAJC4-204	448	484	+	(CAGCGG)n	Simple_repeat	37	CDS
DNAJC4-212	634	670	+	(CAGCGG)n	Simple_repeat	37	CDS
ENST00000202028.9	2659	2695	+	(AT)n	Simple_repeat	37	CDS
ENST00000202028.9	2905	2952	+	L2-2_Mam	LINE/L2	48	CDS
ENST00000202028.9	3229	3274	+	(TCCCCCT)n	Simple_repeat	46	CDS
ENST00000202028.9	3329	3359	+	A-rich	Low_complexity	31	CDS
ENST00000338074.7	54	84	+	(CCCGC)n	Simple_repeat	31	CDS
ENST00000338074.7	2963	2999	+	(AT)n	Simple_repeat	37	CDS
ENST00000338074.7	3209	3256	+	L2-2_Mam	LINE/L2	48	CDS
ENST00000338074.7	3533	3578	+	(TCCCCCT)n	Simple_repeat	46	CDS
ENST00000338074.7	3633	3663	+	A-rich	Low_complexity	31	CDS
ENST00000338074.7	4225	4263	+	(TTTC)n	Simple_repeat	39	CDS
ENST00000338074.7	4843	4904	C	L2a	LINE/L2	62	CDS
ENST00000338074.7	5751	5953	+	MIR3	SINE/MIR	203	CDS
ENST00000338074.7	6192	6229	+	(CTCTGTG)n	Simple_repeat	38	CDS
ENST00000373945.5	52	82	+	(CCCGC)n	Simple_repeat	31	CDS
ENST00000373946.7	3014	3050	+	(AT)n	Simple_repeat	37	CDS
ENST00000373946.7	3260	3307	+	L2-2_Mam	LINE/L2	48	CDS
ENST00000373946.7	3584	3629	+	(TCCCCCT)n	Simple_repeat	46	CDS
ENST00000373946.7	3684	3714	+	A-rich	Low_complexity	31	CDS
ENST00000373946.7	4276	4314	+	(TTTC)n	Simple_repeat	39	CDS
ENST00000373946.7	4894	4955	C	L2a	LINE/L2	62	CDS
ENST00000373946.7	5802	6004	+	MIR3	SINE/MIR	203	CDS
ENST00000373946.7	6243	6280	+	(CTCTGTG)n	Simple_repeat	38	CDS
ENST00000373950.6	2790	2826	+	(AT)n	Simple_repeat	37	CDS
ENST00000373950.6	3036	3083	+	L2-2_Mam	LINE/L2	48	CDS
ENST00000373950.6	3360	3405	+	(TCCCCCT)n	Simple_repeat	46	CDS
ENST00000373950.6	3460	3490	+	A-rich	Low_complexity	31	CDS
ENST00000406771.6	2	28	+	(GAGC)n	Simple_repeat	27	CDS
ENST00000427533.2	175	268	+	MIR	SINE/MIR	94	CDS
ENST00000432603.1	505	541	+	(AT)n	Simple_repeat	37	CDS
ENST00000432603.1	751	798	+	L2-2_Mam	LINE/L2	48	CDS
ENST00000441639.5	2654	2690	+	(AT)n	Simple_repeat	37	CDS
ENST00000441639.5	2900	2947	+	L2-2_Mam	LINE/L2	48	CDS
ENST00000441639.5	3224	3269	+	(TCCCCCT)n	Simple_repeat	46	CDS
ENST00000441639.5	3324	3354	+	A-rich	Low_complexity	31	CDS
ENST00000441639.5	3916	3954	+	(TTTC)n	Simple_repeat	39	CDS
ENST00000441639.5	4534	4595	C	L2a	LINE/L2	62	CDS
ENST00000441639.5	5442	5644	+	MIR3	SINE/MIR	203	CDS
ENST00000441639.5	5883	5920	+	(CTCTGTG)n	Simple_repeat	38	CDS
ENST00000447825.5	183	243	C	MIR1_Amn	SINE/MIR	61	CDS
ENST00000447825.5	407	486	+	MIRb	SINE/MIR	80	CDS
ENST00000628415.2	168	261	+	MIR	SINE/MIR	94	CDS
ENST00000628415.2	2430	2466	+	(AT)n	Simple_repeat	37	CDS
ENST00000628415.2	2676	2723	+	L2-2_Mam	LINE/L2	48	CDS
ENST00000628415.2	3000	3045	+	(TCCCCCT)n	Simple_repeat	46	CDS
ENST00000628415.2	3100	3130	+	A-rich	Low_complexity	31	CDS
ENST00000636016.2	54	84	+	(CCCGC)n	Simple_repeat	31	CDS
ENST00000636016.2	5105	5141	+	(AT)n	Simple_repeat	37	CDS
ENST00000636016.2	5351	5398	+	L2-2_Mam	LINE/L2	48	CDS
ENST00000636016.2	5675	5720	+	(TCCCCCT)n	Simple_repeat	46	CDS
ENST00000636016.2	5775	5805	+	A-rich	Low_complexity	31	CDS
ENST00000636016.2	6367	6405	+	(TTTC)n	Simple_repeat	39	CDS
ENST00000636016.2	6985	7046	C	L2a	LINE/L2	62	CDS
ENST00000636016.2	7893	8095	+	MIR3	SINE/MIR	203	CDS
ENST00000636016.2	8334	8371	+	(CTCTGTG)n	Simple_repeat	38	CDS
EPB41L1-218	15	83	+	MIRb	SINE/MIR	69	CDS
ERCC6-201	891	922	+	(AGCCCC)n	Simple_repeat	32	CDS
ERCC6-201	1132	1181	+	GA-rich	Low_complexity	50	CDS
ERCC6-201	1317	1337	+	(AGG)n	Simple_repeat	21	CDS
ERCC6-202	891	922	+	(AGCCCC)n	Simple_repeat	32	CDS
ERCC6-202	1132	1181	+	GA-rich	Low_complexity	50	CDS
ERCC6-202	1317	1337	+	(AGG)n	Simple_repeat	21	CDS
ERCC6-207	891	922	+	(AGCCCC)n	Simple_repeat	32	CDS
ERCC6-207	1132	1181	+	GA-rich	Low_complexity	50	CDS
ERCC6-207	1317	1337	+	(AGG)n	Simple_repeat	21	CDS
ERCC6-221	891	922	+	(AGCCCC)n	Simple_repeat	32	CDS
ERCC6-221	1132	1181	+	GA-rich	Low_complexity	50	CDS
ERCC6-221	1317	1337	+	(AGG)n	Simple_repeat	21	CDS
FLRT1-201	13	64	+	(CACCGC)n	Simple_repeat	52	CDS
FLRT1-202	13	64	+	(CACCGC)n	Simple_repeat	52	CDS
MACROD1-201	153	213	+	(CGG)n	Simple_repeat	61	CDS
MACROD1-208	153	213	+	(CGG)n	Simple_repeat	61	CDS
PIK3IP1-201	360	390	+	(TGCAGG)n	Simple_repeat	31	CDS
PIK3IP1-202	360	390	+	(TGCAGG)n	Simple_repeat	31	CDS
PIK3IP1-203	360	390	+	(TGCAGG)n	Simple_repeat	31	CDS
ST6GALNAC2-201	26	67	+	(TCCGGC)n	Simple_repeat	42	CDS
hg38:chr10:49539537-49540538	490	801	C	AluSx	SINE/Alu	312	Promoter
hg38:chr10:49762378-49763379	219	312	+	MIRb	SINE/MIR	94	Promoter
hg38:chr10:49762378-49763379	327	460	C	L1M5	LINE/L1	134	Promoter
hg38:chr10:49762378-49763379	466	645	C	L1M5	LINE/L1	180	Promoter
hg38:chr10:49762378-49763379	663	756	+	L2	LINE/L2	94	Promoter
hg38:chr10:49762378-49763379	757	846	+	L1ME5	LINE/L1	90	Promoter
hg38:chr10:49762378-49763379	871	945	+	L1ME5	LINE/L1	75	Promoter
hg38:chr10:49981189-49982190	232	533	C	AluSx	SINE/Alu	302	Promoter
hg38:chr11:63984852-63985853	1	230	+	AluY	SINE/Alu	230	Promoter
hg38:chr11:63984852-63985853	242	283	C	L1MD1	LINE/L1	42	Promoter
hg38:chr11:63984852-63985853	284	590	+	AluY	SINE/Alu	307	Promoter
hg38:chr11:63984852-63985853	591	804	C	L1MD1	LINE/L1	214	Promoter
hg38:chr11:63984852-63985853	835	911	+	7SLRNA	srpRNA	77	Promoter
hg38:chr11:63984852-63985853	840	940	C	SVA_A	Retroposon/SVA	101	Promoter
hg38:chr11:64102187-64103188	602	902	+	AluSx	SINE/Alu	301	Promoter
hg38:chr11:64166105-64167106	688	714	+	(T)n	Simple_repeat	27	Promoter
hg38:chr11:64166105-64167106	726	1002	+	AluSx	SINE/Alu	277	Promoter
hg38:chr11:64184271-64185272	1	207	+	AluSx	SINE/Alu	207	Promoter
hg38:chr11:64184271-64185272	208	465	+	AluJb	SINE/Alu	258	Promoter
hg38:chr11:64229277-64230278	819	835	+	(A)n	Simple_repeat	17	Promoter
hg38:chr17:76586955-76587956	736	1002	C	AluSx	SINE/Alu	267	Promoter
hg38:chr17:76643837-76644838	323	520	C	MIR	SINE/MIR	198	Promoter
hg38:chr17:76643837-76644838	534	651	+	SVA_A	Retroposon/SVA	118	Promoter
hg38:chr17:76643837-76644838	593	670	C	7SLRNA	srpRNA	78	Promoter
hg38:chr17:76643837-76644838	681	978	C	AluSx	SINE/Alu	298	Promoter
hg38:chr17:76725829-76726830	960	994	+	(CCGCC)n	Simple_repeat	35	Promoter
hg38:chr17:76726798-76727799	599	623	+	SVA_A	Retroposon/SVA	25	Promoter
hg38:chr17:76726798-76727799	624	701	C	7SLRNA	srpRNA	78	Promoter
hg38:chr17:76726798-76727799	930	1002	C	AluJb	SINE/Alu	73	Promoter
hg38:chr20:36090503-36091504	279	580	+	AluSx	SINE/Alu	302	Promoter
hg38:chr20:36090503-36091504	586	786	+	MIR	SINE/MIR	201	Promoter
hg38:chr22:31120068-31121069	3	72	+	MIRb	SINE/MIR	70	Promoter
hg38:chr22:31120068-31121069	501	523	+	(ATG)n	Simple_repeat	23	Promoter
hg38:chr22:31120068-31121069	535	674	C	MIRb	SINE/MIR	140	Promoter
hg38:chr22:31120068-31121069	952	999	+	(T)n	Simple_repeat	48	Promoter
hg38:chr22:31159182-31160183	7	185	C	L1MC4	LINE/L1	179	Promoter
hg38:chr22:31159182-31160183	208	518	C	L1MC4	LINE/L1	311	Promoter
hg38:chr22:31159182-31160183	519	827	C	AluSx	SINE/Alu	309	Promoter
hg38:chr22:31159182-31160183	828	857	C	L1MC4	LINE/L1	30	Promoter
hg38:chr22:31160118-31161119	527	668	+	MIR1_Amn	SINE/MIR	142	Promoter
hg38:chr22:31160118-31161119	890	996	+	L3	LINE/CR1	107	Promoter
hg38:chr22:31292533-31293534	327	466	C	AluY	SINE/Alu	140	Promoter
hg38:chr22:31292533-31293534	662	823	C	AluY	SINE/Alu	162	Promoter
hg38:chr22:31292533-31293534	884	916	+	(A)n	Simple_repeat	33	Promoter
hg38:chr2:121285206-121286207	331	395	+	L2a	LINE/L2	65	Promoter
hg38:chr2:121285206-121286207	396	703	C	AluSx	SINE/Alu	308	Promoter
hg38:chr2:121285206-121286207	704	862	+	L2a	LINE/L2	159	Promoter
hg38:chr2:121285206-121286207	890	1000	C	L2a	LINE/L2	111	Promoter
hg38:chr2:121649586-121650587	697	996	C	AluJb	SINE/Alu	300	Promoter
